# Supplementary material for: SUMO2/3 modification of transcription-associated proteins controls cell viability in response to oxygen and glucose deprivation-mediated stress
Source: Cell Death Discov. 2025 May 10;11:230. doi: 10.1038/s41420-025-02513-w (PMC12065886; doi:10.1038/s41420-025-02513-w)
Supplement: Supplementary file 3 — Supplementary Dataset S1 - statistical analysis of MS data - proliferating [file 41420_2025_2513_MOESM3_ESM.xlsx]

## Sheet: t-test 3 replicates
GENE			SUMO Target statistics?									SUMO target?	Response									Miscelanea													Values
			Control			OGD			Recovery				OGD vs Control			OGD vs Recovery			Control vs Recovery
Fasta headers	Protein names	Gene names	Significant	-Log p-value	Difference	Significant	-Log p-value	Difference	Significant	-Log p-value	Difference		Significant	-Log p-value	Difference	Significant	-Log p-value	Difference	Significant	-Log p-value	Difference	Peptides	Razor + unique peptides	Unique peptides	Sequence coverage [%]	Unique + razor sequence coverage [%]	Unique sequence coverage [%]	Mol. weight [kDa]	Q-value	Score	Intensity	MS/MS count	Protein IDs	Majority protein IDs	P19-A5-control-1	P19-A5-control-2	P19-A5-control-3	P19-A5-OGD-1	P19-A5-OGD-2	P19-A5-OGD-3	P19-A5-recov-1	P19-A5-recov-2	P19-A5-recov-3	P19-Control-1	P19-Control-2	P19-Control-3	P19-OGD-1	P19-OGD-2	P19-OGD-3
sp|Q61495|DSG1A_MOUSE Desmoglein-1-alpha OS=Mus musculus GN=Dsg1a PE=2 SV=2;sp|Q7TSF1|DSG1B_MOUSE Desmoglein-1-beta OS=Mus musculus GN=Dsg1b PE=1 SV=1;sp|Q7TSF0|DSG1C_MOUSE Desmoglein-1-gamma OS=Mus musculus GN=Dsg1c PE=1 SV=1	Desmoglein-1-alpha;Desmoglein-1-beta;Desmoglein-1-gamma	Dsg1a;Dsg1b;Dsg1c	+	2.40699	2.86859		0.495582	-2.33204		0.262129	-1.06122	YES		1.20273	-2.46982		0.158698	-0.616599		0.656222	1.85322	2	2	2	2.5	2.5	2.5	114.6	0	5.7033	442000000	8	Q61495;Q7TSF1;Q7TSF0	Q61495;Q7TSF1;Q7TSF0	22.6414	24.1899	22.9769	20.8216	22.2482	19.329	19.8402	23.7452	20.6633	20.2483	20.3876	20.5666	25.565	19.4503	24.3796
sp|P26350|PTMA_MOUSE Prothymosin alpha OS=Mus musculus GN=Ptma PE=1 SV=2;tr|A0A087WP98|A0A087WP98_MOUSE Prothymosin alpha OS=Mus musculus GN=Ptma PE=1 SV=1;tr|A0A087WPN6|A0A087WPN6_MOUSE Prothymosin alpha OS=Mus musculus GN=Ptma PE=1 SV=1	Prothymosin alpha;Prothymosin alpha, N-terminally processed;Thymosin alpha	Ptma		0.442397	0.496365		0.278247	-1.0963		0.958272	0.804227			1.2422	-3.17138		0.76077	-1.88404		1.19143	1.28734	4	4	4	35.1	35.1	35.1	12.254	0	40.406	602390000	9	P26350;A0A087WP98;A0A087WPN6;A0A087WQN2	P26350;A0A087WP98;A0A087WPN6	24.457	24.6634	23.2346	21.3245	22.6577	18.8587	22.3739	22.9152	23.2039	23.6994	23.2744	23.8921	23.735	22.4877	19.9071
sp|Q9D8E6|RL4_MOUSE 60S ribosomal protein L4 OS=Mus musculus GN=Rpl4 PE=1 SV=3	60S ribosomal protein L4	Rpl4		0.5571	1.09258	+	1.29926	1.9872		0.159463	-0.400629	YES		0.113267	0.222502		0.0623284	-0.133184		0.486896	-0.355686	5	5	5	13.8	13.8	13.8	47.153	0	10.762	615930000	9	Q9D8E6	Q9D8E6	23.0447	22.5478	22.5214	24.2691	21.9637	22.5486	23.5973	22.8017	22.782	20.3323	21.276	23.2279	20.5893	21.0015	21.229
sp|Q6J1H4-2|UTF1_MOUSE Isoform 2 of Undifferentiated embryonic cell transcription factor 1 OS=Mus musculus GN=Utf1;sp|Q6J1H4|UTF1_MOUSE Undifferentiated embryonic cell transcription factor 1 OS=Mus musculus GN=Utf1 PE=1 SV=2	Undifferentiated embryonic cell transcription factor 1	Utf1	+	4.28355	4.18265	+	2.50254	3.37254	+	4.65699	6.33324	YES	+	1.89697	-1.36059	+	2.4021	-2.08028		1.2995	-0.719692	7	7	7	24.9	24.9	24.9	32.129	0	35.004	1631900000	32	Q6J1H4-2;Q6J1H4	Q6J1H4-2;Q6J1H4	24.7566	25.1524	24.6546	23.9674	23.0051	23.5094	25.7818	25.1532	25.7877	20.8057	20.3337	20.8762	20.8982	20.1342	19.3318
tr|A0A0U1RP47|A0A0U1RP47_MOUSE E3 ubiquitin-protein ligase CBL OS=Mus musculus GN=Cbl PE=1 SV=1;tr|A0A0U1RQ85|A0A0U1RQ85_MOUSE E3 ubiquitin-protein ligase CBL OS=Mus musculus GN=Cbl PE=1 SV=1;sp|P22682|CBL_MOUSE E3 ubiquitin-protein ligase CBL OS=Mus muscu	E3 ubiquitin-protein ligase CBL	Cbl		0.985486	2.46584		0.827571	2.70889		1.09912	-0.809916			0.0640309	0.111934		0.189814	0.291861		0.200226	0.179927	6	6	6	9.7	9.7	9.7	98.317	0	70.553	1196000000	29	A0A0U1RP47;A0A0U1RQ85;P22682;A0A0X1KG61	A0A0U1RP47;A0A0U1RQ85;P22682;A0A0X1KG61	23.8413	23.32	24.2449	25.0061	23.3711	23.3649	24.0604	23.384	23.422	19.6019	20.9163	23.4906	20.3639	23.9668	19.2847
sp|P62754|RS6_MOUSE 40S ribosomal protein S6 OS=Mus musculus GN=Rps6 PE=1 SV=1	40S ribosomal protein S6	Rps6		0.275264	1.04334		1.0427	2.92621		0.170752	-0.246503			0.898377	0.562826		0.138742	-0.163371		0.950598	-0.726198	6	6	6	27.3	27.3	27.3	28.68	0	52.106	999840000	14	P62754	P62754	23.2136	23.2825	22.9275	24.0855	23.1793	23.8474	24.3017	23.1958	24.1048	19.1059	23.1514	24.0362	20.7257	23.0379	18.5699
sp|P62806|H4_MOUSE Histone H4 OS=Mus musculus GN=Hist1h4a PE=1 SV=2	Histone H4	Hist1h4a	+	1.31191	1.71164		0.219834	0.278904		0.217097	0.495674	YES		0.419717	-0.504122		0.45635	-0.830508		0.157802	-0.326385	7	7	7	56.3	56.3	56.3	11.367	0	29.885	1288800000	33	P62806	P62806	24.4318	24.5195	23.4246	24.2153	22.9354	23.7128	25.7394	24.242	23.3736	22.2419	21.6463	23.3527	22.6921	23.6883	23.6464
sp|Q0VGT2|GLI2_MOUSE Zinc finger protein GLI2 OS=Mus musculus GN=Gli2 PE=1 SV=2;tr|A5AA27|A5AA27_MOUSE GLI-Kruppel family member (Fragment) OS=Mus musculus GN=Gli2 PE=2 SV=1	Zinc finger protein GLI2	Gli2	+	1.31393	-2.43019		0.114587	0.389071		0.922132	-1.56084			0.315368	0.884561		0.0962163	0.293482		0.195339	-0.591078	4	3	3	3.2	2.6	2.6	165.03	0	4.7072	265260000	7	Q0VGT2;A5AA27;A0A1B0GXK7;F6UUE3	Q0VGT2;A5AA27	22.4728	19.5405	20.5672	23.2637	21.0568	20.9138	22.7058	20.0137	21.6343	23.1206	23.2514	23.4991	20.0472	20.7689	23.2508
tr|E9PYA3|E9PYA3_MOUSE Hydroxyacylglutathione hydrolase, mitochondrial (Fragment) OS=Mus musculus GN=Hagh PE=1 SV=1;tr|A0A0R4J052|A0A0R4J052_MOUSE Hydroxyacylglutathione hydrolase, mitochondrial OS=Mus musculus GN=Hagh PE=1 SV=1;tr|G5E8T9|G5E8T9_MOUSE Hydr	Hydroxyacylglutathione hydrolase, mitochondrial	Hagh		0.758536	-1.5939		1.1099	-1.98227		0.694668	-1.06105			0.0861722	-0.302711		0.459	-1.14092		0.289891	-0.838207	2	2	2	11.8	11.8	11.8	26	0	30.626	309920000	8	E9PYA3;A0A0R4J052;G5E8T9;Q99KB8-2;Q99KB8;E9Q2H8	E9PYA3;A0A0R4J052;G5E8T9;Q99KB8-2;Q99KB8;E9Q2H8	22.635	19.8697	19.7614	19.0928	20.3455	21.9197	22.5418	21.9984	20.2405	22.094	22.7919	22.1618	22.1442	22.3651	22.7954
tr|A2BFF8|A2BFF8_MOUSE Cytoplasmic dynein 1 intermediate chain 2 OS=Mus musculus GN=Dync1i2 PE=1 SV=1;tr|Q3TPJ8|Q3TPJ8_MOUSE Cytoplasmic dynein 1 intermediate chain 2 OS=Mus musculus GN=Dync1i2 PE=1 SV=1;tr|A2BFF5|A2BFF5_MOUSE Cytoplasmic dynein 1 intermed	Cytoplasmic dynein 1 intermediate chain 2	Dync1i2	+	1.32062	1.59391		0.748555	1.62425		0.0543726	0.0836817	YES		0.209175	0.30707		0.499232	0.632593		1.02299	0.325523	2	2	2	7	7	7	68.265	0	26.161	149090000	8	A2BFF8;Q3TPJ8;A2BFF5;A2BFF9;O88487	A2BFF8;Q3TPJ8;A2BFF5;A2BFF9;O88487	21.539	21.4702	21.0887	21.2662	22.7634	20.9895	21.1425	21.0072	20.9717	20.8664	19.1947	19.2551	21.4773	18.6015	20.0676
sp|Q6PDM1-2|MSL1_MOUSE Isoform 2 of Male-specific lethal 1 homolog OS=Mus musculus GN=Msl1;sp|Q6PDM1|MSL1_MOUSE Male-specific lethal 1 homolog OS=Mus musculus GN=Msl1 PE=1 SV=1;sp|Q6PDM1-4|MSL1_MOUSE Isoform 4 of Male-specific lethal 1 homolog OS=Mus muscu	Male-specific lethal 1 homolog	Msl1		1.13091	1.30691	+	3.48811	4.72186	+	4.29776	3.08614	YES	+	2.15628	3.23244	+	2.15941	1.72538	+	1.30274	-1.50707	6	6	6	16.7	16.7	16.7	65.73	0	10.973	542560000	10	Q6PDM1-2;Q6PDM1;Q6PDM1-4;Q6PDM1-3;F7CR37	Q6PDM1-2;Q6PDM1;Q6PDM1-4	20.3959	22.1953	20.862	24.1843	25.0334	23.9329	22.7108	22.7169	22.5468	19.7084	19.9221	19.9021	19.2111	20.0278	19.7461
tr|Q8C2Q7|Q8C2Q7_MOUSE Heterogeneous nuclear ribonucleoprotein H OS=Mus musculus GN=Hnrnph1 PE=1 SV=1;sp|O35737|HNRH1_MOUSE Heterogeneous nuclear ribonucleoprotein H OS=Mus musculus GN=Hnrnph1 PE=1 SV=3	Heterogeneous nuclear ribonucleoprotein H;Heterogeneous nuclear ribonucleoprotein H, N-terminally processed	Hnrnph1		1.20391	1.10689	+	1.45915	2.40592		0.184593	0.422511	YES	+	1.36295	1.84662		1.17941	2.30369		0.238335	0.457068	5	5	1	16.1	16.1	2.8	51.217	0	10.453	317530000	7	Q8C2Q7;O35737	Q8C2Q7;O35737	21.8016	20.9447	21.5253	22.9644	24.3933	22.4538	21.483	19.56	21.8574	20.7513	20.5767	19.623	19.9329	21.6404	21.0204
sp|Q99KI3|EMC3_MOUSE ER membrane protein complex subunit 3 OS=Mus musculus GN=Emc3 PE=1 SV=3	ER membrane protein complex subunit 3	Emc3	+	1.34212	2.38885		0.265711	0.29141		0.0774129	-0.173644	YES		0.894338	-0.973781		0.0925563	-0.171057		0.560965	0.802724	3	3	3	9.2	9.2	9.2	29.98	0	2.9334	253980000	7	Q99KI3	Q99KI3	21.7161	22.8186	21.9401	20.4413	21.4167	21.6953	20.2886	21.7615	22.0165	19.4273	21.2256	18.6553	21.0775	21.1425	20.4591
tr|Q497W9|Q497W9_MOUSE DEAH (Asp-Glu-Ala-His) box polypeptide 15 OS=Mus musculus GN=Dhx15 PE=1 SV=1;sp|O35286|DHX15_MOUSE Pre-mRNA-splicing factor ATP-dependent RNA helicase DHX15 OS=Mus musculus GN=Dhx15 PE=1 SV=2;tr|A0A0G2JG10|A0A0G2JG10_MOUSE Pre-mRNA-s	Pre-mRNA-splicing factor ATP-dependent RNA helicase DHX15	Dhx15		0.877113	2.42398		0.438265	-0.475383	+	1.58482	-0.827083		+	1.31476	-0.558409		0.71732	-0.285348		1.11969	0.273061	19	19	19	25.9	25.9	25.9	79.97	0	58.407	2342500000	64	Q497W9;O35286;A0A0G2JG10;A0A0G2JGQ5;Q05BH3;G3X8X0;A2A4N9;A2A4P0	Q497W9;O35286;A0A0G2JG10	24.9485	24.6085	24.7374	24.4041	23.8628	24.3524	24.6072	24.4312	24.4369	23.6347	23.6129	19.775	23.8554	25.3131	24.8769
tr|Q8VCI1|Q8VCI1_MOUSE Protein Zfp566 OS=Mus musculus GN=Zfp566 PE=2 SV=1		Zfp566		0.479525	-1.26376		1.16541	-2.58946		1.10338	-1.58663			0.167272	-0.614022		0.391218	-1.00695		0.127569	-0.392929	3	3	3	9.1	9.1	9.1	45.292	0	3.6796	357140000	10	Q8VCI1	Q8VCI1	22.851	20.4359	19.4785	19.7439	19.0112	22.1683	22.352	20.8055	20.7868	22.417	21.1373	23.0024	22.287	22.6874	23.7174
sp|P63005|LIS1_MOUSE Platelet-activating factor acetylhydrolase IB subunit alpha OS=Mus musculus GN=Pafah1b1 PE=1 SV=2;sp|P63005-2|LIS1_MOUSE Isoform 2 of Platelet-activating factor acetylhydrolase IB subunit alpha OS=Mus musculus GN=Pafah1b1	Platelet-activating factor acetylhydrolase IB subunit alpha	Pafah1b1		1.00628	2.50716		0.81961	1.60238		1.11147	-0.684956			0.836585	-0.344559		0.551104	0.180851		1.15176	0.52541	5	5	5	17.1	17.1	17.1	46.67	0	10.792	502720000	7	P63005;P63005-2;Q5SW16	P63005;P63005-2	22.7864	22.559	23.1602	22.5688	22.3384	22.5647	22.5142	22.0868	22.3284	20.3861	22.3002	18.2978	19.7122	22.6615	20.2911
tr|D3Z0V7|D3Z0V7_MOUSE TSC22 domain family protein 1 OS=Mus musculus GN=Tsc22d1 PE=1 SV=1;tr|E9QLZ1|E9QLZ1_MOUSE TSC22 domain family protein 1 OS=Mus musculus GN=Tsc22d1 PE=1 SV=1;sp|P62500-3|T22D1_MOUSE Isoform 3 of TSC22 domain family protein 1 OS=Mus mu	TSC22 domain family protein 1	Tsc22d1	+	3.91026	-1.75534	+	2.3186	-1.68435	+	2.95421	-1.76563		+	1.85345	-0.465045		0.18687	0.0900116	+	1.31256	0.555056	25	25	25	20.2	20.2	20.2	102.09	0	323.31	17153000000	149	D3Z0V7;E9QLZ1;P62500-3;P62500;D3YW86;P62500-2;H3BLI9;A0A0G2JFZ4;E9Q7M2;F6VXN4;B1AVF2;D3YZZ4;Q9Z2S7;Q9Z2S7-3;Q9Z2S7-4;Q9EQN3	D3Z0V7;E9QLZ1;P62500-3;P62500	27.2604	27.4229	27.0961	26.8728	26.8333	26.6781	26.9022	26.8545	26.3575	29.1381	29.0203	28.887	27.9013	28.8362	28.6998
sp|P35564|CALX_MOUSE Calnexin OS=Mus musculus GN=Canx PE=1 SV=1	Calnexin	Canx	+	1.34534	2.57151		0.397595	1.95949		0.581386	-0.541068	YES		0.150238	-0.247564		0.0238786	0.0404332		0.43284	0.287998	10	10	10	22	22	22	67.277	0	144.8	3450000000	58	P35564	P35564	25.7697	25.8965	25.0532	26.3959	24.5331	25.0478	25.5042	25.1993	25.1519	21.3011	23.7064	23.9974	19.3937	25.8704	24.8342
tr|Q3UV08|Q3UV08_MOUSE Nuclear receptor corepressor 1 (Fragment) OS=Mus musculus GN=Ncor1 PE=1 SV=1		Ncor1		-4.34294e-08	0	+	1.57925	2.29904		-4.34294e-08	0	YES	+	2.95149	3.63006		1.28092	2.07244		-4.34294e-08	0	21	3	3	27.4	2.6	2.6	109.11	0	3.4501	165360000	4	Q3UV08	Q3UV08	18.8565	19.769	19.3543	22.5547	23.6428	22.6724	22.0435	19.7025	20.9067	20.4724	19.3258	20.489	20.0148	20.1573	21.8008
sp|P14206|RSSA_MOUSE 40S ribosomal protein SA OS=Mus musculus GN=Rpsa PE=1 SV=4	40S ribosomal protein SA	Rpsa		0.133639	-0.187271	+	2.31535	2.50553		0.844638	1.71538	YES	+	1.94566	2.7548		1.29424	2.21759		0.260214	-0.537209	4	4	4	16.6	16.6	16.6	32.838	0	49.751	184220000	9	P14206	P14206	19.2495	20.156	20.8239	23.6614	22.3002	22.5321	21.5084	19.2695	21.0631	19.7967	20.6039	20.3906	20.2166	20.606	20.1546
sp|Q61029|LAP2B_MOUSE Lamina-associated polypeptide 2, isoforms beta/delta/epsilon/gamma OS=Mus musculus GN=Tmpo PE=1 SV=4;sp|Q61029-3|LAP2B_MOUSE Isoform Epsilon of Lamina-associated polypeptide 2, isoforms beta/delta/epsilon/gamma OS=Mus musculus GN=Tmpo	Lamina-associated polypeptide 2, isoforms beta/delta/epsilon/gamma;Lamina-associated polypeptide 2, isoforms alpha/zeta	Tmpo	+	1.35264	2.746		0.399662	1.63379		0.189189	-0.212032	YES		0.057325	0.132722		0.0569424	0.135209		0.00211616	0.00248655	32	32	17	68.8	68.8	37.2	50.372	0	323.31	13880000000	212	Q61029;Q61029-3;Q61029-2;Q61029-4;Q61033-2	Q61029;Q61029-3;Q61029-2;Q61029-4;Q61033-2	27.8943	27.5608	27.0705	29.1522	26.6909	27.0807	28.0982	27.2931	27.1269	23.0953	24.9291	26.2633	22.9393	27.9501	27.1331
tr|A6ZI44|A6ZI44_MOUSE Fructose-bisphosphate aldolase OS=Mus musculus GN=Aldoa PE=1 SV=1;sp|P05064|ALDOA_MOUSE Fructose-bisphosphate aldolase A OS=Mus musculus GN=Aldoa PE=1 SV=2;tr|A0A0U1RPN8|A0A0U1RPN8_MOUSE Fructose-bisphosphate aldolase A (Fragment) OS	Fructose-bisphosphate aldolase;Fructose-bisphosphate aldolase A	Aldoa;Aldoart2	+	1.35707	0.762803		0.493896	0.406513		0.623188	0.348963	YES		0.343488	-0.317927		0.110143	0.118878		0.70772	0.436805	9	9	9	26.8	26.8	26.8	45.12	0	28.665	861120000	19	A6ZI44;P05064;A0A0U1RPN8;D3YWI1;A6ZI47;D3Z510;D3YV98;A0A0U1RPT5;Q9CPQ9;A6ZI46	A6ZI44;P05064;A0A0U1RPN8;D3YWI1;A6ZI47	24.3274	23.7412	23.7619	24.2718	23.1728	23.4322	23.9077	23.2229	23.3896	22.8334	23.2778	23.431	22.9732	23.4478	23.2362
sp|Q00899|TYY1_MOUSE Transcriptional repressor protein YY1 OS=Mus musculus GN=Yy1 PE=1 SV=1	Transcriptional repressor protein YY1	Yy1	+	1.39001	-0.470474		0.276256	-0.285046		0.36023	-0.242101			0.464537	-0.341221		0.172063	-0.181516		0.250275	0.159705	63	63	51	67.9	67.9	60.6	44.716	0	323.31	1145000000000	1556	Q00899;E9QK22;P22227	Q00899	33.8809	34.0589	34.0004	33.0246	33.8393	34.0527	33.3496	33.9241	34.1876	34.6795	34.5011	34.1711	33.4521	34.3918	33.9279
sp|Q3URR7-2|ZSC10_MOUSE Isoform 2 of Zinc finger and SCAN domain-containing protein 10 OS=Mus musculus GN=Zscan10;sp|Q3URR7|ZSC10_MOUSE Zinc finger and SCAN domain-containing protein 10 OS=Mus musculus GN=Zscan10 PE=1 SV=2;sp|Q3URR7-3|ZSC10_MOUSE Isoform 3	Zinc finger and SCAN domain-containing protein 10	Zscan10	+	1.39505	3.55673		1.16633	3.51704	+	2.83846	1.68336	YES		0.70552	0.542878		0.0228336	0.0269496		1.09285	-0.515928	14	14	14	24.3	24.3	24.3	84.83	0	323.31	3660500000	63	Q3URR7-2;Q3URR7;Q3URR7-3;E9PXB1;E9PV84;D3YVM1;D3Z3Z6;D3YWR9;E9PX93	Q3URR7-2;Q3URR7;Q3URR7-3;E9PXB1;E9PV84	25.1981	25.3549	25.5188	26.5214	25.8236	25.3555	26.2765	25.6617	25.6815	21.1597	20.1446	24.0974	19.6692	23.3361	24.1441
tr|B2M1R6|B2M1R6_MOUSE Heterogeneous nuclear ribonucleoprotein K OS=Mus musculus GN=Hnrnpk PE=1 SV=1;sp|P61979-3|HNRPK_MOUSE Isoform 3 of Heterogeneous nuclear ribonucleoprotein K OS=Mus musculus GN=Hnrnpk;sp|P61979|HNRPK_MOUSE Heterogeneous nuclear ribonu	Heterogeneous nuclear ribonucleoprotein K	Hnrnpk		1.08124	0.85602	+	1.36125	1.54719		0.00784812	0.024655	YES		0.888544	0.473911		0.767117	1.40999		0.495948	0.936079	6	6	6	18.6	18.6	18.6	48.562	0	12.135	341920000	16	B2M1R6;P61979-3;P61979;P61979-2;H3BKD0;H3BLL4;H3BK96;H3BKI8;H3BLP7;H3BJS9;H3BJ43;Q8BT23	B2M1R6;P61979-3;P61979;P61979-2;H3BKD0;H3BLL4;H3BK96;H3BKI8;H3BLP7	22.6221	22.3323	22.2629	23.2314	22.4666	22.9409	22.6932	19.922	21.7938	21.5354	22.1726	20.9412	21.4862	22.0798	20.4314
sp|O88566|AXIN2_MOUSE Axin-2 OS=Mus musculus GN=Axin2 PE=1 SV=2;tr|A2ABR0|A2ABR0_MOUSE Axin-2 OS=Mus musculus GN=Axin2 PE=1 SV=1	Axin-2	Axin2		0.289468	-0.696301		0.0808466	0.157382		1.18346	-1.67872			0.0126007	0.0415281		0.750738	-0.840401		0.379535	-0.881929	7	7	7	11	11	11	92.905	0	16.195	392310000	8	O88566;A2ABR0;A2ABQ8;A2ABQ9	O88566;A2ABR0	21.9687	22.0748	19.1195	21.7995	21.3559	20.132	22.1357	21.9689	21.704	21.6824	21.6363	21.9331	20.3014	21.8632	20.6508
sp|O08547|SC22B_MOUSE Vesicle-trafficking protein SEC22b OS=Mus musculus GN=Sec22b PE=1 SV=3;tr|E9Q6R3|E9Q6R3_MOUSE Vesicle-trafficking protein SEC22b OS=Mus musculus GN=Sec22b PE=1 SV=1	Vesicle-trafficking protein SEC22b	Sec22b		1.0328	2.01541		0.340944	1.25083		0.00146234	0.0026652			0.0835749	-0.125998		0.13213	-0.203302		0.0970747	-0.0773036	5	5	5	25.6	25.6	25.6	24.74	0	310.15	942270000	30	O08547;E9Q6R3;A0A0G2JF08;D6RES2	O08547;E9Q6R3	23.4941	23.9103	23.4285	24.4849	22.7947	23.1754	23.4549	23.438	24.172	20.071	21.5165	23.1992	19.3864	23.8574	23.4588
sp|B2RQC2|UBP42_MOUSE Ubiquitin carboxyl-terminal hydrolase 42 OS=Mus musculus GN=Usp42 PE=1 SV=1	Ubiquitin carboxyl-terminal hydrolase 42	Usp42		0.251534	0.558636		1.21975	1.63062		0.260011	-0.576832			0.0613854	0.152028		0.206701	-0.531169		0.283525	-0.683196	4	4	4	4.2	4.2	4.2	146.22	0	24.722	388940000	10	B2RQC2	B2RQC2	21.5689	20.4413	22.4787	20.3995	22.2048	22.3407	20.7238	22.4614	23.3533	22.1353	19.881	20.7967	20.1125	20.0204	19.9202
sp|P46684|ZIC1_MOUSE Zinc finger protein ZIC 1 OS=Mus musculus GN=Zic1 PE=1 SV=2	Zinc finger protein ZIC 1	Zic1		1.09633	-1.39356		0.937135	-1.06125		1.19407	-1.023			0.250624	0.210498		0.299657	-0.298911		0.656063	-0.509408	23	5	4	44.7	25.1	22.1	48.33	0	62.726	1761100000	38	P46684	P46684	22.8467	23.4107	22.8507	23.7765	22.8527	23.1104	23.1759	23.3268	24.1337	23.5207	24.2951	25.473	23.7021	24.0285	25.1928
sp|O55143-2|AT2A2_MOUSE Isoform 2 of Sarcoplasmic/endoplasmic reticulum calcium ATPase 2 OS=Mus musculus GN=Atp2a2;sp|O55143|AT2A2_MOUSE Sarcoplasmic/endoplasmic reticulum calcium ATPase 2 OS=Mus musculus GN=Atp2a2 PE=1 SV=2;tr|B1ATS4|B1ATS4_MOUSE Calcium-	Sarcoplasmic/endoplasmic reticulum calcium ATPase 2;Calcium-transporting ATPase;Sarcoplasmic/endoplasmic reticulum calcium ATPase 1;Sarcoplasmic/endoplasmic reticulum calcium ATPase 3	Atp2a2;Atp2a3;Atp2a1		0.110999	-0.211314		0.490585	-0.747669		1.19471	-1.26849			-4.34294e-08	0		-4.34294e-08	0		-4.34294e-08	0	2	2	2	2.4	2.4	2.4	109.75	0.008596	2.1748	48205000	2	O55143-2;O55143;B1ATS4;B1ATS5;E9Q559;Q8R429;Q64518-2;Q64518-3;Q64518	O55143-2;O55143;B1ATS4;B1ATS5;E9Q559;Q8R429;Q64518-2;Q64518-3;Q64518	20.3541	19.1602	19.0809	19.1447	19.0442	20.5787	19.1327	19.6118	20.5875	20.2976	20.2939	18.6376	19.4553	20.7222	20.8331
sp|Q6PR54-2|RIF1_MOUSE Isoform 2 of Telomere-associated protein RIF1 OS=Mus musculus GN=Rif1;sp|Q6PR54|RIF1_MOUSE Telomere-associated protein RIF1 OS=Mus musculus GN=Rif1 PE=1 SV=2;sp|Q6PR54-3|RIF1_MOUSE Isoform 3 of Telomere-associated protein RIF1 OS=Mus	Telomere-associated protein RIF1	Rif1		1.02561	2.20738		1.14116	2.32267		1.2011	1.73209			0.0125243	0.0141398		1.05306	-0.484368		0.717586	-0.498508	19	19	19	11.5	11.5	11.5	263.48	0	214.06	1863300000	57	Q6PR54-2;Q6PR54;Q6PR54-3	Q6PR54-2;Q6PR54;Q6PR54-3	24.2624	25.3275	24.6574	25.1328	24.4205	24.7365	25.3106	25.1173	25.3149	20.7779	22.7602	24.0871	20.5758	23.2575	23.4884
tr|A0A0R4J1E1|A0A0R4J1E1_MOUSE B-cell lymphoma/leukemia 11B OS=Mus musculus GN=Bcl11b PE=1 SV=1;sp|Q99PV8-3|BC11B_MOUSE Isoform 3 of B-cell lymphoma/leukemia 11B OS=Mus musculus GN=Bcl11b;sp|Q99PV8-2|BC11B_MOUSE Isoform 2 of B-cell lymphoma/leukemia 11B OS	B-cell lymphoma/leukemia 11B	Bcl11b		-4.34294e-08	0		1.23103	1.26668		0.301981	0.310352			0.624284	0.561105		0.301446	-0.290607		1.13545	-0.851712	3	3	3	5.8	5.8	5.8	74.233	0	4.4239	89853000	9	A0A0R4J1E1;Q99PV8-3;Q99PV8-2;Q99PV8	A0A0R4J1E1;Q99PV8-3;Q99PV8-2;Q99PV8	20.334	20.0013	20.8899	21.5477	20.485	20.8758	20.9167	21.1432	21.7205	19.8052	21.6679	20.2033	18.9628	20.1053	20.0405
tr|E9Q6A7|E9Q6A7_MOUSE Protein Bptf OS=Mus musculus GN=Bptf PE=1 SV=1;tr|A2A655|A2A655_MOUSE Protein Bptf OS=Mus musculus GN=Bptf PE=1 SV=1;tr|A2A654|A2A654_MOUSE Protein Bptf OS=Mus musculus GN=Bptf PE=1 SV=1		Bptf	+	4.8912	5.30053	+	2.1425	3.46098	+	2.90248	5.28081	YES	+	1.33782	-0.905278		0.85707	-0.840319		0.0568554	0.0649586	15	15	15	6.7	6.7	6.7	321.59	0	174.15	1709500000	47	E9Q6A7;A2A655;A2A654;A2A653	E9Q6A7;A2A655;A2A654	25.1726	24.9166	25.4552	24.8203	24.0816	23.9266	25.8143	24.5948	24.9404	19.6219	20.0426	19.9783	19.717	21.8872	20.8413
tr|A0A0R4J0Y3|A0A0R4J0Y3_MOUSE Probable helicase with zinc finger domain OS=Mus musculus GN=Helz PE=1 SV=1;sp|Q6DFV5|HELZ_MOUSE Probable helicase with zinc finger domain OS=Mus musculus GN=Helz PE=1 SV=2;sp|Q6DFV5-3|HELZ_MOUSE Isoform 3 of Probable helicas	Probable helicase with zinc finger domain	Helz	+	1.39858	-0.717365		0.0305879	-0.138436		0.0843227	-0.414722			0.462404	-0.825649		0.108957	0.42695		0.453743	1.2526	6	6	6	4.5	4.5	4.5	219.96	0	44.706	537090000	17	A0A0R4J0Y3;Q6DFV5;Q6DFV5-3;A2AAU5;A2AAU3;Q6DFV5-2	A0A0R4J0Y3;Q6DFV5;Q6DFV5-3;A2AAU5;A2AAU3;Q6DFV5-2	23.1429	23.1263	22.9998	20.7701	22.6857	23.3362	19.4601	23.072	22.9791	23.4963	24.2674	23.6574	19.7727	23.7636	23.671
tr|A2AMY5|A2AMY5_MOUSE Ubiquitin-associated protein 2 OS=Mus musculus GN=Ubap2 PE=1 SV=1;sp|Q91VX2|UBAP2_MOUSE Ubiquitin-associated protein 2 OS=Mus musculus GN=Ubap2 PE=1 SV=1	Ubiquitin-associated protein 2	Ubap2	+	1.61931	-1.72173	+	1.39681	-1.53869	+	2.08733	-1.88079			0.0992169	-0.104997		0.148906	0.150155		0.330242	0.255152	16	16	16	24.8	24.8	24.8	117.83	0	323.31	7539500000	106	A2AMY5;Q91VX2;F6WTC8;A2AMY7;F6PYV5	A2AMY5;Q91VX2	25.5562	26.3169	25.7497	26.3731	25.4182	25.5166	25.9347	25.7309	25.1919	26.9214	27.4727	28.394	26.4792	27.7401	27.7046
tr|Q3UNN4|Q3UNN4_MOUSE SWI/SNF complex subunit SMARCC1 OS=Mus musculus GN=Smarcc1 PE=1 SV=1;sp|P97496-2|SMRC1_MOUSE Isoform 2 of SWI/SNF complex subunit SMARCC1 OS=Mus musculus GN=Smarcc1;sp|P97496|SMRC1_MOUSE SWI/SNF complex subunit SMARCC1 OS=Mus musculu	SWI/SNF complex subunit SMARCC1	Smarcc1	+	3.98026	5.15608	+	1.63166	4.80013	+	4.99387	3.53475	YES	+	1.41982	-1.70231	+	1.29935	-1.52184		0.459446	0.180475	24	24	24	25.8	25.8	25.8	122.78	0	268.8	5506500000	107	Q3UNN4;P97496-2;P97496;Q3UID0;Q6PDG5-2;Q6PDG5;Q3UZD0	Q3UNN4;P97496-2;P97496	26.6967	27.1216	27.1099	24.2238	25.5766	26.0208	26.9842	26.6695	26.733	21.3937	21.655	22.4112	18.8887	22.8971	19.635
sp|Q9ESP1|SDF2L_MOUSE Stromal cell-derived factor 2-like protein 1 OS=Mus musculus GN=Sdf2l1 PE=1 SV=2	Stromal cell-derived factor 2-like protein 1	Sdf2l1		0.594277	-0.845741	+	1.39724	-0.895529		0.73186	-0.864014			0.0675358	0.0403169		0.0227561	-0.0245113		0.0751846	-0.0648282	7	7	7	58.4	58.4	58.4	23.648	0	196.03	4667800000	60	Q9ESP1	Q9ESP1	25.0885	24.9916	24.9025	25.3852	25.0304	24.688	24.5426	25.0589	25.5756	24.5832	26.322	26.6146	26.337	25.8754	25.5778
tr|A2A483|A2A483_MOUSE Protein Zmynd8 OS=Mus musculus GN=Zmynd8 PE=1 SV=1;tr|E9Q8D1|E9Q8D1_MOUSE Protein Zmynd8 OS=Mus musculus GN=Zmynd8 PE=1 SV=2		Zmynd8	+	3.5774	9.05148	+	1.47495	6.65089	+	3.65361	7.22449	YES	+	1.78865	-1.58899	+	1.3008	-1.12333		1.23853	0.465656	72	72	0	56.7	56.7	0	130.19	0	323.31	30594000000	328	A2A483;E9Q8D1	A2A483;E9Q8D1	29.7226	29.332	29.4749	27.1858	28.1105	28.4662	29.2407	28.7862	29.1056	21.93	19.7989	19.6462	25.3812	19.2222	19.2065
tr|E9QP00|E9QP00_MOUSE Transformer-2 protein homolog alpha OS=Mus musculus GN=Tra2a PE=1 SV=1;tr|A0A0N4SVC2|A0A0N4SVC2_MOUSE Transformer-2 protein homolog alpha OS=Mus musculus GN=Tra2a PE=1 SV=1;sp|Q6PFR5|TRA2A_MOUSE Transformer-2 protein homolog alpha OS	Transformer-2 protein homolog alpha	Tra2a	+	1.92574	5.59665		1.26495	2.87134	+	2.04436	4.39041	YES	+	1.35286	-1.46521		1.28962	-1.50827		0.0233927	-0.0430616	16	16	16	47.5	47.5	47.5	32.578	0	323.31	3387600000	42	E9QP00;A0A0N4SVC2;Q6PFR5;F8WJG3;P62996	E9QP00;A0A0N4SVC2;Q6PFR5	25.9423	25.3916	26.7967	24.5541	24.0736	25.1073	26.8553	26.1394	25.2651	18.6272	22.7391	19.9743	19.663	22.6799	22.7781
tr|B1AS46|B1AS46_MOUSE Zinc finger protein castor homolog 1 OS=Mus musculus GN=Casz1 PE=1 SV=1;sp|Q9CWL2|CASZ1_MOUSE Zinc finger protein castor homolog 1 OS=Mus musculus GN=Casz1 PE=1 SV=3;sp|Q9CWL2-2|CASZ1_MOUSE Isoform 2 of Zinc finger protein castor hom	Zinc finger protein castor homolog 1	Casz1	+	1.95862	4.17642	+	1.41847	3.36567	+	3.00519	2.44229	YES		0.734961	-0.308427		0.945206	-0.304781		0.00962707	0.00364558	63	63	63	44.2	44.2	44.2	191.28	0	323.31	22161000000	329	B1AS46;Q9CWL2;Q9CWL2-2;B1AS48;B1AS47	B1AS46;Q9CWL2;Q9CWL2-2	28.3197	28.4598	28.7352	28.04	28.4937	28.0557	28.4575	28.5461	28.5003	22.4928	25.0556	25.4371	22.6794	26.2579	25.5551
sp|Q9Z2D6-2|MECP2_MOUSE Isoform B of Methyl-CpG-binding protein 2 OS=Mus musculus GN=Mecp2;sp|Q9Z2D6|MECP2_MOUSE Methyl-CpG-binding protein 2 OS=Mus musculus GN=Mecp2 PE=1 SV=1	Methyl-CpG-binding protein 2	Mecp2	+	1.44896	-1.45684	+	1.43148	-1.76412	+	1.75849	-1.18397			0.028449	-0.0312742		0.88009	-0.689863		0.913835	-0.658588	38	38	38	55.3	55.3	55.3	53.575	0	323.31	22504000000	225	Q9Z2D6-2;Q9Z2D6;D3Z7U4;D3YY81	Q9Z2D6-2;Q9Z2D6	27.2554	26.6678	27.4762	27.6312	26.6806	26.9937	28.0634	27.9871	27.3246	28.0619	28.3335	29.3744	27.9029	29.1118	29.5832
sp|Q9D6Z1|NOP56_MOUSE Nucleolar protein 56 OS=Mus musculus GN=Nop56 PE=1 SV=2;tr|F7CHQ7|F7CHQ7_MOUSE Nucleolar protein 56 (Fragment) OS=Mus musculus GN=Nop56 PE=1 SV=1;tr|F6USW7|F6USW7_MOUSE Nucleolar protein 56 (Fragment) OS=Mus musculus GN=Nop56 PE=1 SV=	Nucleolar protein 56	Nop56		0.12719	0.499371		0.661669	1.01625		1.245	2.27874			0.187399	0.747969		0.186278	-0.336734		0.291981	-1.0847	4	4	4	7.4	7.4	7.4	64.464	0	6.9376	227810000	11	Q9D6Z1;F7CHQ7;F6USW7;F6U250;F6V095;E0CXZ0;A2APD7	Q9D6Z1;F7CHQ7;F6USW7	22.6359	18.224	22.4039	22.8217	21.6342	21.0517	23.0266	21.4834	22.0079	20.3673	20.5824	20.816	20.6424	21.6926	20.124
sp|Q99ML9|RN111_MOUSE E3 ubiquitin-protein ligase Arkadia OS=Mus musculus GN=Rnf111 PE=1 SV=1;sp|Q99ML9-2|RN111_MOUSE Isoform 2 of E3 ubiquitin-protein ligase Arkadia OS=Mus musculus GN=Rnf111	E3 ubiquitin-protein ligase Arkadia	Rnf111	+	1.93079	-1.26474		0.745804	-0.884849	+	2.60833	-1.0793			0.897483	-0.398542	+	2.45146	-1.03119	+	1.32206	-0.632651	51	51	51	47.1	47.1	47.1	107.9	0	323.31	68556000000	459	Q99ML9;Q99ML9-2	Q99ML9;Q99ML9-2	28.8758	29.3675	28.7882	28.815	28.526	28.4949	29.9048	29.5537	29.471	29.8368	30.5761	30.4129	28.4461	30.1973	29.8471
sp|Q3UEB3-3|PUF60_MOUSE Isoform 3 of Poly(U)-binding-splicing factor PUF60 OS=Mus musculus GN=Puf60;sp|Q3UEB3-2|PUF60_MOUSE Isoform 2 of Poly(U)-binding-splicing factor PUF60 OS=Mus musculus GN=Puf60;sp|Q3UEB3|PUF60_MOUSE Poly(U)-binding-splicing factor PU	Poly(U)-binding-splicing factor PUF60	Puf60	+	2.44111	5.13541	+	4.42154	5.16257	+	3.08085	5.96823	YES		0.261531	0.304289	+	1.53071	-0.821608	+	1.32749	-1.1259	15	15	15	43.1	43.1	43.1	54.028	0	190.44	2539100000	42	Q3UEB3-3;Q3UEB3-2;Q3UEB3	Q3UEB3-3;Q3UEB3-2;Q3UEB3	25.161	24.066	25.3219	25.4607	24.6723	25.3288	26.0629	25.9343	25.9295	18.2857	20.7724	20.0847	20.1669	19.8697	19.9376
sp|Q91VT1|NSE2_MOUSE E3 SUMO-protein ligase NSE2 OS=Mus musculus GN=Nsmce2 PE=2 SV=1;sp|Q91VT1-2|NSE2_MOUSE Isoform 2 of E3 SUMO-protein ligase NSE2 OS=Mus musculus GN=Nsmce2	E3 SUMO-protein ligase NSE2	Nsmce2	+	2.66331	4.12923	+	3.44422	6.75562	+	3.954	5.52992	YES	+	1.85338	1.34631	+	1.30308	1.27876		0.0612534	-0.0675519	8	8	8	35.6	35.6	35.6	28.231	0	124.85	2744700000	40	Q91VT1;Q91VT1-2	Q91VT1;Q91VT1-2	24.9227	24.4386	24.7032	25.4858	26.4759	26.1418	24.1501	24.7338	25.3833	21.6496	20.3098	19.7175	18.7107	20.3324	18.7935
tr|G3UY29|G3UY29_MOUSE MCG22989, isoform CRA_a OS=Mus musculus GN=Rab11b PE=4 SV=1;tr|E9Q3P9|E9Q3P9_MOUSE Ras-related protein Rab-11A OS=Mus musculus GN=Rab11a PE=4 SV=1;tr|F8WGS1|F8WGS1_MOUSE Ras-related protein Rab-11A (Fragment) OS=Mus musculus GN=Rab11	Ras-related protein Rab-11A;Ras-related protein Rab-11B	Rab11b;Rab11a	+	1.42585	1.81791		0.630417	1.6977		0.766895	-1.8887	YES		0.021274	0.0382341		0.40996	1.1504		0.45414	1.11216	6	6	6	40.9	40.9	40.9	16.924	0	9.7993	617620000	14	G3UY29;E9Q3P9;F8WGS1;P62492;P46638;G3UZD3;E9Q6B3;G3UZL4	G3UY29;E9Q3P9;F8WGS1;P62492;P46638;G3UZD3	22.7247	23.278	23.0903	24.2014	22.3103	22.696	23.3872	22.4675	19.9018	20.4854	20.8155	22.3383	20.064	23.4858	20.5647
sp|Q9EQM6|DGCR8_MOUSE Microprocessor complex subunit DGCR8 OS=Mus musculus GN=Dgcr8 PE=1 SV=2	Microprocessor complex subunit DGCR8	Dgcr8	+	3.57778	2.89768	+	1.45164	1.97399	+	3.06858	3.27575	YES		0.831831	-1.0735		1.24471	-1.57755		1.21592	-0.504054	4	4	4	5.8	5.8	5.8	86.32	0	5.7188	323250000	12	Q9EQM6	Q9EQM6	22.2563	22.445	22.7532	20.2501	21.9968	21.9871	22.9882	22.7636	23.2148	19.7031	19.2161	19.8422	19.193	19.9346	19.1845
tr|Q7M739|Q7M739_MOUSE Nuclear pore complex-associated intranuclear coiled-coil protein TPR OS=Mus musculus GN=Tpr PE=1 SV=1;sp|F6ZDS4|TPR_MOUSE Nucleoprotein TPR OS=Mus musculus GN=Tpr PE=1 SV=1	Nucleoprotein TPR	Tpr		0.75819	1.915		0.391251	1.75334		1.27131	1.21477			0.527692	-0.362534		0.436408	-0.371166		0.00996939	-0.00863139	17	17	17	10.4	10.4	10.4	266.92	0	110.32	1371600000	30	Q7M739;F6ZDS4;F6RX08	Q7M739;F6ZDS4	24.0885	24.407	24.5696	24.3725	23.4768	24.1282	24.3533	23.9398	24.7979	20.2071	23.0594	24.0535	18.5034	23.904	24.3102
sp|Q5DU09|ZN652_MOUSE Zinc finger protein 652 OS=Mus musculus GN=Znf652 PE=1 SV=2;tr|F2Z443|F2Z443_MOUSE Zinc finger protein 652 OS=Mus musculus GN=Zfp652 PE=1 SV=1;sp|Q5DU09-2|ZN652_MOUSE Isoform 2 of Zinc finger protein 652 OS=Mus musculus GN=Znf652	Zinc finger protein 652	Znf652;Zfp652		0.169435	-0.246868		0.0311517	0.0641715	+	1.29701	-0.968641			1.16803	0.610969		0.43129	0.359165		0.396965	-0.251804	12	12	3	26	26	5.9	69.44	0	323.31	6871500000	67	Q5DU09;F2Z443;Q5DU09-2;E9PZ11	Q5DU09;F2Z443;Q5DU09-2	26.0821	25.901	25.9854	27.061	26.2509	26.4896	26.7329	26.1578	25.8333	25.469	25.9428	27.2974	25.2418	27.3066	27.0605
tr|S4R2I9|S4R2I9_MOUSE Zinc finger protein 532 OS=Mus musculus GN=Zfp532 PE=1 SV=1;sp|Q6NXK2|ZN532_MOUSE Zinc finger protein 532 OS=Mus musculus GN=Znf532 PE=1 SV=1;sp|Q6NXK2-2|ZN532_MOUSE Isoform 2 of Zinc finger protein 532 OS=Mus musculus GN=Znf532;tr|S	Zinc finger protein 532	Zfp532;Znf532	+	2.94639	3.51863	+	1.45477	3.99631	+	3.39693	2.38048	YES		0.000770534	0.000537237		0.00595293	0.00331434		0.00367285	0.0027771	25	24	23	27.7	27	26.5	141.38	0	323.31	5863700000	93	S4R2I9;Q6NXK2;Q6NXK2-2;S4R1H5;S4R2D8	S4R2I9;Q6NXK2;Q6NXK2-2;S4R1H5	26.3343	26.5422	27.0086	26.4531	26.8289	26.6047	26.8381	26.345	26.6937	22.5308	22.9945	23.8039	20.1614	24.3843	23.352
tr|A0A1B0GRI2|A0A1B0GRI2_MOUSE Protein Gm35315 OS=Mus musculus GN=Gm35315 PE=4 SV=1				0.492292	1.19827		0.344654	1.19116	+	1.29902	-1.98879			0.234418	0.266361		0.559642	0.959707		0.425919	0.693345	11	6	2	31.5	18	3.9	66.112	0	40.028	893670000	23	A0A1B0GRI2	A0A1B0GRI2	23.0152	22.483	23.2544	23.8733	23.1317	22.5467	20.9438	23.1182	22.6106	19.7746	22.0709	23.3123	19.3172	23.9125	22.7486
sp|Q810V0|MPP10_MOUSE U3 small nucleolar ribonucleoprotein protein MPP10 OS=Mus musculus GN=Mphosph10 PE=1 SV=2	U3 small nucleolar ribonucleoprotein protein MPP10	Mphosph10	+	3.45003	7.25963	+	3.29026	5.27933	+	3.81497	6.33833	YES	+	1.88892	-1.47186	+	1.4395	-0.77726	+	1.33534	0.6946	27	27	27	37.9	37.9	37.9	78.734	0	213.07	6089400000	84	Q810V0	Q810V0	27.2774	26.7792	27.6033	25.2547	25.9631	26.0265	26.5304	26.5963	26.4493	19.1931	21.1402	19.5477	21.3343	20.2637	19.8083
tr|F6T356|F6T356_MOUSE F-box only protein 11 (Fragment) OS=Mus musculus GN=Fbxo11 PE=1 SV=1;sp|Q7TPD1-3|FBX11_MOUSE Isoform 3 of F-box only protein 11 OS=Mus musculus GN=Fbxo11;sp|Q7TPD1-2|FBX11_MOUSE Isoform 2 of F-box only protein 11 OS=Mus musculus GN=F	F-box only protein 11	Fbxo11	+	1.42636	1.81074		0.0108543	0.0474586		0.239261	0.65855	YES		0.48486	-1.40132		0.505688	-1.46209		0.116991	-0.0607777	5	5	5	7.5	7.5	7.5	95.197	0	13.287	323800000	7	F6T356;Q7TPD1-3;Q7TPD1-2;Q7TPD1;S4R2I0	F6T356;Q7TPD1-3;Q7TPD1-2;Q7TPD1	21.9739	22.0615	22.2735	18.1942	21.9106	22.0002	22.3557	21.8316	22.3039	20.2208	21.3376	19.3183	20.5674	21.9273	19.4678
sp|P60229|EIF3E_MOUSE Eukaryotic translation initiation factor 3 subunit E OS=Mus musculus GN=Eif3e PE=1 SV=1	Eukaryotic translation initiation factor 3 subunit E	Eif3e		1.0689	2.25658		0.221006	1.02461		0.543785	-0.701179			0.373063	-0.615782		0.0725677	-0.136725		1.0573	0.479057	7	7	7	15.1	15.1	15.1	52.22	0	41.299	1391300000	31	P60229	P60229	23.9946	24.716	24.4091	25.0299	22.8219	23.4206	23.9753	23.8545	23.8528	20.1857	22.9201	23.2442	19.38	24.673	24.1456
tr|Q6PEE4|Q6PEE4_MOUSE Protein Zfp933 OS=Mus musculus GN=Zfp933 PE=2 SV=1		Zfp933		1.2029	-0.849872		1.16799	-0.442429	+	1.33567	-1.11939			0.522864	0.414225		0.522548	0.23461		0.190093	-0.179615	9	5	4	20.5	11.1	7.9	55.119	0	10.658	619450000	11	Q6PEE4	Q6PEE4	22.8068	21.6897	22.4008	22.6977	22.9307	22.5117	22.2586	22.7796	22.398	23.0274	23.211	23.2085	23.4157	23.0463	23.0053
sp|P68373|TBA1C_MOUSE Tubulin alpha-1C chain OS=Mus musculus GN=Tuba1c PE=1 SV=1;sp|P68369|TBA1A_MOUSE Tubulin alpha-1A chain OS=Mus musculus GN=Tuba1a PE=1 SV=1;sp|P05213|TBA1B_MOUSE Tubulin alpha-1B chain OS=Mus musculus GN=Tuba1b PE=1 SV=2;tr|A0A0A0MQA5	Tubulin alpha-1C chain;Tubulin alpha-1A chain;Tubulin alpha-1B chain;Tubulin alpha-4A chain;Tubulin alpha-8 chain;Tubulin alpha-3 chain	Tuba1c;Tuba1a;Tuba1b;Tuba4a;Tuba8;Tuba3a		1.07285	1.84256		0.331849	0.95616		0.41234	-1.1199			0.146153	-0.294085		0.342242	1.07682		0.522215	1.3709	4	4	4	13.1	13.1	13.1	49.909	0	14.91	429910000	14	P68373;P68369;P05213;A0A0A0MQA5;P68368;Q9JJZ2;P05214;A0A087WRB4;A0A087WQS4	P68373;P68369;P05213;A0A0A0MQA5;P68368;Q9JJZ2;P05214	22.6496	23.5606	22.6003	23.9815	21.7693	22.1774	22.6687	19.3446	22.6844	20.2549	20.4489	22.5789	19.7405	22.6144	22.7048
sp|Q3UHU5-3|MTCL1_MOUSE Isoform 3 of Microtubule cross-linking factor 1 OS=Mus musculus GN=Mtcl1;sp|Q3UHU5|MTCL1_MOUSE Microtubule cross-linking factor 1 OS=Mus musculus GN=Mtcl1 PE=1 SV=1;tr|H3BL83|H3BL83_MOUSE Microtubule cross-linking factor 1 OS=Mus mu	Microtubule cross-linking factor 1	Mtcl1		0.155977	-0.1343		0.208321	0.729338	+	1.3404	-1.19556			0.043471	0.0336793		0.0145566	0.00907389		0.0295793	-0.0246054	12	12	12	9.3	9.3	9.3	208.1	0	23.242	734650000	17	Q3UHU5-3;Q3UHU5;H3BL83;B8JJI7;Q3UHU5-2;A2ACV6;Q6NZL0;E1U8D0	Q3UHU5-3;Q3UHU5;H3BL83;B8JJI7;Q3UHU5-2	22.489	23.1249	23.2214	23.2274	22.7847	22.9242	23.1266	23.1322	22.6502	22.7738	22.9437	23.5206	19.6087	24.0471	23.0925
sp|P21952|PO3F1_MOUSE POU domain, class 3, transcription factor 1 OS=Mus musculus GN=Pou3f1 PE=1 SV=1	POU domain, class 3, transcription factor 1	Pou3f1		0.357035	0.325541		0.324401	-0.502162	+	1.34242	-0.960223			0.770887	-0.599377		0.323947	-0.248025		0.69713	0.351353	17	17	16	44.3	44.3	42.8	45.323	0	323.31	10214000000	106	P21952;P31360;P31361;P62515;F1T2M3;F8WGJ8;Q3U5D1;H3BJT4;H3BKB7;Q5U4D4;Q07916-3;Q00286;Q07916;Q07916-2;Q00286-2;Q00286-3;Q00196-4;Q00196-6;P31362;Q00196;Q00196-2;Q00196-3;Q00196-7;Q00196-5	P21952	27.0985	26.7903	26.3981	25.6369	26.1938	26.6581	26.5119	26.5261	26.1949	25.8703	26.9817	26.4582	25.8632	27.7508	26.3812
tr|E9QAR6|E9QAR6_MOUSE Protein Zfp384 OS=Mus musculus GN=Zfp384 PE=1 SV=1;tr|E9Q1A5|E9Q1A5_MOUSE Protein Zfp384 OS=Mus musculus GN=Zfp384 PE=1 SV=1;tr|D3YX49|D3YX49_MOUSE Protein Zfp384 OS=Mus musculus GN=Zfp384 PE=1 SV=1;tr|E9QAR4|E9QAR4_MOUSE Protein Zfp		Zfp384		0.551356	0.542023	+	1.29743	2.48224		0.225443	0.602641	YES	+	1.36483	0.804879	+	1.33087	0.70824		0.121581	-0.096639	6	6	6	10.2	10.2	10.2	61.701	0	14.573	628610000	17	E9QAR6;E9Q1A5;D3YX49;E9QAR4;E9QAR1;B1ASA5	E9QAR6;E9Q1A5;D3YX49;E9QAR4;E9QAR1	22.5102	22.9797	22.2196	23.049	23.5063	23.569	22.456	22.5029	23.0405	22.618	21.3328	22.1327	19.814	20.2238	22.6396
sp|Q8BU00-2|IKZF5_MOUSE Isoform 2 of Zinc finger protein Pegasus OS=Mus musculus GN=Ikzf5;sp|Q8BU00|IKZF5_MOUSE Zinc finger protein Pegasus OS=Mus musculus GN=Ikzf5 PE=2 SV=1	Zinc finger protein Pegasus	Ikzf5		0.513716	1.04895		1.23035	3.71198	+	1.34468	2.81659	YES		0.112577	-0.444404		0.216775	-0.812799		0.387798	-0.368395	4	4	4	12.5	12.5	12.5	39.265	0	49.684	1003700000	17	Q8BU00-2;Q8BU00;D3YYG0	Q8BU00-2;Q8BU00	23.8166	23.4305	23.1219	20.195	24.1533	24.6875	24.4778	23.2992	23.6972	23.4687	23.0763	20.6772	19.29	19.2595	19.3504
tr|A2A7P4|A2A7P4_MOUSE Zinc finger protein 691 OS=Mus musculus GN=Zfp691 PE=1 SV=1;sp|Q3TDE8|ZN691_MOUSE Zinc finger protein 691 OS=Mus musculus GN=Znf691 PE=2 SV=1	Zinc finger protein 691	Zfp691;Znf691	+	1.42784	-1.4192		0.729926	-0.670319		0.497665	-0.653289			0.795824	0.397138		0.00768711	-0.00743612		0.471069	-0.404574	7	7	7	33.6	33.6	33.6	32.297	0	37.375	2307300000	46	A2A7P4;Q3TDE8	A2A7P4;Q3TDE8	24.5123	24.0463	23.7848	24.5786	24.3359	24.6202	24.2034	24.2243	25.1293	25.992	24.7143	25.8946	24.4971	25.9186	25.13
tr|F6TS96|F6TS96_MOUSE Transducin-like enhancer protein 3 (Fragment) OS=Mus musculus GN=Tle3 PE=1 SV=1;tr|Q3TY99|Q3TY99_MOUSE Transducin-like enhancer protein 3 OS=Mus musculus GN=Tle3 PE=1 SV=1;tr|E0CXU1|E0CXU1_MOUSE Transducin-like enhancer protein 3 OS=	Transducin-like enhancer protein 3;Transducin-like enhancer protein 1;Transducin-like enhancer protein 2;Transducin-like enhancer protein 4	Tle3;Tle2;Tle1;Tle4	+	1.48738	1.56203	+	1.47099	2.27741		0.507051	0.618259	YES		0.156921	0.25743		0.529972	0.828548		0.821329	0.571119	3	3	3	5.8	5.8	5.8	75.386	0	6.6388	239490000	9	F6TS96;Q3TY99;E0CXU1;E0CXS2;E0CY14;F8WIE2;E0CXS9;J3KMT7;Q08122-2;Q08122-1;Q08122;Q08122-4;F6YM15;Q3UN01;Q5SQA2;E9Q2Q6;F6ZBY9;Q5SQA4;Q5SQA3;Q62440-4;Q62440-3;Q62440-2;Q62440-5;Q9WVB2;Q62440;Q62441;F6X5U5;E9PV07	F6TS96;Q3TY99;E0CXU1;E0CXS2;E0CY14;F8WIE2;E0CXS9;J3KMT7;Q08122-2;Q08122-1;Q08122;Q08122-4;F6YM15;Q3UN01;Q5SQA2;E9Q2Q6;F6ZBY9;Q5SQA4;Q5SQA3;Q62440-4;Q62440-3;Q62440-2;Q62440-5;Q9WVB2;Q62440;Q62441	21.6193	21.8257	21.7522	20.8419	22.1987	22.9289	21.65	20.5688	21.265	19.2067	20.6019	20.7025	20.2658	18.9934	19.8781
tr|E9QN31|E9QN31_MOUSE Probable 28S rRNA (cytosine-C(5))-methyltransferase OS=Mus musculus GN=Nop2 PE=1 SV=1;sp|Q922K7|NOP2_MOUSE Probable 28S rRNA (cytosine-C(5))-methyltransferase OS=Mus musculus GN=Nop2 PE=1 SV=1	Probable 28S rRNA (cytosine-C(5))-methyltransferase	Nop2		0.512182	0.706912		0.995183	0.804548	+	1.36959	1.69709	YES		0.373317	-0.273159		1.04778	-0.591919		0.688901	-0.31876	4	4	4	6.5	6.5	6.5	86.906	0	5.7199	254240000	10	E9QN31;Q922K7;A0A0N4SW16	E9QN31;Q922K7	22.4163	22.0653	21.7789	22.3016	21.53	21.6094	22.5776	22.2249	22.4143	20.4846	21.1993	22.4559	20.7817	21.5836	20.662
sp|Q8CHY6|P66A_MOUSE Transcriptional repressor p66 alpha OS=Mus musculus GN=Gatad2a PE=1 SV=2	Transcriptional repressor p66 alpha	Gatad2a	+	4.94135	9.77871	+	5.74376	9.08682	+	5.04204	9.36396	YES		0.318268	0.163892		0.673579	-0.31204	+	1.33731	-0.475932	48	48	2	72.8	72.8	3.7	67.333	0	323.31	35558000000	293	Q8CHY6	Q8CHY6	28.8066	29.2128	29.0559	29.5374	28.9935	29.0361	29.5501	29.2781	29.675	18.582	19.4203	19.7368	20.3141	19.8919	20.1005
sp|Q8BZR9|NCBP3_MOUSE Nuclear cap-binding protein subunit 3 OS=Mus musculus GN=Ncbp3 PE=1 SV=1	Uncharacterized protein C17orf85 homolog		+	1.43336	2.04566		0.574712	1.15796	+	2.53198	2.6003	YES		0.307601	-0.695646		0.71051	-1.45925		0.931205	-0.763609	4	4	4	8.8	8.8	8.8	70.042	0	50.085	351640000	9	Q8BZR9	Q8BZR9	21.6915	22.2664	22.5068	19.6892	22.5003	22.1883	22.3854	22.9568	23.4134	19.3742	19.6159	21.3377	20.0829	20.3518	20.4692
sp|Q8VIG1|REST_MOUSE RE1-silencing transcription factor OS=Mus musculus GN=Rest PE=1 SV=2	RE1-silencing transcription factor	Rest	+	1.44008	2.21967		-4.34294e-08	0		0.460651	0.989163	YES		0.926457	-1.03546		0.227385	-0.513297		0.218905	0.522164	2	2	2	3.5	3.5	3.5	117.78	0	3.8677	173510000	5	Q8VIG1	Q8VIG1	20.9127	21.4773	22.3612	20.0147	21.0829	20.5472	19.6608	22.5265	20.9974	18.2074	20.0049	19.8799	18.9185	19.2083	19.8776
tr|G3X9P5|G3X9P5_MOUSE Ligand-dependent nuclear receptor-interacting factor 1 OS=Mus musculus GN=Lrif1 PE=1 SV=1		Lrif1		0.734648	1.86443	+	3.72867	3.89901	+	2.4873	5.30707	YES		0.210711	0.560813	+	1.33765	-2.09323		1.00251	-2.65404	31	4	4	57.2	8.6	8.6	29.218	0	69.155	1280800000	14	G3X9P5	G3X9P5	20.3102	23.2987	23.4232	22.8913	22.6176	23.2055	23.7324	25.0653	26.1963	21.5417	20.2751	19.6219	19.2882	18.5286	19.2006
sp|Q6PHZ5|RB15B_MOUSE Putative RNA-binding protein 15B OS=Mus musculus GN=Rbm15b PE=1 SV=2	Putative RNA-binding protein 15B	Rbm15b	+	1.46147	1.30598		0.702075	1.2813		0.0406148	-0.0284386	YES		1.1261	-0.177807		0.438947	-0.199716		0.0372301	-0.0219084	33	33	31	45	45	42.7	97.075	0	323.31	8598600000	173	Q6PHZ5;A0A087WPD2	Q6PHZ5	26.6538	26.7975	26.8563	26.6132	26.6535	26.5074	27.1596	26.6886	26.525	24.7971	26.2115	25.3809	23.6478	26.1668	26.1156
tr|F8WI35|F8WI35_MOUSE Histone H3 OS=Mus musculus GN=H3f3a PE=3 SV=1;sp|P84244|H33_MOUSE Histone H3.3 OS=Mus musculus GN=H3f3a PE=1 SV=2;sp|P84228|H32_MOUSE Histone H3.2 OS=Mus musculus GN=Hist1h3b PE=1 SV=2;sp|P68433|H31_MOUSE Histone H3.1 OS=Mus musculus	Histone H3;Histone H3.3;Histone H3.2;Histone H3.1;Histone H3.3C	H3f3a;Hist1h3b;Hist1h3a;H3f3c		1.09037	1.41211		0.225724	0.722053		1.04549	1.13634			0.0345764	-0.0852928		0.181372	-0.402593		0.378824	-0.3173	7	7	7	31.9	31.9	31.9	15.199	0	77.142	2471900000	36	F8WI35;P84244;P84228;P68433;P02301;E0CZ27;E0CYR7	F8WI35;P84244;P84228;P68433;P02301;E0CZ27	25.5145	24.9817	24.7369	26.5739	23.9712	24.4322	25.9178	25.2231	25.0441	22.7892	23.4889	24.7187	22.3511	25.1922	25.2677
sp|A2A6A1|GPTC8_MOUSE G patch domain-containing protein 8 OS=Mus musculus GN=Gpatch8 PE=1 SV=1	G patch domain-containing protein 8	Gpatch8		1.03367	-0.482307		0.0642329	-0.116435	+	1.53596	-1.00827		+	1.54104	0.89886	+	1.3388	0.891523		0.0144644	-0.00733693	30	30	30	24.7	24.7	24.7	164.99	0	323.31	13129000000	163	A2A6A1	A2A6A1	26.6999	26.7857	26.642	28.0791	27.5854	27.1596	26.9875	26.7369	26.4252	26.8347	27.1616	27.5781	26.582	28.2431	28.3483
sp|P15620|ZN271_MOUSE Zinc finger protein 271 OS=Mus musculus GN=Znf271 PE=2 SV=1	Zinc finger protein 271	Znf271	+	1.46732	2.68299	+	4.82114	2.93065		0.0963898	0.232492	YES		0.408727	0.209628	+	1.35276	-0.289447		1.04939	-0.499075	5	5	5	10.5	10.5	10.5	67.035	0	9.5411	567490000	18	P15620	P15620	22.8695	22.2467	22.2387	22.6355	22.7778	22.5706	22.9831	23.0686	22.8004	21.1013	19.9366	18.2681	19.9045	19.5589	19.7284
tr|F7BFR0|F7BFR0_MOUSE Mesoderm induction early response protein 3 (Fragment) OS=Mus musculus GN=Mier3 PE=1 SV=1;sp|Q3UHF3-2|MIER3_MOUSE Isoform 2 of Mesoderm induction early response protein 3 OS=Mus musculus GN=Mier3;sp|Q3UHF3|MIER3_MOUSE Mesoderm induct	Mesoderm induction early response protein 3	Mier3		0.892555	-0.439569		0.454769	-0.431077	+	1.4169	-1.57653			0.00855843	-0.00887998		0.0746757	0.0837949		0.103444	0.0926749	6	6	6	14	14	14	61.189	0	33.173	635780000	14	F7BFR0;Q3UHF3-2;Q3UHF3	F7BFR0;Q3UHF3-2;Q3UHF3	22.6287	23.0272	22.4111	22.3438	23.2568	22.4398	22.1303	23.056	22.6027	22.8756	23.3669	23.1432	22.5384	23.3422	23.453
tr|Q6NV66|Q6NV66_MOUSE Protein Zfp646 OS=Mus musculus GN=Zfp646 PE=1 SV=1;tr|A0A0U1RNR6|A0A0U1RNR6_MOUSE Protein Zfp646 (Fragment) OS=Mus musculus GN=Zfp646 PE=1 SV=1		Zfp646	+	1.58115	2.0586		1.2871	3.30901	+	2.88086	1.85217	YES	+	1.39286	0.60432		0.156001	0.0641225		1.01774	-0.540197	45	45	45	32.7	32.7	32.7	196.8	0	323.31	15193000000	205	Q6NV66;A0A0U1RNR6;D3Z083	Q6NV66;A0A0U1RNR6	27.4606	26.995	27.6687	27.9207	27.9729	28.0437	27.6686	27.8908	28.1854	24.4209	25.17	26.3576	22.3523	25.2579	26.4
sp|Q62481|VPS72_MOUSE Vacuolar protein sorting-associated protein 72 homolog OS=Mus musculus GN=Vps72 PE=2 SV=2	Vacuolar protein sorting-associated protein 72 homolog	Vps72	+	1.84065	3.34517	+	1.48641	2.77826		0.559998	1.19171	YES		0.520538	-0.247294		0.322627	0.706376		0.445051	0.953671	3	3	3	6.5	6.5	6.5	40.783	0	8.1429	415390000	7	Q62481	Q62481	22.7403	23.4271	22.9257	22.8591	22.7345	22.7577	23.2384	22.683	20.3108	20.9547	19.8448	18.2581	18.8187	19.5087	21.689
sp|Q80WQ8|M18BP_MOUSE Mis18-binding protein 1 OS=Mus musculus GN=Mis18bp1 PE=1 SV=1	Mis18-binding protein 1	Mis18bp1	+	3.18721	4.28271	+	2.92429	2.63962	+	3.70655	5.37657	YES	+	1.39718	-0.702216		1.2718	-0.839722		0.170473	-0.137506	14	14	14	15.6	15.6	15.6	113.95	0	27.972	915350000	24	Q80WQ8;Q80WQ8-3;Q80WQ8-2	Q80WQ8	24.1833	23.8329	24.3843	23.6371	23.0937	23.563	24.784	24.0743	23.9547	19.3698	20.6759	19.5067	20.6743	21.3104	20.3902
tr|B9EHK7|B9EHK7_MOUSE Homeo box A1 OS=Mus musculus GN=Hoxa1 PE=2 SV=1;sp|P09022|HXA1_MOUSE Homeobox protein Hox-A1 OS=Mus musculus GN=Hoxa1 PE=1 SV=2	Homeobox protein Hox-A1	Hoxa1	+	2.47827	2.1565	+	1.4923	4.83034	+	2.21293	1.48096	YES		0.70937	-0.507186		0.468432	0.321669		0.931295	0.828856	11	11	11	51.5	51.5	51.5	36.624	0	323.31	4572900000	42	B9EHK7;P09022;D3Z4E1;P09022-2;Q01822;P17919	B9EHK7;P09022	27.2167	26.4898	26.1716	25.9294	26.2904	26.1367	26.1574	25.9845	25.2497	24.176	24.5485	24.6841	19.7267	24.2776	19.8613
sp|Q8BHX3|BOREA_MOUSE Borealin OS=Mus musculus GN=Cdca8 PE=1 SV=2;sp|Q8BHX3-2|BOREA_MOUSE Isoform 2 of Borealin OS=Mus musculus GN=Cdca8	Borealin	Cdca8	+	4.06029	7.5209	+	3.55052	6.5035	+	3.77585	7.76694	YES		1.00284	-1.1015	+	1.35309	-1.48055		0.55697	-0.37905	22	22	22	64.7	64.7	64.7	32.214	0	323.31	8612500000	95	Q8BHX3;Q8BHX3-2;Q8BHX3-3;E9Q2C7	Q8BHX3;Q8BHX3-2	27.191	26.9095	27.6568	27.0593	25.5089	25.8846	28.0489	27.4188	27.4268	20.3662	18.9559	19.8726	20.135	19.6424	19.1649
sp|E9Q557|DESP_MOUSE Desmoplakin OS=Mus musculus GN=Dsp PE=1 SV=1;tr|E9PZW0|E9PZW0_MOUSE Desmoplakin OS=Mus musculus GN=Dsp PE=1 SV=1	Desmoplakin	Dsp		0.424773	1.06122	+	1.52954	-2.84053		0.016093	-0.0995687			0.5852	-1.48428		0.275242	0.940491		0.671217	2.42477	19	19	19	7.6	7.6	7.6	332.91	0	106.45	1365600000	29	E9Q557;E9PZW0	E9Q557;E9PZW0	24.4885	26.9332	23.4952	22.6282	23.521	24.3149	20.1781	24.5816	22.8828	24.1283	24.2989	23.3059	27.2835	24.9522	26.75
tr|Q8BH76|Q8BH76_MOUSE DNA polymerase delta subunit 3 OS=Mus musculus GN=Pold3 PE=1 SV=1;sp|Q9EQ28|DPOD3_MOUSE DNA polymerase delta subunit 3 OS=Mus musculus GN=Pold3 PE=1 SV=2;tr|A0A140LHY7|A0A140LHY7_MOUSE DNA polymerase delta subunit 3 OS=Mus musculus G	DNA polymerase delta subunit 3	Pold3		0.0467739	0.159721	+	1.88221	2.33346		0.922765	1.44673	YES	+	1.72481	1.7673	+	1.36412	1.42679		0.577078	-0.340509	6	6	6	17.4	17.4	17.4	50.748	0	14.724	289270000	7	Q8BH76;Q9EQ28;A0A140LHY7;A0A140LIW6;D6RG54	Q8BH76;Q9EQ28;A0A140LHY7;A0A140LIW6	20.8883	21.3218	21.3516	22.1813	23.6987	22.9836	21.1189	21.6114	21.853	21.8956	18.732	22.4549	19.9629	20.912	20.9884
tr|A2AVJ7|A2AVJ7_MOUSE Ribosome-binding protein 1 OS=Mus musculus GN=Rrbp1 PE=1 SV=1;sp|Q99PL5|RRBP1_MOUSE Ribosome-binding protein 1 OS=Mus musculus GN=Rrbp1 PE=1 SV=2	Ribosome-binding protein 1	Rrbp1	+	1.51726	1.81931		0.235034	0.828839		0.037231	0.0955009	YES		0.152643	-0.590298		0.334998	-1.11374		0.370771	-0.523441	5	5	5	5.3	5.3	5.3	158.39	0	8.7751	221590000	8	A2AVJ7;Q99PL5	A2AVJ7;Q99PL5	21.9482	20.2654	21.7112	22.7644	21.2066	18.1829	22.3698	21.5946	21.5307	19.2306	19.4156	19.8207	20.0307	20.3855	19.2511
tr|H7BXC3|H7BXC3_MOUSE Triosephosphate isomerase OS=Mus musculus GN=Tpi1 PE=1 SV=1;sp|P17751|TPIS_MOUSE Triosephosphate isomerase OS=Mus musculus GN=Tpi1 PE=1 SV=4	Triosephosphate isomerase	Tpi1		1.10714	1.48632		0.453818	0.635438		0.12101	0.374549			0.202375	0.23415		0.926648	1.44648		0.684596	1.21233	2	2	2	16.2	16.2	16.2	17.997	0	23.697	173740000	8	H7BXC3;P17751	H7BXC3;P17751	22.4496	21.5495	21.0977	22.2305	22.024	21.5448	21.8845	19.7039	19.8714	20.9791	19.299	20.3598	20.164	21.796	21.9329
sp|Q6DYE8|ENPP3_MOUSE Ectonucleotide pyrophosphatase/phosphodiesterase family member 3 OS=Mus musculus GN=Enpp3 PE=1 SV=2	Ectonucleotide pyrophosphatase/phosphodiesterase family member 3;Alkaline phosphodiesterase I;Nucleotide pyrophosphatase	Enpp3	+	2.81442	2.7733	+	2.29176	1.85603		1.03798	0.225349	YES		0.351773	-0.243279		0.128355	0.0945676	+	1.34236	0.337847	4	4	4	6.3	6.3	6.3	98.661	0	8.3859	341490000	11	Q6DYE8	Q6DYE8	22.5761	22.3571	22.7293	22.7667	21.8446	22.3214	22.2641	22.1228	22.2621	20.4481	19.5908	19.3037	20.0886	20.4949	20.781
sp|Q8BLG0-2|PHF20_MOUSE Isoform 2 of PHD finger protein 20 OS=Mus musculus GN=Phf20;sp|Q8BLG0|PHF20_MOUSE PHD finger protein 20 OS=Mus musculus GN=Phf20 PE=1 SV=2	PHD finger protein 20	Phf20		1.03705	2.59349		0.885676	2.07268	+	1.45652	3.5448	YES		0.579292	-1.3995		0.971412	-2.24226		1.20933	-0.842758	4	4	4	6.7	6.7	6.7	114.28	0	8.4714	634320000	15	Q8BLG0-2;Q8BLG0	Q8BLG0-2;Q8BLG0	22.7479	22.9085	23.4735	20.2102	21.0225	23.6986	24.1846	23.4056	24.0679	18.3799	20.6016	22.3679	19.562	19.0906	20.0607
sp|P14094|AT1B1_MOUSE Sodium/potassium-transporting ATPase subunit beta-1 OS=Mus musculus GN=Atp1b1 PE=1 SV=1	Sodium/potassium-transporting ATPase subunit beta-1	Atp1b1	+	1.69016	2.10347	+	1.54296	2.86267		0.368661	-0.417819	YES		0.559929	-0.818678		0.131054	-0.234165		0.52212	0.584513	3	3	3	13.8	13.8	13.8	35.194	0	36.397	408100000	19	P14094;A0A0A6YX05	P14094	23.2057	23.2342	22.2002	23.0503	21.1405	21.9933	22.9274	22.2622	21.697	20.0791	20.6297	21.621	19.4358	17.968	20.1923
sp|Q9QWV9|CCNT1_MOUSE Cyclin-T1 OS=Mus musculus GN=Ccnt1 PE=1 SV=3	Cyclin-T1	Ccnt1		0.255005	0.155282		0.0292895	-0.0453561	+	1.45601	-0.978825		+	1.42314	-0.417442		0.705604	-0.336205		0.166027	0.0812372	44	44	44	50.7	50.7	50.7	80.597	0	323.31	48737000000	313	Q9QWV9;E9Q7A7	Q9QWV9	29.0935	29.1735	28.9945	28.4499	28.6718	28.8875	28.655	29.2212	29.1416	28.4776	29.0461	29.272	27.8908	29.6333	28.6211
tr|J3JS23|J3JS23_MOUSE Zinc finger protein 62 (Fragment) OS=Mus musculus GN=Zfp62 PE=1 SV=1;sp|Q8C827-2|ZFP62_MOUSE Isoform 2 of Zinc finger protein 62 OS=Mus musculus GN=Zfp62;sp|Q8C827-3|ZFP62_MOUSE Isoform 3 of Zinc finger protein 62 OS=Mus musculus GN=	Zinc finger protein 62	Zfp62	+	3.18742	3.57323	+	1.55742	2.97959		1.0712	2.24916	YES		0.316839	-0.553666		0.431392	-1.14508		0.233735	-0.591412	13	13	13	20.2	20.2	20.2	102.14	0	256.98	3277200000	73	J3JS23;Q8C827-2;Q8C827-3;Q8C827;J3JS21;I7HPA9;J3JS22	J3JS23;Q8C827-2;Q8C827-3;Q8C827	25.2827	24.6215	25.7366	23.3889	25.2009	25.3901	23.985	26.3099	27.1201	21.4277	21.4928	22.0006	20.5496	22.6297	21.8618
sp|Q8CG46-2|SMC5_MOUSE Isoform 2 of Structural maintenance of chromosomes protein 5 OS=Mus musculus GN=Smc5;sp|Q8CG46|SMC5_MOUSE Structural maintenance of chromosomes protein 5 OS=Mus musculus GN=Smc5 PE=1 SV=1	Structural maintenance of chromosomes protein 5	Smc5	+	2.08561	1.55945		-4.34294e-08	0		0.479773	0.611395	YES	+	1.43692	-1.79193		0.545158	-0.881319		0.687782	0.910612	5	5	5	5.3	5.3	5.3	127.38	0	7.524	92931000	4	Q8CG46-2;Q8CG46	Q8CG46-2;Q8CG46	21.1774	21.0109	22.004	18.9751	20.5748	19.2666	21.0945	20.9105	19.4555	19.9354	19.9215	19.6571	20.4342	21.1273	19.884
sp|Q8BJ90|ZN771_MOUSE Zinc finger protein 771 OS=Mus musculus GN=Znf771 PE=2 SV=1	Zinc finger protein 771	Znf771		1.13186	-1.07832		0.182401	-0.279439		0.946736	-0.626562			0.0914528	0.0817134		0.243517	-0.0920436		0.23645	-0.173757	12	12	12	51.1	51.1	51.1	35.767	0	314.45	7338500000	80	Q8BJ90	Q8BJ90	26.6584	25.7303	26.4875	26.097	26.5642	26.4601	26.5165	26.5095	26.3716	27.3364	26.7895	27.9852	25.5275	27.1107	27.3215
sp|Q00322|CEBPD_MOUSE CCAAT/enhancer-binding protein delta OS=Mus musculus GN=Cebpd PE=1 SV=2	CCAAT/enhancer-binding protein delta	Cebpd	+	3.35759	2.8492	+	2.37914	2.74428	+	2.11292	3.57645	YES		1.01325	-0.412951	+	1.8334	-1.49568	+	1.34726	-1.08273	5	5	5	25	25	25	28.631	0	107.31	649230000	16	Q00322	Q00322	22.9432	23.2426	22.7211	22.7252	22.6122	22.3307	23.4282	24.6155	24.1115	20.2574	20.4139	19.688	20.4957	18.9588	19.9807
sp|Q8QZY9|SF3B4_MOUSE Splicing factor 3B subunit 4 OS=Mus musculus GN=Sf3b4 PE=1 SV=1	Splicing factor 3B subunit 4	Sf3b4		0.40061	-0.337008		0.755994	-1.55049	+	1.48101	-1.48894			0.0981343	-0.12259		0.309606	0.365747		0.673648	0.488337	14	14	14	31.8	31.8	31.8	44.355	0	323.31	8529300000	61	Q8QZY9	Q8QZY9	26.7017	26.3892	26.0255	27.0532	25.8947	25.8008	26.1703	26.1263	25.3548	27.2958	26.5042	26.3274	26.3266	27.7942	29.2794
sp|A2AJK6-3|CHD7_MOUSE Isoform 3 of Chromodomain-helicase-DNA-binding protein 7 OS=Mus musculus GN=Chd7;sp|A2AJK6|CHD7_MOUSE Chromodomain-helicase-DNA-binding protein 7 OS=Mus musculus GN=Chd7 PE=1 SV=1	Chromodomain-helicase-DNA-binding protein 7	Chd7		1.05388	-0.608855		0.508557	1.38808	+	1.87263	-0.591497			0.804461	0.458359	+	1.36626	0.372681		0.123802	-0.0856775	20	9	9	6.9	4	4	331.19	0	13.974	1108200000	21	A2AJK6-3;A2AJK6;A0A0R4J1U9;E9PV74;A2AJK6-2	A2AJK6-3;A2AJK6	23.3419	23.2463	24.0156	24.0904	24.1033	23.7853	23.7391	23.6364	23.4853	24.0532	23.9907	24.3864	20.2246	23.854	23.7361
sp|P21995|EMB_MOUSE Embigin OS=Mus musculus GN=Emb PE=1 SV=2	Embigin	Emb		0.327417	-1.20167		0.651181	1.07326		0.013086	-0.0439339			0.86953	2.55863		0.386301	0.447938		0.66754	-2.11069	5	5	5	14.2	14.2	14.2	37.064	0	53.803	559470000	15	P21995	P21995	19.1418	19.5025	23.3865	23.4621	22.9053	23.3393	21.897	23.0467	23.4193	20.6128	22.2049	22.8181	20.7125	22.9518	22.8227
sp|P84104-2|SRSF3_MOUSE Isoform Short of Serine/arginine-rich splicing factor 3 OS=Mus musculus GN=Srsf3;sp|P84104|SRSF3_MOUSE Serine/arginine-rich splicing factor 3 OS=Mus musculus GN=Srsf3 PE=1 SV=1	Serine/arginine-rich splicing factor 3	Srsf3		0.576775	1.98435		0.307851	1.12517		0.731854	0.635726		+	1.45962	-0.502456		0.771507	-0.615463		0.101935	-0.113007	3	3	3	41.9	41.9	41.9	14.203	0	128.67	911020000	23	P84104-2;P84104;A2A4X6	P84104-2;P84104	23.8516	23.9827	23.4599	23.3052	23.276	23.2056	24.5955	23.3923	23.6454	23.1279	18.7386	23.4746	23.4583	23.7893	19.1636
sp|Q6ZWY9|H2B1C_MOUSE Histone H2B type 1-C/E/G OS=Mus musculus GN=Hist1h2bc PE=1 SV=3;sp|Q64478|H2B1H_MOUSE Histone H2B type 1-H OS=Mus musculus GN=Hist1h2bh PE=1 SV=3;sp|P10853|H2B1F_MOUSE Histone H2B type 1-F/J/L OS=Mus musculus GN=Hist1h2bf PE=1 SV=2;tr	Histone H2B type 1-C/E/G;Histone H2B type 1-H;Histone H2B type 1-F/J/L;Histone H2B;Histone H2B type 1-K;Histone H2B type 1-P;Histone H2B type 2-B;Histone H2B type 1-B;Histone H2B type 1-M;Histone H2B type 3-A;Histone H2B type 3-B;Histone H2B type 1-A	Hist1h2bc;Hist1h2bh;Hist1h2bf;Hist1h2br;Hist1h2bk;Hist1h2bp;Hist2h2bb;Hist1h2bb;Hist1h2bm;Hist3h2ba;Hist3h2bb;Hist1h2ba		1.15473	1.31811		0.0888099	-0.182982		0.815765	1.04143			0.523865	-0.745075		1.05555	-1.44911		0.720096	-0.704034	10	10	10	67.5	67.5	67.5	13.906	0	311.1	7825000000	67	Q6ZWY9;Q64478;P10853;Q8CBB6;Q8CGP1;Q8CGP2;Q64525;Q64475;P10854;Q8CGP2-2;Q9D2U9;Q8CGP0;P70696;Q64524	Q6ZWY9;Q64478;P10853;Q8CBB6;Q8CGP1;Q8CGP2;Q64525;Q64475;P10854;Q8CGP2-2;Q9D2U9;Q8CGP0;P70696	27.2577	26.5407	26.2657	27.0445	25.3638	25.4207	28.0405	27.217	26.9188	24.8151	25.0381	26.2567	25.1665	26.512	26.6994
sp|Q9ERU9|RBP2_MOUSE E3 SUMO-protein ligase RanBP2 OS=Mus musculus GN=Ranbp2 PE=1 SV=2	E3 SUMO-protein ligase RanBP2	Ranbp2	+	4.02484	4.90751		0.943977	3.05637		1.25092	2.87292	YES	+	1.84832	-1.30882		0.307006	-0.310827	+	1.36642	0.99799	14	14	14	6	6	6	341.12	0	32.167	1069200000	37	Q9ERU9	Q9ERU9	24.5714	25.0843	24.748	23.3939	23.0703	24.0131	23.5539	23.4435	24.4123	19.5043	19.7585	20.4184	17.8348	20.4806	22.9928
tr|G3X9I0|G3X9I0_MOUSE Protein Zfp105 OS=Mus musculus GN=Zfp105 PE=1 SV=1		Zfp105		0.102734	-0.0759818		0.563837	2.05488		0.156821	-0.171256		+	1.7405	0.868139		0.247998	0.152285	+	1.36948	-0.715855	9	9	9	23.1	23.1	23.1	58.42	0	85.863	1293900000	32	G3X9I0	G3X9I0	23.4291	23.6581	23.1067	24.5181	23.9741	24.306	24.1952	23.7615	24.3847	23.5644	23.0689	23.7885	19.0083	24.1083	23.517
tr|Q9DCC5|Q9DCC5_MOUSE Cbx3 protein OS=Mus musculus GN=Cbx3 PE=1 SV=1;sp|P23198|CBX3_MOUSE Chromobox protein homolog 3 OS=Mus musculus GN=Cbx3 PE=1 SV=2	Chromobox protein homolog 3	Cbx3	+	3.93119	3.84522	+	2.01946	5.3176	+	3.04781	6.2187	YES		0.900472	-0.819921	+	1.37228	-1.0232		0.31248	-0.203279	12	11	10	60.7	60.7	60.7	20.811	0	264.6	3771300000	57	Q9DCC5;P23198;D3Z1A9;D3Z313	Q9DCC5;P23198	25.8002	25.9225	26.6183	24.6907	25.3239	25.8667	26.4057	26.1665	26.3788	22.1979	22.2821	22.3254	19.5613	22.0341	18.3331
sp|A2AG58|CX023_MOUSE Uncharacterized protein CXorf23 homolog OS=Mus musculus PE=1 SV=1;sp|A2AG58-2|CX023_MOUSE Isoform 2 of Uncharacterized protein CXorf23 homolog OS=Mus musculus	Uncharacterized protein CXorf23 homolog			1.14083	-0.800176		0.281103	-0.415326	+	1.50202	-0.636021			0.00280761	0.00245921		1.03846	-0.559385	+	1.37445	-0.561844	18	18	18	33.8	33.8	33.8	90.11	0	153.05	2846600000	52	A2AG58;A2AG58-2	A2AG58;A2AG58-2	24.4048	24.525	24.9483	24.3761	25.096	24.4134	25.1356	25.0537	25.3744	24.9831	25.3352	25.9603	23.9532	25.5181	25.6602
sp|Q01320|TOP2A_MOUSE DNA topoisomerase 2-alpha OS=Mus musculus GN=Top2a PE=1 SV=2	DNA topoisomerase 2-alpha	Top2a	+	4.35361	7.69338	+	2.25149	6.92349	+	2.88803	6.80778	YES		0.677734	-0.677691	+	1.37933	-0.774964		0.0821679	-0.0972729	66	66	58	38.4	38.4	34.6	172.79	0	323.31	13175000000	247	Q01320	Q01320	28.4253	27.2101	28.3654	27.6059	27.4805	26.8813	28.369	27.9289	27.9947	20.1966	20.2692	20.4548	17.9094	21.3434	21.9444
sp|Q922Q8|LRC59_MOUSE Leucine-rich repeat-containing protein 59 OS=Mus musculus GN=Lrrc59 PE=1 SV=1	Leucine-rich repeat-containing protein 59	Lrrc59	+	1.58691	3.57307		0.518147	2.26344		0.0591943	0.0804723	YES		0.048456	-0.106857		0.0945037	0.199272		0.49939	0.306128	10	10	10	39.4	39.4	39.4	34.877	0	78.579	2868200000	56	Q922Q8	Q922Q8	25.4045	25.7225	25.049	26.5979	24.0734	25.1842	24.718	25.2752	25.2645	20.1529	21.6473	23.6566	19.5355	25.3277	24.202
sp|Q61164|CTCF_MOUSE Transcriptional repressor CTCF OS=Mus musculus GN=Ctcf PE=1 SV=2	Transcriptional repressor CTCF	Ctcf	+	2.76554	4.16208		1.25105	5.14321	+	3.35222	3.64753	YES		1.27094	-0.557462	+	1.38631	-0.791786		0.426181	-0.234324	47	47	47	49	49	49	83.745	0	323.31	57773000000	325	Q61164;A2APF3;A2APF3-2	Q61164	30.0068	29.6555	29.9943	29.0554	29.2868	29.642	29.9283	29.9022	30.529	25.9276	24.694	26.5488	20.5206	27.0252	25.0088
sp|Q80Y84-2|KDM5B_MOUSE Isoform 2 of Lysine-specific demethylase 5B OS=Mus musculus GN=Kdm5b;sp|Q80Y84|KDM5B_MOUSE Lysine-specific demethylase 5B OS=Mus musculus GN=Kdm5b PE=1 SV=1	Lysine-specific demethylase 5B	Kdm5b	+	3.52618	3.21217	+	1.5958	1.88883	+	2.26442	2.75993	YES		0.191741	-0.234083		0.026898	0.0433165		0.390426	0.277399	8	8	8	6.9	6.9	6.9	172.41	0	95.331	434210000	23	Q80Y84-2;Q80Y84;A0A087WR43;Q8BQM3;Q62240-3;Q62240-4;Q62240;P41230-2;P41230	Q80Y84-2;Q80Y84	23.0215	23.2928	23.0147	23.6999	22.1145	22.8124	23.3452	22.7924	22.3592	19.8707	19.4664	20.3554	20.5541	21.5382	20.868
sp|P47963|RL13_MOUSE 60S ribosomal protein L13 OS=Mus musculus GN=Rpl13 PE=1 SV=3;tr|A0A140T8K8|A0A140T8K8_MOUSE 60S ribosomal protein L13 OS=Mus musculus GN=Rpl13-ps3 PE=3 SV=1	60S ribosomal protein L13	Rpl13		0.25476	-0.307023		0.138156	0.366251		0.0664909	-0.0480328			0.108244	-0.154359		0.573623	-0.641059	+	1.38105	-0.4867	14	14	14	57.3	57.3	57.3	24.305	0	243.67	6018700000	96	P47963;A0A140T8K8	P47963;A0A140T8K8	26.0358	26.15	25.6534	26.709	25.0205	25.6466	26.3468	26.3872	26.5653	25.8082	25.7896	27.1625	23.9502	25.4436	26.8835
sp|Q07231|ZSC21_MOUSE Zinc finger and SCAN domain-containing protein 21 OS=Mus musculus GN=Zscan21 PE=2 SV=2	Zinc finger and SCAN domain-containing protein 21	Zscan21		0.693932	0.40187	+	1.97027	1.38053		0.110029	0.194545	YES	+	1.48627	0.84578		0.716011	0.654718		0.165125	-0.191062	12	12	11	24.3	24.3	21.6	63.012	0	64.64	2645300000	40	Q07231;D3Z1X7;F6QX94	Q07231	25.1393	24.5789	24.4774	25.8992	25.3548	25.4789	24.5011	24.5778	25.6899	24.1706	24.1594	24.66	23.9681	23.9118	24.7115
sp|Q8K4Z5|SF3A1_MOUSE Splicing factor 3A subunit 1 OS=Mus musculus GN=Sf3a1 PE=1 SV=1	Splicing factor 3A subunit 1	Sf3a1		0.81955	1.30641		0.972952	1.47852	+	1.52379	2.16699	YES		0.351887	-0.706587		1.01037	-1.3903		0.55316	-0.683709	3	3	3	4.4	4.4	4.4	88.544	0	8.6368	233890000	8	Q8K4Z5	Q8K4Z5	22.0949	20.6551	22.3997	20.7042	20.0906	22.2352	22.2683	22.3331	22.5995	19.8026	20.014	21.4139	18.9285	20.0002	19.6658
tr|Q5SQB0|Q5SQB0_MOUSE Nucleophosmin OS=Mus musculus GN=Npm1 PE=1 SV=1;sp|Q61937|NPM_MOUSE Nucleophosmin OS=Mus musculus GN=Npm1 PE=1 SV=1;tr|E9Q5T3|E9Q5T3_MOUSE Protein Gm5611 OS=Mus musculus GN=Gm5611 PE=4 SV=2;tr|Q9DAY9|Q9DAY9_MOUSE Nucleophosmin OS=Mus	Nucleophosmin	Npm1;Gm5611	+	1.94329	1.83409	+	1.61502	1.08947	+	3.67651	2.17677	YES		0.76585	0.223712		0.0202105	-0.0121333		0.647774	-0.235846	11	11	11	46.6	46.6	46.6	29.524	0	323.31	3786600000	58	Q5SQB0;Q61937;E9Q5T3;Q9DAY9;Q5SQB5	Q5SQB0;Q61937;E9Q5T3;Q9DAY9;Q5SQB5	25.6269	25.6514	25.4883	25.6145	26.0423	25.7809	25.7401	25.606	26.128	22.999	24.4108	23.8545	24.2253	24.7403	25.2037
sp|Q9Z315|SNUT1_MOUSE U4/U6.U5 tri-snRNP-associated protein 1 OS=Mus musculus GN=Sart1 PE=1 SV=1	U4/U6.U5 tri-snRNP-associated protein 1	Sart1	+	3.17228	8.83572	+	2.84051	7.89469	+	3.08705	7.70561	YES		0.0204429	0.0150725	+	1.4017	-0.496298		1.2769	-0.511371	101	101	101	74.6	74.6	74.6	90.884	0	323.31	82699000000	538	Q9Z315	Q9Z315	30.1745	29.9355	30.5697	29.9675	30.5273	30.2302	30.7995	30.7275	30.6869	19.8897	21.2597	23.0232	20.719	22.165	24.1568
sp|P62897|CYC_MOUSE Cytochrome c, somatic OS=Mus musculus GN=Cycs PE=1 SV=2	Cytochrome c, somatic	Cycs		0.453475	0.241323		0.394502	-0.466209	+	1.54367	-0.339025			0.522986	0.186347		0.857262	0.271849		0.319968	0.085502	10	10	10	63.8	63.8	63.8	11.605	0	59.751	2589500000	46	P62897;CON__P62894;P00015	P62897	24.7347	24.4468	24.6575	24.55	24.8551	24.993	24.6564	24.4266	24.4995	24.0706	24.2624	24.7821	24.3024	25.7287	25.7656
sp|Q9D903|EBP2_MOUSE Probable rRNA-processing protein EBP2 OS=Mus musculus GN=Ebna1bp2 PE=2 SV=1;tr|A2ACZ1|A2ACZ1_MOUSE Probable rRNA-processing protein EBP2 (Fragment) OS=Mus musculus GN=Ebna1bp2 PE=1 SV=8	Probable rRNA-processing protein EBP2	Ebna1bp2	+	2.94847	3.16239		0.216305	-0.538641		0.752209	0.992148	YES		1.11	-1.72083	+	1.40601	-2.21398		0.826636	-0.493153	4	4	4	19.3	19.3	19.3	34.702	0	82.689	363230000	13	Q9D903;A2ACZ1	Q9D903;A2ACZ1	22.4148	22.4659	21.8827	19.3215	20.5167	21.7627	22.3595	22.8319	23.0515	18.9514	19.7204	18.6043	20.7203	22.3575	20.139
tr|E9PWE2|E9PWE2_MOUSE Transcription factor E2-alpha OS=Mus musculus GN=Tcf3 PE=1 SV=1;tr|A0A0R4J014|A0A0R4J014_MOUSE Transcription factor E2-alpha OS=Mus musculus GN=Tcf3 PE=1 SV=1		Tcf3	+	2.82017	3.24554	+	3.24439	4.39646		0.635492	1.41545	YES		1.00057	0.957336	+	1.40697	2.96397		0.965346	2.00664	11	9	0	30.8	28.8	0	67.899	0	116.32	835860000	18	E9PWE2;A0A0R4J014	E9PWE2;A0A0R4J014	23.0226	24.0783	23.5536	24.7123	24.95	23.8643	19.7372	22.7863	22.1111	20.7405	19.7578	20.4196	19.7281	19.9205	20.6885
tr|E9PUA3|E9PUA3_MOUSE IQ motif and SEC7 domain-containing protein 1 OS=Mus musculus GN=Iqsec1 PE=1 SV=1;sp|Q8R0S2-2|IQEC1_MOUSE Isoform 2 of IQ motif and SEC7 domain-containing protein 1 OS=Mus musculus GN=Iqsec1	IQ motif and SEC7 domain-containing protein 1	Iqsec1	+	1.68908	1.49409		0.207198	0.780457	+	1.84287	-1.20131	YES		0.419834	-0.296597		0.14037	0.117297		0.841018	0.413893	57	57	5	45.3	45.3	5.2	122.65	0	323.31	33245000000	369	E9PUA3;Q8R0S2-2;A0A0R4J1U6;D3Z6V7;D3Z5I6;A4GZ26;E9QAD8;Q5DU25;Q3TES0	E9PUA3;Q8R0S2-2	28.398	28.875	28.8402	28.8404	27.9447	28.4382	28.6212	28.1869	28.0634	26.4979	27.3863	27.7466	24.7751	29.3098	28.7971
sp|P99024|TBB5_MOUSE Tubulin beta-5 chain OS=Mus musculus GN=Tubb5 PE=1 SV=1;sp|Q9CWF2|TBB2B_MOUSE Tubulin beta-2B chain OS=Mus musculus GN=Tubb2b PE=1 SV=1;sp|Q7TMM9|TBB2A_MOUSE Tubulin beta-2A chain OS=Mus musculus GN=Tubb2a PE=1 SV=1;sp|Q9D6F9|TBB4A_MOU	Tubulin beta-5 chain;Tubulin beta-2B chain;Tubulin beta-2A chain;Tubulin beta-4A chain;Tubulin beta-3 chain	Tubb5;Tubb2b;Tubb2a;Tubb4a;Tubb3	+	1.86629	2.04087		0.892809	1.93437		0.291137	-0.126643	YES		0.249168	-0.223256	+	1.42526	0.579446		1.11203	0.802702	7	7	2	20.7	20.7	7	49.67	0	10.988	495270000	14	P99024;Q9CWF2;Q7TMM9;Q9D6F9;Q9ERD7;Q922F4;G3UZR1;CON__ENSEMBL:ENSBTAP00000025008;A2AQ07	P99024;Q9CWF2;Q7TMM9;Q9D6F9;Q9ERD7	22.7953	23.7546	22.7912	23.1876	22.6822	22.8017	22.5096	22.1221	22.3014	21.3148	20.3572	21.5466	19.7628	22.9395	20.1661
tr|V9GWW1|V9GWW1_MOUSE Zinc finger protein 280D OS=Mus musculus GN=Zfp280d PE=1 SV=1;sp|Q68FE8|Z280D_MOUSE Zinc finger protein 280D OS=Mus musculus GN=Znf280d PE=1 SV=1;tr|V9GXC9|V9GXC9_MOUSE Zinc finger protein 280D OS=Mus musculus GN=Zfp280d PE=1 SV=1;sp	Zinc finger protein 280D	Zfp280d;Znf280d	+	5.35317	6.14585	+	1.62613	3.49369	+	2.31046	2.47153	YES		0.706616	-0.257526		0.49463	-0.370153		0.14292	-0.112626	17	17	4	26.3	26.3	6.2	104.87	0	323.31	4015200000	79	V9GWW1;Q68FE8;V9GXC9;Q68FE8-3;V9GX97;V9GWV5;Q8R2V6;V9GWZ2;V9GX57	V9GWW1;Q68FE8;V9GXC9;Q68FE8-3	25.9773	25.9351	26.1237	26.0668	25.6072	25.5895	26.6064	26.1528	25.6147	19.7448	19.6496	20.204	20.3225	23.2894	23.1704
sp|Q9QXX8|NUFP1_MOUSE Nuclear fragile X mental retardation-interacting protein 1 OS=Mus musculus GN=Nufip1 PE=1 SV=1	Nuclear fragile X mental retardation-interacting protein 1	Nufip1		0.522192	0.405536		0.66872	0.912292		0.344707	0.993569		+	1.50933	0.875831		0.600968	1.02182		0.0670551	0.145993	4	4	4	6.8	6.8	6.8	54.712	0	4.654	173800000	4	Q9QXX8	Q9QXX8	20.6884	20.8608	21.3126	22.1764	21.8046	21.5083	21.4374	21.6462	19.3402	19.9939	20.7033	20.948	21.0185	19.8525	21.8814
tr|A0A1B0GRI9|A0A1B0GRI9_MOUSE Uncharacterized protein OS=Mus musculus PE=4 SV=1				0.379743	-0.195767		0.155017	0.393624	+	1.57738	-0.831478			0.357588	0.181024		0.114283	-0.06342		0.65837	-0.244444	10	5	4	26.1	13	10.9	62.987	0	9.0064	604060000	13	A0A1B0GRI9;A0A1B0GSC6	A0A1B0GRI9	22.3821	22.3117	22.7223	22.3763	22.9579	22.6251	22.5094	22.7536	22.8865	22.3471	22.7044	22.952	20.4067	23.4018	22.9698
tr|K7N769|K7N769_MOUSE Protein 2410141K09Rik OS=Mus musculus GN=2410141K09Rik PE=1 SV=2		2410141K09Rik	+	1.69638	2.75583		1.15473	3.62494	+	1.44684	1.87545	YES		0.614753	0.42879		0.377305	0.247208		0.439669	-0.181581	8	3	3	45.9	4.7	4.7	53.746	0	6.2936	1231900000	16	K7N769;O88245	K7N769	24.0184	23.54	24.0452	24.8129	23.922	24.1551	23.9243	24.0716	24.1524	21.3241	19.7755	22.2366	19.2683	19.1718	23.5751
tr|A0A1B0GT81|A0A1B0GT81_MOUSE Apoptosis regulator BAX OS=Mus musculus GN=Bax PE=4 SV=1;sp|Q07813|BAX_MOUSE Apoptosis regulator BAX OS=Mus musculus GN=Bax PE=1 SV=1;tr|A0A1B0GS13|A0A1B0GS13_MOUSE Apoptosis regulator BAX (Fragment) OS=Mus musculus GN=Bax PE	Apoptosis regulator BAX	Bax		1.21469	2.21603		0.183105	0.803447		0.700994	-0.888425			0.374104	-0.622877		0.271489	-0.410079		0.197704	0.212798	5	5	5	40.4	40.4	40.4	18.955	0	312.1	933550000	26	A0A1B0GT81;Q07813;A0A1B0GS13;A0A1B0GTA4;A0A1B0GSH8;A0A1B0GT35	A0A1B0GT81;Q07813;A0A1B0GS13;A0A1B0GTA4	23.2611	24.3264	23.1128	24.0218	22.0157	22.7941	23.2507	23.1452	23.666	20.5754	20.5915	22.8853	19.0092	23.5942	23.8178
sp|P62242|RS8_MOUSE 40S ribosomal protein S8 OS=Mus musculus GN=Rps8 PE=1 SV=2	40S ribosomal protein S8	Rps8		1.22216	0.952037		0.209881	1.24615		0.142074	-0.265279			0.236232	-0.42986		0.0892672	-0.205177		0.192932	0.224682	7	7	7	34.6	34.6	34.6	24.205	0	323.31	2743000000	46	P62242	P62242	25.4969	25.3287	24.9965	26.2336	23.995	24.304	25.7249	25.1488	24.2744	23.7669	24.2743	24.9249	19.2303	25.4748	26.089
sp|P10852|4F2_MOUSE 4F2 cell-surface antigen heavy chain OS=Mus musculus GN=Slc3a2 PE=1 SV=1;sp|P10852-2|4F2_MOUSE Isoform 2 of 4F2 cell-surface antigen heavy chain OS=Mus musculus GN=Slc3a2;tr|A0A0U1RPK4|A0A0U1RPK4_MOUSE 4F2 cell-surface antigen heavy cha	4F2 cell-surface antigen heavy chain	Slc3a2		1.22451	3.72974		0.564069	2.86491		0.0554948	0.080389			0.184419	-0.263873		0.0678913	0.110601		0.861178	0.374474	13	13	13	34.2	34.2	34.2	58.336	0	321.35	4306100000	79	P10852;P10852-2;A0A0U1RPK4;A0A0U1RP98;A0A0U1RPL8;A0A0U1RPG5;A0A0U1RP32	P10852;P10852-2;A0A0U1RPK4	26.3008	26.1113	26.0015	26.8318	24.9679	25.8223	25.8062	25.4284	26.0556	19.6491	23.1471	24.4282	18.646	25.5257	24.8556
tr|B1AU75|B1AU75_MOUSE Nuclear autoantigenic sperm protein OS=Mus musculus GN=Nasp PE=1 SV=1;sp|Q99MD9|NASP_MOUSE Nuclear autoantigenic sperm protein OS=Mus musculus GN=Nasp PE=1 SV=2;tr|B1AU76|B1AU76_MOUSE Nuclear autoantigenic sperm protein OS=Mus muscul	Nuclear autoantigenic sperm protein	Nasp	+	1.30974	2.09076	+	1.41101	1.31312	+	1.74943	1.44857	YES		0.252519	-0.16331	+	2.69468	0.632759	+	1.38469	0.796069	6	6	6	8.9	8.9	8.9	84.012	0	10.948	263810000	8	B1AU75;Q99MD9;B1AU76;Q99MD9-2	B1AU75;Q99MD9;B1AU76;Q99MD9-2	22.7701	22.3045	21.8874	22.0989	22.1855	22.1878	21.6792	21.502	21.3927	21.355	20.3976	18.9372	20.3332	21.7042	20.4953
sp|Q61624|ZN148_MOUSE Zinc finger protein 148 OS=Mus musculus GN=Znf148 PE=1 SV=2	Zinc finger protein 148	Znf148	+	2.34553	3.59461	+	1.63975	5.09143	+	1.92728	5.6744	YES		1.01623	0.832809		0.388692	-0.314893		1.1902	-1.1477	23	21	21	43.6	41.4	41.4	88.75	0	122.68	3401700000	73	Q61624	Q61624	24.3257	25.0622	25.5057	25.467	25.8803	26.0447	26.6984	25.7603	25.878	21.0956	22.3774	20.6367	18.9076	23.4795	19.7306
tr|A2AUY4|A2AUY4_MOUSE Protein Baz2b OS=Mus musculus GN=Baz2b PE=1 SV=1		Baz2b	+	3.21888	2.81739	+	1.65352	2.2754	+	2.49997	3.87294	YES		0.0488378	-0.0536741		0.415582	-0.517811		0.471469	-0.464137	10	10	10	7.7	7.7	7.7	234	0	35.54	477440000	19	A2AUY4;F6R4Y5	A2AUY4	22.7978	22.9469	23.2919	23.6411	22.729	22.5055	24.2452	23.2872	22.8966	20.0897	19.8294	20.6653	20.6052	19.82	21.6242
sp|Q7TQH0-2|ATX2L_MOUSE Isoform 2 of Ataxin-2-like protein OS=Mus musculus GN=Atxn2l;sp|Q7TQH0-3|ATX2L_MOUSE Isoform 3 of Ataxin-2-like protein OS=Mus musculus GN=Atxn2l;tr|A0A0U1RPL0|A0A0U1RPL0_MOUSE Ataxin-2-like protein OS=Mus musculus GN=Atxn2l PE=1 SV			+	4.24844	-1.2092		1.19042	-0.837564	+	3.90023	-1.27848			0.593381	-0.0989291		1.23587	0.110097	+	1.38857	0.209026	49	49	1	41.2	41.2	2.1	113.04	0	323.31	60314000000	495	Q7TQH0-2;Q7TQH0-3;A0A0U1RPL0	Q7TQH0-2;Q7TQH0-3;A0A0U1RPL0	29.323	29.1618	29.1017	29.0472	29.1629	29.0797	28.939	29.0112	29.0092	30.4255	30.4072	30.3814	29.3049	30.4151	30.0825
tr|E9QK89|E9QK89_MOUSE Mediator of DNA damage checkpoint protein 1 OS=Mus musculus GN=Mdc1 PE=1 SV=1;sp|Q5PSV9|MDC1_MOUSE Mediator of DNA damage checkpoint protein 1 OS=Mus musculus GN=Mdc1 PE=1 SV=1	Mediator of DNA damage checkpoint protein 1	Mdc1	+	3.55977	5.3969	+	3.23565	5.31205	+	2.52676	3.75864	YES		0.663881	0.338062	+	1.45187	0.601145		0.434222	0.263083	18	18	18	20.2	20.2	20.2	184.8	0	77.829	1723600000	48	E9QK89;Q5PSV9;G3UX64	E9QK89;Q5PSV9	24.4967	24.8954	25.203	25.1093	25.0833	25.4167	24.3021	24.8474	24.6564	19.7918	18.6724	19.9402	20.8776	19.7092	19.0863
tr|E9Q6A1|E9Q6A1_MOUSE Protein Prdm15 OS=Mus musculus GN=Prdm15 PE=1 SV=1;tr|E9Q8T2|E9Q8T2_MOUSE Protein Prdm15 OS=Mus musculus GN=Prdm15 PE=1 SV=1;tr|D6RIL7|D6RIL7_MOUSE Protein Prdm15 OS=Mus musculus GN=Prdm15 PE=1 SV=1		Prdm15		0.284181	-0.944291		0.243957	0.591756		0.836528	1.34935			0.670236	1.76508		0.902701	-0.480704		0.890727	-2.24578	3	3	3	2.6	2.6	2.6	130.06	0	9.9147	225500000	7	E9Q6A1;E9Q8T2;D6RIL7	E9Q6A1;E9Q8T2;D6RIL7	17.6947	19.5937	21.7519	21.0849	21.3703	21.8804	22.0985	21.8192	21.8601	19.5081	21.7561	20.609	21.7353	21.8295	18.9955
sp|Q9Z2U1|PSA5_MOUSE Proteasome subunit alpha type-5 OS=Mus musculus GN=Psma5 PE=1 SV=1;tr|D3YX79|D3YX79_MOUSE Proteasome subunit alpha type OS=Mus musculus GN=Gm8394 PE=3 SV=1	Proteasome subunit alpha type-5;Proteasome subunit alpha type	Psma5;Gm8394		0.257757	0.596313	+	2.15524	4.18132		0.0655996	-0.214407	YES	+	1.41809	3.45683	+	1.452	3.50061		0.0114275	0.0437845	6	6	6	27.4	27.4	27.4	26.411	0	24.755	423430000	10	Q9Z2U1;D3YX79	Q9Z2U1;D3YX79	21.3598	18.5825	21.2203	22.714	23.7329	25.0861	18.5913	21.4266	21.0132	19.4971	19.7701	20.1064	19.7674	18.8399	20.3818
sp|P33242|STF1_MOUSE Steroidogenic factor 1 OS=Mus musculus GN=Nr5a1 PE=1 SV=3;sp|P33242-2|STF1_MOUSE Isoform 2 of Steroidogenic factor 1 OS=Mus musculus GN=Nr5a1	Steroidogenic factor 1	Nr5a1	+	1.4233	2.15876	+	1.68119	2.95122		1.09904	1.58907	YES		0.628417	1.06075		0.453133	0.792721		0.385463	-0.26803	3	3	3	5	5	5	52.077	0	7.1127	284220000	11	P33242;P33242-2	P33242;P33242-2	21.4314	22.1857	21.8462	24.2895	21.8558	22.5003	22.4062	22.128	21.7333	18.3207	20.2864	20.38	20.5442	19.8144	19.4333
sp|Q9D4J7|PHF6_MOUSE PHD finger protein 6 OS=Mus musculus GN=Phf6 PE=1 SV=1;sp|Q9D4J7-2|PHF6_MOUSE Isoform 2 of PHD finger protein 6 OS=Mus musculus GN=Phf6;tr|E9QAG2|E9QAG2_MOUSE PHD finger protein 6 OS=Mus musculus GN=Phf6 PE=1 SV=1	PHD finger protein 6	Phf6		0.508593	-0.373108		0.0284455	-0.0531381	+	1.5902	-0.898777			0.208644	0.110572		0.471888	0.298097		0.266559	0.187525	19	19	19	52.2	52.2	52.2	41.139	0	145.61	4667200000	75	Q9D4J7;Q9D4J7-2;E9QAG2	Q9D4J7;Q9D4J7-2;E9QAG2	25.999	25.4989	25.6061	26.0689	25.7696	25.5972	25.9868	25.2826	25.272	25.5252	26.2305	26.4675	24.6418	26.5293	26.424
sp|P14733|LMNB1_MOUSE Lamin-B1 OS=Mus musculus GN=Lmnb1 PE=1 SV=3	Lamin-B1	Lmnb1	+	2.12839	4.95556		0.957935	1.96188	+	2.59543	2.81215	YES	+	1.85449	-1.68944	+	1.45386	-0.855755		1.21012	0.833688	25	25	22	47.8	47.8	43.9	66.785	0	71.595	2387900000	52	P14733	P14733	26.4448	25.3662	25.9041	24.1537	23.8019	24.6912	24.9117	25.2183	25.084	20.4382	19.6402	22.77	20.9404	21.7862	24.0346
tr|Q8BJR1|Q8BJR1_MOUSE ETS translocation variant 5 OS=Mus musculus GN=Etv5 PE=1 SV=1;sp|Q9CXC9|ETV5_MOUSE ETS translocation variant 5 OS=Mus musculus GN=Etv5 PE=2 SV=1	ETS translocation variant 5	Etv5		1.03387	1.52385	+	3.04418	3.4922	+	1.80321	3.49939	YES	+	1.52271	0.961264		1.25722	0.770903		0.847868	-0.190362	6	6	5	16.3	16.3	14	59.491	0	10.807	542250000	18	Q8BJR1;Q9CXC9;F6Q487;E0CZ37;Q9WTP3	Q8BJR1;Q9CXC9	22.7419	22.7979	22.5326	23.1156	24.0602	23.7804	22.8336	22.7983	23.0115	22.3439	19.9629	21.194	20.6775	19.7233	20.0787
sp|P33174|KIF4_MOUSE Chromosome-associated kinesin KIF4 OS=Mus musculus GN=Kif4 PE=1 SV=3	Chromosome-associated kinesin KIF4	Kif4		0.11958	0.133451		0.919657	1.43576		-4.34294e-08	0		+	1.52712	1.58802		0.543275	0.904572		0.378096	-0.683452	3	3	3	2.8	2.8	2.8	139.52	0	7.4885	113840000	5	P33174	P33174	21.1215	19.8608	20.4649	22.4751	22.2816	21.4547	21.461	22.1429	19.8938	20.3229	20.0485	20.6755	19.5625	20.5079	21.8336
sp|P43277|H13_MOUSE Histone H1.3 OS=Mus musculus GN=Hist1h1d PE=1 SV=2	Histone H1.3	Hist1h1d		0.0132735	-0.0475597		0.0667085	0.202027		0.197373	0.336355			0.26701	0.448568	+	1.46592	-1.14942		1.28314	-1.59799	17	17	4	39.8	39.8	10	22.099	0	198.16	14342000000	92	P43277	P43277	27.6094	26.3864	25.6389	27.6876	26.6003	26.6925	28.161	27.9512	28.3164	25.7311	25.391	28.6553	24.9072	27.168	28.2991
tr|E9QM77|E9QM77_MOUSE Ataxin-2 OS=Mus musculus GN=Atxn2 PE=1 SV=1;sp|O70305|ATX2_MOUSE Ataxin-2 OS=Mus musculus GN=Atxn2 PE=1 SV=1;sp|O70305-2|ATX2_MOUSE Isoform 2 of Ataxin-2 OS=Mus musculus GN=Atxn2;sp|O70305-3|ATX2_MOUSE Isoform 3 of Ataxin-2 OS=Mus mu	Ataxin-2	Atxn2		1.22834	-1.20803		1.24333	-1.06019	+	2.54243	-1.29305			0.0406845	0.0242233		0.703404	0.300183	+	1.39426	0.27596	65	65	16	46.2	46.2	9.4	136.46	0	323.31	105590000000	572	E9QM77;O70305;O70305-2;O70305-3;F7B6X4	E9QM77;O70305;O70305-2;O70305-3	29.8145	30.0784	29.9591	30.3337	29.8905	29.7004	29.7092	29.7423	29.5726	30.7677	30.6413	32.067	30.4096	31.0616	31.634
sp|P60762-2|MO4L1_MOUSE Isoform 2 of Mortality factor 4-like protein 1 OS=Mus musculus GN=Morf4l1;sp|P60762|MO4L1_MOUSE Mortality factor 4-like protein 1 OS=Mus musculus GN=Morf4l1 PE=1 SV=2;tr|A0A087WQB0|A0A087WQB0_MOUSE Mortality factor 4-like protein 1	Mortality factor 4-like protein 1	Morf4l1		1.24065	2.45497		0.470516	1.19604		0.45396	1.49565			0.570539	-1.41269		0.523915	-1.36751		0.0426255	0.0451768	4	4	4	21.1	21.1	21.1	37.23	0	11.923	626790000	16	P60762-2;P60762;A0A087WQB0;A0A087WQ34	P60762-2;P60762;A0A087WQB0	22.6939	22.8242	23.0823	19.3654	23.0699	21.9271	22.3586	23.4909	22.6154	18.5676	21.3163	21.3516	20.3752	20.3668	20.0323
tr|E9Q722|E9Q722_MOUSE Upstream stimulatory factor 1 OS=Mus musculus GN=Usf1 PE=1 SV=1;sp|Q61069|USF1_MOUSE Upstream stimulatory factor 1 OS=Mus musculus GN=Usf1 PE=1 SV=1	Upstream stimulatory factor 1	Usf1		0.173125	0.5919	+	2.05345	2.59608		1.2112	1.46485	YES		1.1555	2.99822	+	1.47709	2.00168		0.323679	-0.996543	4	4	4	16.9	16.9	16.9	32.017	0	28.939	243340000	9	E9Q722;Q61069;E0CYP7;E9PXC2;F6PWU6;F8WI12;Q64705-2;Q64705	E9Q722;Q61069	22.0346	20.7853	18.1018	24.0606	22.9536	22.9021	21.9512	20.3158	21.6443	20.4399	20.1246	18.5814	20.1734	20.4824	21.4722
sp|Q9ERR8|ZN319_MOUSE Zinc finger protein 319 OS=Mus musculus GN=Znf319 PE=2 SV=1	Zinc finger protein 319	Znf319		0.529401	1.51526		0.318195	0.976697		0.444188	0.521666			0.0469638	0.056256		1.11156	-1.19464	+	1.40579	-1.25089	8	8	8	11	11	11	65.643	0	68.876	1245000000	23	Q9ERR8	Q9ERR8	22.9529	23.5122	23.6148	23.1884	24.112	22.9483	24.1261	24.3921	25.3143	23.1126	23.0633	19.3582	23.4536	23.828	20.0369
tr|F6SRV1|F6SRV1_MOUSE Splicing factor 1 (Fragment) OS=Mus musculus GN=Sf1 PE=1 SV=8		Sf1		1.2486	-0.716943		0.271991	0.176566		0.587307	-0.263214			0.0528599	0.0389296		0.212058	-0.131868		0.328414	-0.170798	5	3	3	26.3	18.1	18.1	17.88	0	7.1834	1489700000	13	F6SRV1	F6SRV1	24.4445	23.8872	24.1455	24.5638	23.894	24.1362	24.6055	24.2429	24.1413	24.4877	24.9054	25.2349	23.7419	23.9897	24.3327
sp|Q91YQ5|RPN1_MOUSE Dolichyl-diphosphooligosaccharide--protein glycosyltransferase subunit 1 OS=Mus musculus GN=Rpn1 PE=1 SV=1	Dolichyl-diphosphooligosaccharide--protein glycosyltransferase subunit 1	Rpn1		1.25438	3.24228		0.431209	1.66409		0.0878142	0.111773			0.247543	-0.239185		0.245807	-0.204784		0.039706	0.0344009	26	26	26	49.8	49.8	49.8	68.527	0	323.31	8868200000	166	Q91YQ5;A0A0N4SUJ8	Q91YQ5	26.9072	27.4718	26.6231	27.1464	26.1938	26.9445	26.9946	26.6822	27.2221	21.4585	24.3965	25.4203	21.8488	26.8215	26.622
tr|Q60I23|Q60I23_MOUSE SRY-box containing gene 2 OS=Mus musculus GN=Sox2 PE=1 SV=1		Sox2		0.195042	0.166633	+	1.61096	6.07814		0.132109	-0.194691	YES	+	1.39256	5.06984	+	1.4797	5.44556		0.487888	0.375717	12	12	1	39.5	39.5	8.2	34.406	0	161.65	2986800000	29	Q60I23	Q60I23	20.5919	19.9038	20.4232	22.3375	28.1583	25.6326	19.425	20.3133	20.0534	20.5976	20.1027	19.7186	18.5606	19.5015	19.8318
tr|J3QNT9|J3QNT9_MOUSE Protein Auts2 OS=Mus musculus GN=Auts2 PE=4 SV=1		Auts2		0.82617	-4.55528		0.983168	-2.78053		0.650485	-3.40347			0.192441	1.42018		0.0709027	0.535241		0.0916873	-0.884938	2	2	2	16.5	16.5	16.5	11.094	0	19.487	9635600000	18	J3QNT9	J3QNT9	26.2737	26.2734	18.6681	27.6636	23.7576	24.0546	27.5818	26.2514	20.0368	28.3413	27.7165	28.8232	27.0912	28.2944	28.4317
sp|Q08288|LYAR_MOUSE Cell growth-regulating nucleolar protein OS=Mus musculus GN=Lyar PE=1 SV=2;tr|D3Z5X8|D3Z5X8_MOUSE Cell growth-regulating nucleolar protein (Fragment) OS=Mus musculus GN=Lyar PE=1 SV=1;tr|D3Z7N3|D3Z7N3_MOUSE Cell growth-regulating nucle	Cell growth-regulating nucleolar protein	Lyar		0.36138	0.682557		0.462172	0.641269	+	1.61173	1.27698	YES		0.0357335	0.0972284		1.09099	-1.23293		0.781454	-1.33015	4	4	4	20.4	20.4	20.4	43.735	0	5.7708	148620000	5	Q08288;D3Z5X8;D3Z7N3;D3Z345;D6RDT2;D3Z009;D3YU83	Q08288;D3Z5X8;D3Z7N3;D3Z345	18.7204	21.0236	21.0302	19.344	20.7912	20.9306	21.8694	21.5732	21.322	19.2367	19.6965	19.7933	20.3464	19.4773	19.3183
sp|Q9EPQ8-2|TCF20_MOUSE Isoform 2 of Transcription factor 20 OS=Mus musculus GN=Tcf20;sp|Q9EPQ8|TCF20_MOUSE Transcription factor 20 OS=Mus musculus GN=Tcf20 PE=1 SV=3	Transcription factor 20	Tcf20	+	2.1197	2.50777	+	1.68901	2.91336	+	2.18724	3.10367	YES		0.0486152	-0.0668475		0.875565	-0.565069		0.523655	-0.498221	22	22	21	18.4	18.4	17.9	213.56	0	96.055	2869500000	74	Q9EPQ8-2;Q9EPQ8	Q9EPQ8-2;Q9EPQ8	24.7696	24.9708	26.0325	25.695	24.8134	25.0639	25.7804	25.9966	25.4905	22.5157	23.3757	22.3582	20.9635	23.516	22.3527
tr|F8VPV3|F8VPV3_MOUSE Zinc finger protein ZIC 2 OS=Mus musculus GN=Zic2 PE=1 SV=1;sp|Q62520|ZIC2_MOUSE Zinc finger protein ZIC 2 OS=Mus musculus GN=Zic2 PE=1 SV=2	Zinc finger protein ZIC 2	Zic2	+	1.77271	-1.70515		0.737568	-1.03163	+	1.63609	-1.31969			0.0411607	-0.0222511		0.90493	-0.717429		0.812715	-0.695178	29	22	16	45.4	42	32.3	54.856	0	323.31	159940000000	328	F8VPV3;Q62520	F8VPV3;Q62520	29.6844	30.2292	29.8184	29.7576	29.8635	30.0441	30.1396	30.3631	31.3149	30.9601	31.5472	32.3401	29.6486	31.5336	31.578
sp|P97868-2|RBBP6_MOUSE Isoform 2 of E3 ubiquitin-protein ligase RBBP6 OS=Mus musculus GN=Rbbp6;sp|P97868|RBBP6_MOUSE E3 ubiquitin-protein ligase RBBP6 OS=Mus musculus GN=Rbbp6 PE=1 SV=5	E3 ubiquitin-protein ligase RBBP6	Rbbp6		1.16922	0.553272	+	1.36196	1.25281	+	1.58949	1.23821	YES	+	1.53533	1.13944		0.0947836	0.121636	+	1.40585	-1.0178	4	4	4	3.8	3.8	3.8	195.31	0	21.103	549370000	18	P97868-2;P97868	P97868-2;P97868	22.3271	22.0441	22.3678	24.0238	22.9432	23.1904	23.8591	22.7548	23.1786	21.4762	21.5149	22.0882	21.6227	22.1925	22.5838
tr|J3QP71|J3QP71_MOUSE Basigin (Fragment) OS=Mus musculus GN=Bsg PE=1 SV=1;tr|K3W4Q8|K3W4Q8_MOUSE Basigin OS=Mus musculus GN=Bsg PE=1 SV=1;sp|P18572-2|BASI_MOUSE Isoform 2 of Basigin OS=Mus musculus GN=Bsg;sp|P18572|BASI_MOUSE Basigin OS=Mus musculus GN=Bs	Basigin	Bsg		1.29266	3.22532		0.263322	-1.11076		0.105891	-0.569883			0.531647	-1.79983		0.0892967	-0.462136		0.5322	1.33769	6	6	6	26.4	26.4	26.4	21.602	0	51.883	1268000000	16	J3QP71;K3W4Q8;P18572-2;P18572	J3QP71;K3W4Q8;P18572-2;P18572	23.8413	24.4193	24.3017	19.4543	23.4985	24.21	20.6704	23.784	24.0948	19.9545	19.6633	23.2684	21.901	24.3683	24.2258
tr|A0A140T8S5|A0A140T8S5_MOUSE Chromosome alignment-maintaining phosphoprotein 1 OS=Mus musculus GN=Champ1 PE=1 SV=2;sp|Q8K327|CHAP1_MOUSE Chromosome alignment-maintaining phosphoprotein 1 OS=Mus musculus GN=Champ1 PE=1 SV=1	Chromosome alignment-maintaining phosphoprotein 1	Champ1		0.389362	0.765685		0.73333	1.4812		0.28927	0.37769			0.898696	1.34453		0.0801454	-0.0701351		1.02829	-1.41467	6	6	6	8.6	8.6	8.6	87.56	0	8.9448	308390000	11	A0A140T8S5;Q8K327	A0A140T8S5;Q8K327	19.7838	20.2893	21.8934	22.5126	21.9684	21.5191	22.1901	21.8433	22.1771	20.8227	19.8662	18.9806	19.5939	22.2778	19.6848
sp|P10126|EF1A1_MOUSE Elongation factor 1-alpha 1 OS=Mus musculus GN=Eef1a1 PE=1 SV=3;sp|P62631|EF1A2_MOUSE Elongation factor 1-alpha 2 OS=Mus musculus GN=Eef1a2 PE=1 SV=1;tr|D3Z3I8|D3Z3I8_MOUSE Elongation factor 1-alpha 1 (Fragment) OS=Mus musculus GN=Eef	Elongation factor 1-alpha 1;Elongation factor 1-alpha 2	Eef1a1;Eef1a2	+	1.80769	1.59537		0.251323	0.438642		0.44542	-0.622098	YES		0.386618	-0.571447		0.314638	0.567472		0.944411	1.13892	6	6	6	17.3	17.3	17.3	50.113	0	85.68	2577100000	35	P10126;P62631;D3Z3I8;D3YZ68	P10126;P62631;D3Z3I8;D3YZ68	25.7922	25.9018	24.9991	26.0924	24.558	24.3284	25.2911	24.3801	23.6051	23.6372	23.7581	24.5117	23.7247	24.9992	24.9389
tr|Q9CZP3|Q9CZP3_MOUSE Protein Zfp655 OS=Mus musculus GN=Zfp655 PE=1 SV=1		Zfp655	+	2.17479	-0.998613		0.955949	0.870773	+	1.61019	-0.670239		+	2.72275	1.28141	+	1.3645	0.621174	+	1.41718	-0.660237	23	23	23	47	47	47	63.373	0	323.31	5494300000	113	Q9CZP3;A0A0G2JE56;A0A0G2JEF7;A0A0G2JEM1;F7AFH2;Q6P8W7	Q9CZP3	25.4696	25.0269	25.2754	26.7799	26.4281	26.4081	26.1375	25.5717	26.0434	26.0545	26.176	26.5372	24.85	26.0809	26.0728
tr|Q6IQX8|Q6IQX8_MOUSE Protein Zfp219 OS=Mus musculus GN=Zfp219 PE=1 SV=1		Zfp219		0.418412	1.23237		0.629063	1.89061	+	1.62235	-0.823883			0.210188	0.136917		0.346411	-0.236324		1.13451	-0.373241	8	8	8	23.4	23.4	23.4	77.795	0	15.749	619600000	19	Q6IQX8	Q6IQX8	22.6533	22.8559	22.6938	23.2964	22.4487	22.8686	23.3839	23.0248	22.9141	19.8357	20.7139	23.9563	19.6668	23.6426	19.6326
sp|Q04750|TOP1_MOUSE DNA topoisomerase 1 OS=Mus musculus GN=Top1 PE=1 SV=2	DNA topoisomerase 1	Top1	+	1.80953	2.1306		0.935047	1.24652	+	1.51736	0.783795	YES		0.332394	-0.213631		1.02807	-0.281868		0.0906476	-0.0682373	106	106	106	79	79	79	90.875	0	323.31	160830000000	831	Q04750;Q8R4U6	Q04750	31.1437	30.6041	31.4622	30.6842	30.9335	30.9514	31.2836	31.1731	30.958	28.0869	29.0527	29.6786	28.3774	30.2887	30.1635
tr|A0A0R4IZW9|A0A0R4IZW9_MOUSE Stromal cell-derived factor 2 OS=Mus musculus GN=Sdf2 PE=1 SV=1;sp|Q9DCT5|SDF2_MOUSE Stromal cell-derived factor 2 OS=Mus musculus GN=Sdf2 PE=1 SV=1	Stromal cell-derived factor 2	Sdf2		0.235996	-0.243533	+	1.74222	-0.61311		0.666134	-0.697687			0.00102589	0.000399907		0.163236	0.126193		0.163448	0.125793	10	10	10	44.3	44.3	44.3	23.991	0	225.08	2796900000	59	A0A0R4IZW9;Q9DCT5	A0A0R4IZW9;Q9DCT5	24.4768	24.7577	24.7186	24.7776	24.7041	24.4726	23.9757	24.7568	24.8432	24.1554	25.5114	25.0169	25.2573	25.0441	25.4922
sp|P54841|MAFB_MOUSE Transcription factor MafB OS=Mus musculus GN=Mafb PE=1 SV=1	Transcription factor MafB	Mafb		0.0662876	0.27073		-4.34294e-08	0		0.375589	-0.277707			0.677117	-1.43446	+	3.26309	-4.10419	+	1.42267	-2.66973	4	3	3	13.6	9.9	9.9	35.808	0	6.3241	368820000	8	P54841	P54841	22.2068	19.8882	19.3676	19.7649	18.3601	19.0343	23.1805	23.2063	23.085	22.46	18.9463	19.2442	20.7279	19.7502	19.1745
tr|B0V2M3|B0V2M3_MOUSE Zinc finger protein 318 OS=Mus musculus GN=Zfp318 PE=1 SV=1;sp|Q99PP2|ZN318_MOUSE Zinc finger protein 318 (Fragment) OS=Mus musculus GN=Znf318 PE=1 SV=2;tr|B8JJA0|B8JJA0_MOUSE Zinc finger protein 318 OS=Mus musculus GN=Zfp318 PE=1 SV	Zinc finger protein 318	Zfp318;Znf318	+	1.46942	1.38067	+	1.62261	2.2426		0.232848	0.413065	YES	+	2.18049	1.53899	+	1.50439	2.13608		0.381286	0.59709	9	9	9	5.2	5.2	5.2	246.32	0	15.26	238260000	10	B0V2M3;Q99PP2;B8JJA0;Q99PP2-2;F6R9J2	B0V2M3;Q99PP2;B8JJA0;Q99PP2-2	21.3899	21.7403	21.0053	22.5043	23.1622	23.086	19.5529	21.2147	21.5766	20.0999	20.6001	19.2934	21.367	21.1714	19.4862
tr|A2A547|A2A547_MOUSE Ribosomal protein L19 OS=Mus musculus GN=Rpl19 PE=1 SV=1;sp|P84099|RL19_MOUSE 60S ribosomal protein L19 OS=Mus musculus GN=Rpl19 PE=1 SV=1	Ribosomal protein L19;60S ribosomal protein L19	Rpl19		0.7928	1.5165		0.506938	1.39083		0.0278408	0.0950972			0.607863	1.23944		0.544302	-0.497623		0.873828	-1.73706	3	3	3	14.4	14.4	14.4	23.247	0	38.975	590300000	11	A2A547;P84099	A2A547;P84099	20.5333	23.2245	20.6756	22.2411	22.7452	23.1655	22.6366	23.3467	23.6613	19.7131	20.0518	20.1191	20.112	23.6673	20.1999
tr|E9QAE4|E9QAE4_MOUSE Histone-lysine N-methyltransferase, H3 lysine-36 and H4 lysine-20-specific OS=Mus musculus GN=Nsd1 PE=1 SV=1;sp|O88491|NSD1_MOUSE Histone-lysine N-methyltransferase, H3 lysine-36 and H4 lysine-20 specific OS=Mus musculus GN=Nsd1 PE=1	Histone-lysine N-methyltransferase;Histone-lysine N-methyltransferase, H3 lysine-36 and H4 lysine-20 specific	Nsd1	+	2.837	4.21889	+	2.82559	4.01571	+	2.129	4.3869	YES		0.118214	-0.134763		0.961516	-0.919176	+	1.42328	-0.784413	19	19	19	10	10	10	296.36	0	46.725	977820000	36	E9QAE4;O88491	E9QAE4;O88491	23.8798	23.6236	24.0988	24.4908	23.1826	23.5244	25.0759	24.5168	24.3627	19.6449	20.556	18.7445	20.2607	19.0935	19.7965
sp|Q5NCR9|NSRP1_MOUSE Nuclear speckle splicing regulatory protein 1 OS=Mus musculus GN=Nsrp1 PE=1 SV=1	Nuclear speckle splicing regulatory protein 1	Nsrp1		0.952088	0.374756		0.401846	0.34921	+	2.20837	1.28167	YES		0.526196	-0.413963	+	1.54003	-1.15877	+	1.43091	-0.744802	44	44	44	40.6	40.6	40.6	63.798	0	323.31	104000000000	345	Q5NCR9;Q5NCR8	Q5NCR9	30.5835	30.0635	30.0818	29.2793	29.8902	30.3175	30.73	30.9193	31.3141	29.9739	29.7356	29.8951	29.0591	29.654	29.7263
sp|P40201|CHD1_MOUSE Chromodomain-helicase-DNA-binding protein 1 OS=Mus musculus GN=Chd1 PE=1 SV=3	Chromodomain-helicase-DNA-binding protein 1	Chd1		0.0124243	0.0127214		0.0412688	-0.0803382		0.517549	-0.186349			0.326087	-0.169843	+	1.52156	-0.504802		1.02888	-0.334959	18	17	15	13	12.5	11.5	196.38	0	283.57	3715600000	69	P40201;G3UWS6;G3V014;Q8C7Q2;G3UXJ4	P40201	25.2512	25.0287	25.5506	24.8857	25.397	25.0383	25.5748	25.6079	25.6526	24.6652	25.4891	25.638	23.9189	26.0259	25.6172
sp|Q640M1|UT14A_MOUSE U3 small nucleolar RNA-associated protein 14 homolog A OS=Mus musculus GN=Utp14a PE=1 SV=1	U3 small nucleolar RNA-associated protein 14 homolog A	Utp14a		1.27755	3.95457		1.1178	1.89577	+	1.63067	2.65806	YES		0.512456	-0.957472		0.413368	-0.460091		0.256997	0.497381	17	17	13	30.8	30.8	25.4	87.264	0	173.6	1539900000	41	Q640M1;Q640M1-2	Q640M1	24.8882	23.5983	26.0949	24.6654	23.3894	23.6541	24.8801	24.239	23.9702	18.448	21.6512	22.6184	20.6587	22.3798	22.9831
tr|A2BFG8|A2BFG8_MOUSE Protein Zfp971 OS=Mus musculus GN=Zfp971 PE=4 SV=1		Etohi1		1.06003	-0.762514		0.281818	0.990398	+	1.63299	-1.01299			0.472167	0.407977		0.219943	0.161024		0.265947	-0.246953	13	6	6	53.6	17.4	17.4	54.11	0	31.68	1081000000	30	A2BFG8;E9Q9W0;F7CJN1;F6QUW6;Q3V498;A2BDM8;B1AYE1;A2CF17;E9PXD4;D6RGN8;A2BE19;L7N468	A2BFG8	23.1704	22.7035	23.7858	23.9336	23.2386	23.7113	23.0718	23.6293	23.6993	24.0887	24.1283	23.7301	19.8511	24.2759	23.7854
sp|Q8K2W9|CN093_MOUSE Uncharacterized protein C14orf93 homolog OS=Mus musculus PE=1 SV=1	Uncharacterized protein C14orf93 homolog		+	3.29517	3.43334	+	3.35869	4.3442	+	2.5187	3.03469	YES	+	1.54657	0.548363		1.06087	0.750373		0.241746	0.202009	7	7	7	19	19	19	58.779	0	33.81	592820000	19	Q8K2W9	Q8K2W9	23.1436	23.5242	23.2767	24.0503	23.6411	23.8982	23.5718	22.5218	23.2447	19.2607	20.0974	20.2863	19.5605	18.8246	20.1718
tr|F6UFZ5|F6UFZ5_MOUSE Protein Pcf11 (Fragment) OS=Mus musculus GN=Pcf11 PE=1 SV=1;tr|G3X9Z4|G3X9Z4_MOUSE Cleavage and polyadenylation factor subunit homolog (S. cerevisiae) OS=Mus musculus GN=Pcf11 PE=1 SV=1		Pcf11		0.385858	1.03271	+	3.83448	3.70524		0.627853	1.14793	YES		1.01039	2.23017	+	1.5248	2.31051		0.021603	0.0803407	5	5	5	5.1	5.1	5.1	164.44	0	8.9348	285990000	5	F6UFZ5;G3X9Z4	F6UFZ5;G3X9Z4	18.8061	21.9904	21.7934	22.9838	23.3087	22.988	20.8396	19.5582	21.9511	19.9608	20.5484	18.9826	19.6532	18.9102	19.6014
sp|Q9WTM5|RUVB2_MOUSE RuvB-like 2 OS=Mus musculus GN=Ruvbl2 PE=1 SV=3;tr|A0A1B0GRW3|A0A1B0GRW3_MOUSE RuvB-like 2 (Fragment) OS=Mus musculus GN=Ruvbl2 PE=4 SV=1;tr|A0A1B0GSR4|A0A1B0GSR4_MOUSE RuvB-like 2 (Fragment) OS=Mus musculus GN=Ruvbl2 PE=4 SV=1	RuvB-like 2	Ruvbl2	+	2.58131	4.4808	+	1.49603	2.33616	+	3.83693	4.11764	YES	+	1.56449	-0.870842		1.05238	-0.665623		0.348939	0.205219	9	9	9	23.8	23.8	23.8	51.112	0	69.643	617260000	21	Q9WTM5;A0A1B0GRW3;A0A1B0GSR4;A0A1B0GT54	Q9WTM5;A0A1B0GRW3;A0A1B0GSR4	23.9179	24.0438	23.5886	23.1788	23.2136	22.5454	23.7414	23.2554	23.938	20.6844	18.737	18.6866	19.5539	21.9199	20.4555
sp|P17141|ZFP37_MOUSE Zinc finger protein 37 OS=Mus musculus GN=Zfp37 PE=2 SV=4	Zinc finger protein 37	Zfp37		0.186988	1.15096	+	1.31777	-0.981085		1.26399	-0.991533			1.14251	0.63309		0.0408229	0.0367737	+	1.43493	-0.596316	14	14	14	22.9	22.9	22.9	67.226	0	33.616	2484300000	40	P17141;J3QM38	P17141	24.1819	23.9223	24.0325	25.1771	24.4096	24.4492	24.7914	24.2873	24.8469	25.4641	25.0187	18.201	25.2432	25.6495	26.0865
sp|P43274|H14_MOUSE Histone H1.4 OS=Mus musculus GN=Hist1h1e PE=1 SV=2	Histone H1.4	Hist1h1e		0.252263	-1.01459		0.805634	2.53217		0.800067	-2.90052			0.203782	1.09797		0.276786	1.46995		0.0578143	0.371979	13	3	3	38.8	15.1	15.1	21.977	0	45.324	930700000	8	P43274	P43274	24.793	20.907	19.6969	24.9347	20.2128	23.5433	24.5878	20.3703	19.3229	23.1018	23.3665	21.9724	21.064	19.7261	20.3043
tr|Q8VCL4|Q8VCL4_MOUSE E3 SUMO-protein ligase ZNF451 OS=Mus musculus GN=Zfp451 PE=1 SV=1		Zfp451	+	1.59054	0.884681	+	1.82709	0.713427		1.01145	1.73126	YES		1.21573	0.36784		0.706253	-1.16688		0.958372	-1.53472	3	3	3	6.1	6.1	6.1	62.73	0	13.156	120530000	5	Q8VCL4	Q8VCL4	20.2546	20.0466	19.9802	20.2325	20.6037	20.5488	20.9942	20.7777	23.1136	19.6833	18.8925	19.0515	19.9403	19.5	19.8043
sp|O55187|CBX4_MOUSE E3 SUMO-protein ligase CBX4 OS=Mus musculus GN=Cbx4 PE=1 SV=2;sp|O55187-2|CBX4_MOUSE Isoform 2 of E3 SUMO-protein ligase CBX4 OS=Mus musculus GN=Cbx4	E3 SUMO-protein ligase CBX4	Cbx4	+	2.41531	-1.52513	+	1.8415	-1.54574	+	2.62964	-1.38625			0.020003	-0.0125726		1.06335	-0.50076		0.844736	-0.488187	59	59	59	66.4	66.4	66.4	60.522	0	323.31	98412000000	523	O55187;O55187-2	O55187;O55187-2	29.5802	29.0757	29.6594	29.6042	29.251	29.4224	30.3173	29.7669	29.6957	30.6212	31.2026	31.0669	30.2528	31.3307	31.3313
sp|Q922M5|CDA7L_MOUSE Cell division cycle-associated 7-like protein OS=Mus musculus GN=Cdca7l PE=1 SV=1;tr|H3BJN2|H3BJN2_MOUSE Cell division cycle-associated 7-like protein (Fragment) OS=Mus musculus GN=Cdca7l PE=1 SV=1	Cell division cycle-associated 7-like protein	Cdca7l	+	1.89107	2.2611		0.716927	1.35054	+	1.50949	2.09372	YES		0.948758	-1.72532		0.526321	-1.25		0.308475	0.475318	4	4	4	13	13	13	50.248	0	7.3145	188090000	7	Q922M5;H3BJN2;H3BJV7	Q922M5;H3BJN2	21.9881	22.2759	22.3773	19.0671	21.9842	20.4141	22.5917	22.0849	20.5387	19.5144	19.364	20.9796	18.8224	19.1587	19.4326
tr|A2A5C3|A2A5C3_MOUSE ETS translocation variant 4 OS=Mus musculus GN=Etv4 PE=3 SV=1;sp|P28322|ETV4_MOUSE ETS translocation variant 4 OS=Mus musculus GN=Etv4 PE=2 SV=2;tr|A2A5C2|A2A5C2_MOUSE ETS translocation variant 4 OS=Mus musculus GN=Etv4 PE=3 SV=1;sp|	ETS translocation variant 4	Etv4		-4.34294e-08	0	+	3.0688	3.46545		0.101381	0.347768	YES	+	1.59299	2.56264		0.98183	2.15186		0.118896	-0.410781	4	3	3	13.4	10.9	10.9	54.105	0	54.33	217940000	6	A2A5C3;P28322;A2A5C2;P28322-2	A2A5C3;P28322;A2A5C2;P28322-2	21.0544	19.036	21.3776	23.229	22.9521	22.9749	18.8944	21.5492	22.2567	20.1506	20.8108	19.8494	19.9279	19.9959	18.8358
sp|E9Q784|ZC3HD_MOUSE Zinc finger CCCH domain-containing protein 13 OS=Mus musculus GN=Zc3h13 PE=1 SV=1		Zc3h13	+	2.39509	2.97755	+	2.33559	3.3569	+	2.94027	4.6289	YES		0.677266	-0.866837	+	1.53407	-1.4919		0.502543	-0.625062	15	15	15	10.6	10.6	10.6	203.75	0	29.483	1691300000	43	E9Q784	E9Q784	25.2279	23.7718	25.0962	24.2326	23.1364	24.1264	25.6097	24.76	25.6015	21.6746	21.4228	22.066	20.0431	19.9647	21.4169
sp|Q8BHS3|RBM22_MOUSE Pre-mRNA-splicing factor RBM22 OS=Mus musculus GN=Rbm22 PE=1 SV=1	Pre-mRNA-splicing factor RBM22	Rbm22	+	4.8469	4.23038	+	2.76701	2.68259	+	1.82068	3.04374	YES	+	1.59744	-1.15599		1.0868	-1.0389		0.117877	0.11709	5	5	5	18.6	18.6	18.6	46.895	0	54.063	1081700000	16	Q8BHS3	Q8BHS3	24.9187	24.5513	24.4635	24.0834	23.1101	23.2719	25.1855	24.103	24.2936	20.456	20.5463	20.2399	20.8657	21.1097	20.4422
tr|H9KV00|H9KV00_MOUSE Protein SON OS=Mus musculus GN=Son PE=1 SV=1;sp|Q9QX47-3|SON_MOUSE Isoform 3 of Protein SON OS=Mus musculus GN=Son;sp|Q9QX47|SON_MOUSE Protein SON OS=Mus musculus GN=Son PE=1 SV=2;tr|H9KV15|H9KV15_MOUSE Protein SON OS=Mus musculus GN	Protein SON	Son		0.992588	1.95055	+	1.94502	5.54687	+	2.03975	2.01688	YES	+	3.19739	3.79464	+	3.17912	2.71932	+	1.43684	-1.07532	32	32	32	18.4	18.4	18.4	268.82	0	323.31	3885500000	71	H9KV00;Q9QX47-3;Q9QX47;H9KV15;H9KV01;Q9QX47-4;Q9QX47-2;H9KV02;F7CU80	H9KV00;Q9QX47-3;Q9QX47;H9KV15;H9KV01;Q9QX47-4;Q9QX47-2	23.1365	23.3384	24.1552	27.7004	27.4225	26.8911	24.4887	24.4394	24.928	20.2004	21.3933	23.1848	19.4628	22.2837	23.6269
sp|Q8QZY1|EIF3L_MOUSE Eukaryotic translation initiation factor 3 subunit L OS=Mus musculus GN=Eif3l PE=1 SV=1	Eukaryotic translation initiation factor 3 subunit L	Eif3l		0.598423	1.09703		0.0544465	0.217454	+	2.49129	-0.991684			0.324115	-0.523018		0.084916	0.154648	+	1.44046	0.677666	7	7	7	14.2	14.2	14.2	66.612	0	65.09	644640000	25	Q8QZY1	Q8QZY1	23.2992	23.5452	22.901	23.9913	21.9922	22.1929	22.7791	22.5394	22.394	20.7044	22.2896	23.4604	20.1088	24.1071	23.3081
sp|Q3U3C9-4|GSE1_MOUSE Isoform 4 of Genetic suppressor element 1 OS=Mus musculus GN=Gse1;sp|Q3U3C9-3|GSE1_MOUSE Isoform 3 of Genetic suppressor element 1 OS=Mus musculus GN=Gse1;sp|Q3U3C9|GSE1_MOUSE Genetic suppressor element 1 OS=Mus musculus GN=Gse1 PE=1	Genetic suppressor element 1	Gse1		0.0189723	-0.0576693		1.18882	1.83722		0.0958046	0.202714		+	2.05321	2.48153	+	1.54653	1.69841		-4.34294e-08	0	6	6	6	7.4	7.4	7.4	132.3	0	13.772	243980000	9	Q3U3C9-4;Q3U3C9-3;Q3U3C9;Q3U3C9-2	Q3U3C9-4;Q3U3C9-3;Q3U3C9;Q3U3C9-2	21.1757	19.4844	20.0804	22.9216	22.8518	22.4117	21.2074	20.1238	21.7588	19.8481	22.0077	19.0579	20.8172	22.1541	19.7023
tr|A0A0U1RNU4|A0A0U1RNU4_MOUSE Zinc finger protein 768 OS=Mus musculus GN=Zfp768 PE=1 SV=1;sp|Q8R0T2|ZN768_MOUSE Zinc finger protein 768 OS=Mus musculus GN=Znf768 PE=1 SV=1	Zinc finger protein 768	Znf768		1.08249	-1.71106		1.01178	-1.4129	+	1.70348	-2.72556			0.264223	0.394624		0.0124845	-0.030098		0.260733	-0.424722	5	5	5	8.7	8.7	8.7	62.427	0	5.8989	244210000	8	A0A0U1RNU4;Q8R0T2	A0A0U1RNU4;Q8R0T2	19.9204	20.8038	20.1247	21.327	19.6207	21.0851	21.2317	19.5269	21.3645	22.6112	20.6098	22.7611	21.3359	22.3736	22.562
sp|Q8JZL0|ZN467_MOUSE Zinc finger protein 467 OS=Mus musculus GN=Znf467 PE=1 SV=1	Zinc finger protein 467	Znf467	+	1.91133	3.215		1.1623	3.68783	+	1.7042	3.27137	YES		0.0415362	-0.112993		0.00172408	-0.00520706		0.0347701	0.107786	15	15	15	31.5	31.5	31.5	65.632	0	323.31	3661000000	50	Q8JZL0	Q8JZL0	26.7423	24.3481	25.913	24.349	26.0851	26.2303	24.0146	26.4998	26.1655	22.835	22.5056	22.0177	19.2041	22.684	23.7127
sp|Q99M28|RNPS1_MOUSE RNA-binding protein with serine-rich domain 1 OS=Mus musculus GN=Rnps1 PE=1 SV=1;sp|Q99M28-2|RNPS1_MOUSE Isoform 2 of RNA-binding protein with serine-rich domain 1 OS=Mus musculus GN=Rnps1	RNA-binding protein with serine-rich domain 1	Rnps1		0.670043	1.05707		0.870073	1.86168	+	1.73931	1.83099	YES		0.191087	-0.307297		1.06603	-1.49849		1.12428	-1.19119	4	4	4	16.4	16.4	16.4	34.208	0	15.728	721620000	20	Q99M28;Q99M28-2	Q99M28;Q99M28-2	22.2349	22.6963	23.3027	23.4998	21.838	21.9741	23.7259	23.3889	24.6926	20.442	22.0159	22.6047	19.714	19.755	22.2579
sp|Q8BP67|RL24_MOUSE 60S ribosomal protein L24 OS=Mus musculus GN=Rpl24 PE=1 SV=2	60S ribosomal protein L24	Rpl24		0.236843	-0.339539		0.244282	-0.742679		0.736713	-0.542992			1.00715	-0.859637	+	1.55535	-1.02381		0.242452	-0.164172	3	3	3	14.6	14.6	14.6	17.779	0	7.502	323510000	10	Q8BP67	Q8BP67	22.3948	22.2999	21.5581	20.7015	21.2292	21.7432	22.3226	22.1972	22.2256	22.1531	21.7288	23.3896	19.6468	22.9965	23.2587
sp|Q8BZ47|ZN609_MOUSE Zinc finger protein 609 OS=Mus musculus GN=Znf609 PE=1 SV=2	Zinc finger protein 609	Znf609		0.858201	-0.50793	+	1.85982	2.21228	+	1.6261	-0.520111	YES	+	5.33597	2.34339	+	4.52963	2.69032	+	1.44314	0.346926	67	67	66	45.8	45.8	45.8	151.12	0	323.31	34579000000	302	Q8BZ47;E0CYU4	Q8BZ47	27.5963	27.6782	27.6289	29.9648	30.0968	29.8718	27.0786	27.3372	27.4468	27.7075	28.6489	28.0707	26.7186	28.3275	28.2507
tr|Q7TNK4|Q7TNK4_MOUSE Protein Zfp397 OS=Mus musculus GN=Zfp397 PE=1 SV=1		Zfp397	+	2.85137	4.04476	+	4.8765	3.47357	+	3.32324	3.9181	YES	+	2.63757	-1.28877	+	1.55883	-1.06571		0.271399	0.223064	8	7	6	18	15.2	12.3	60.524	0	13.665	798320000	21	Q7TNK4	Q7TNK4	24.393	23.9328	24.3633	23.1562	22.8911	22.7755	24.5874	23.6389	23.7936	20.0086	19.435	21.1113	19.5111	19.3246	19.5663
sp|Q9JIK5|DDX21_MOUSE Nucleolar RNA helicase 2 OS=Mus musculus GN=Ddx21 PE=1 SV=3	Nucleolar RNA helicase 2	Ddx21	+	1.72146	3.51395	+	1.89301	2.90929	+	2.01492	3.48704	YES		0.961948	0.53829	+	1.5641	0.764232		0.56913	0.225942	9	9	9	15.9	15.9	15.9	93.55	0	44.109	998450000	32	Q9JIK5	Q9JIK5	23.8355	23.6378	24.1753	24.4217	24.7843	24.0575	23.7509	23.4963	23.7235	18.8859	20.1978	22.0229	20.2868	22.478	21.7707
tr|G3UZM1|G3UZM1_MOUSE Probable JmjC domain-containing histone demethylation protein 2C OS=Mus musculus GN=Jmjd1c PE=1 SV=1;sp|Q69ZK6|JHD2C_MOUSE Probable JmjC domain-containing histone demethylation protein 2C OS=Mus musculus GN=Jmjd1c PE=1 SV=3;tr|A0A0A0	Probable JmjC domain-containing histone demethylation protein 2C	Jmjd1c		0.187604	-0.136805		0.334978	0.35447		0.0261708	-0.0253951		+	1.64451	0.506998		0.778871	0.263926		0.720077	-0.243073	66	66	37	30.3	30.3	19.4	281.59	0	323.31	20497000000	287	G3UZM1;Q69ZK6;A0A0A0MQ98;G3UZX8	G3UZM1;Q69ZK6;A0A0A0MQ98	27.6853	27.5916	27.9212	28.4001	28.2655	28.0535	27.9493	27.7837	28.1943	27.5737	27.6452	28.3896	27.144	27.8963	28.6154
sp|Q8K019-2|BCLF1_MOUSE Isoform 2 of Bcl-2-associated transcription factor 1 OS=Mus musculus GN=Bclaf1;sp|Q8K019|BCLF1_MOUSE Bcl-2-associated transcription factor 1 OS=Mus musculus GN=Bclaf1 PE=1 SV=2	Bcl-2-associated transcription factor 1	Bclaf1	+	4.03877	10.0913	+	3.94321	9.14515	+	4.97786	10.8082	YES		1.12877	-1.34736	+	1.57251	-1.94955		0.715279	-0.602189	86	86	5	48.5	48.5	3.6	105.83	0	323.31	112530000000	533	Q8K019-2;Q8K019	Q8K019-2;Q8K019	30.6741	30.5524	31.3953	28.5868	29.7216	30.2712	30.9491	31.5713	31.9079	19.743	20.8661	21.7387	19.9062	20.1691	21.0689
sp|Q61687|ATRX_MOUSE Transcriptional regulator ATRX OS=Mus musculus GN=Atrx PE=1 SV=3;tr|F6RDB7|F6RDB7_MOUSE Transcriptional regulator ATRX (Fragment) OS=Mus musculus GN=Atrx PE=1 SV=2	Transcriptional regulator ATRX	Atrx	+	2.51513	8.46103	+	2.09179	6.00722	+	4.26107	8.50781	YES	+	1.49828	-1.21188	+	1.58022	-0.852449		0.396691	0.359434	54	54	32	23.2	23.2	15.5	278.58	0	323.31	17394000000	203	Q61687;F6RDB7;Q8C2S3;Q3UY26;A0A0G2JGH3;A0A0G2JFG6;Q3TA30;A0A0G2JED2	Q61687;F6RDB7	28.3512	28.1976	29.2727	27.7027	27.3482	27.1351	28.5908	28.1933	27.9591	21.8817	17.6537	20.9031	19.8569	23.7921	20.5153
sp|Q5SFM8-3|RBM27_MOUSE Isoform 3 of RNA-binding protein 27 OS=Mus musculus GN=Rbm27;sp|Q5SFM8|RBM27_MOUSE RNA-binding protein 27 OS=Mus musculus GN=Rbm27 PE=1 SV=3;sp|Q5SFM8-2|RBM27_MOUSE Isoform 2 of RNA-binding protein 27 OS=Mus musculus GN=Rbm27	RNA-binding protein 27	Rbm27		0.211079	-0.526327		0.333163	0.768413		0.535164	-0.491433			0.844295	0.845806		0.512968	0.515857		0.401647	-0.329949	4	4	4	5.4	5.4	5.4	107.42	0	39.9	449220000	22	Q5SFM8-3;Q5SFM8;Q5SFM8-2	Q5SFM8-3;Q5SFM8;Q5SFM8-2	21.5986	22.47	21.7625	23.5036	22.6606	22.2043	22.7083	22.1394	21.9732	20.6959	22.8791	23.8351	20.2784	22.908	22.8769
tr|E9Q532|E9Q532_MOUSE Ral guanine nucleotide dissociation stimulator-like 2 OS=Mus musculus GN=Rlf PE=1 SV=1;tr|A2A7F4|A2A7F4_MOUSE MCG122876 OS=Mus musculus GN=Rlf PE=1 SV=1		Rlf	+	3.27304	3.92259	+	2.52634	4.70934		1.14014	3.7521	YES		0.473248	-0.164845	+	1.42857	-0.490021	+	1.45033	-0.325176	11	11	11	6.7	6.7	6.7	206.28	0	35.338	1383600000	36	E9Q532;A2A7F4	E9Q532;A2A7F4	24.1434	24.3359	24.3345	23.8732	24.0991	24.3469	24.4324	24.6692	24.6877	20.7345	20.7261	19.5854	20.5124	19.621	18.0578
tr|F6ZS36|F6ZS36_MOUSE Protein Gm14139 OS=Mus musculus GN=Gm14139 PE=4 SV=1;tr|A2ANU6|A2ANU6_MOUSE Protein Gm14139 OS=Mus musculus GN=Gm14139 PE=4 SV=1		Gm14139		0.451967	0.607122		0.542015	1.26275		0.140057	-0.206439			0.610861	-0.198545	+	2.20986	-0.725552	+	1.45318	-0.527007	13	10	3	38.9	29.6	7.9	57.889	0	19.021	973590000	30	F6ZS36;A2ANU6	F6ZS36;A2ANU6	23.6262	23.2187	23.5401	23.4068	23.2381	23.1446	24.1749	24.0096	23.7817	22.0695	22.5431	23.9512	19.9821	22.687	23.3321
tr|G3X9M2|G3X9M2_MOUSE SKI/DACH domain-containing protein 1 OS=Mus musculus GN=Skida1 PE=4 SV=1;sp|Q80YR3|SKDA1_MOUSE SKI/DACH domain-containing protein 1 OS=Mus musculus GN=Skida1 PE=2 SV=1	SKI/DACH domain-containing protein 1	Skida1		0.658474	1.1495		0.113976	0.323362		0.419395	-0.483689		+	1.99823	-1.9751	+	1.59124	-1.95741		0.0120631	0.0176913	10	10	10	20	20	20	98.503	0	33.105	1004500000	21	G3X9M2;Q80YR3;Z4YN47	G3X9M2;Q80YR3	23.5033	23.5584	24.2011	21.2287	22.4734	21.6353	24.5783	23.1692	23.4621	21.1156	23.5956	23.103	20.3487	23.3725	20.6461
tr|E9QKD1|E9QKD1_MOUSE Nucleolar protein 8 OS=Mus musculus GN=Nol8 PE=1 SV=1;sp|Q3UHX0|NOL8_MOUSE Nucleolar protein 8 OS=Mus musculus GN=Nol8 PE=1 SV=2	Nucleolar protein 8	Nol8		1.10297	2.19863		0.487415	0.968025	+	1.76913	2.35891	YES		0.59231	-0.690103		1.08994	-1.30199		0.868013	-0.611885	6	6	6	6.2	6.2	6.2	130.66	0	16.266	448340000	12	E9QKD1;Q3UHX0;Q3UHX0-2	E9QKD1;Q3UHX0	22.3564	22.4952	22.9456	20.9344	22.4746	22.3178	23.7131	22.7632	23.1565	19.2657	19.7127	22.2229	19.5313	21.4624	21.829
sp|F7BJB9|MORC3_MOUSE MORC family CW-type zinc finger protein 3 OS=Mus musculus GN=Morc3 PE=1 SV=1;tr|A0A0J9YU83|A0A0J9YU83_MOUSE MORC family CW-type zinc finger protein 3 OS=Mus musculus GN=Morc3 PE=1 SV=1		Morc3	+	5.85367	8.67798	+	6.5129	7.77056	+	3.43095	7.28326	YES		1.18468	0.460726	+	3.06489	1.11935	+	1.46983	0.65862	40	40	40	47.9	47.9	47.9	106.52	0	323.31	13847000000	202	F7BJB9;A0A0J9YU83;A0A0J9YUV3	F7BJB9;A0A0J9YU83	27.574	27.5951	28.1081	28.3272	28.1544	28.1778	27.3225	26.9558	27.0231	18.9712	19.0424	19.2298	20.6565	20.3456	20.3457
tr|H3BIW0|H3BIW0_MOUSE Zinc finger CCCH domain-containing protein 18 OS=Mus musculus GN=Zc3h18 PE=1 SV=1;tr|G3X8T2|G3X8T2_MOUSE RIKEN cDNA 5830416A07, isoform CRA_c OS=Mus musculus GN=Zc3h18 PE=1 SV=1;sp|Q0P678|ZCH18_MOUSE Zinc finger CCCH domain-containin	Zinc finger CCCH domain-containing protein 18	Zc3h18	+	2.61644	2.06804	+	3.52099	4.95296	+	3.49251	2.56336	YES	+	1.68303	1.40726		1.08147	0.796787		0.937045	-0.610474	7	7	7	11.3	11.3	11.3	106.14	0	10.902	600800000	13	H3BIW0;G3X8T2;Q0P678;H3BJN4;H3BJJ9	H3BIW0;G3X8T2;Q0P678	22.3735	22.4706	23.1432	24.6361	23.6578	23.9153	23.1833	23.0067	23.6287	20.5047	20.3322	20.9462	19.0682	19.6656	18.6164
tr|F6WIU1|F6WIU1_MOUSE Protein KRI1 homolog OS=Mus musculus GN=Kri1 PE=1 SV=2;sp|Q8VDQ9|KRI1_MOUSE Protein KRI1 homolog OS=Mus musculus GN=Kri1 PE=1 SV=3;tr|V9GXJ9|V9GXJ9_MOUSE Protein KRI1 homolog OS=Mus musculus GN=Kri1 PE=1 SV=1	Protein KRI1 homolog	Kri1		0.969262	0.882466	+	1.72341	1.82872		0.185672	0.299228	YES	+	1.39844	1.68994	+	1.59314	1.60559		0.074571	-0.0843525	6	6	6	7.9	7.9	7.9	82.207	0	7.0183	148760000	5	F6WIU1;Q8VDQ9;V9GXJ9	F6WIU1;Q8VDQ9;V9GXJ9	20.899	19.923	21.0907	22.2905	23.0937	21.5984	20.9082	20.8639	20.3938	19.872	20.0752	19.3182	20.4082	20.1917	20.8966
sp|Q8BUR3-2|FOXJ3_MOUSE Isoform 2 of Forkhead box protein J3 OS=Mus musculus GN=Foxj3;sp|Q8BUR3|FOXJ3_MOUSE Forkhead box protein J3 OS=Mus musculus GN=Foxj3 PE=1 SV=1	Forkhead box protein J3	Foxj3	+	1.57957	2.90739		0.300557	1.06298	+	1.82407	-3.13321	YES		0.272096	-0.761964		0.528367	1.52923	+	1.50011	2.29119	3	3	3	8	8	8	65.527	0	32.049	548510000	13	Q8BUR3-2;Q8BUR3;H3BKK7;E0CYX1;E0CYS8;Q3TAY5	Q8BUR3-2;Q8BUR3	23.4306	22.6883	22.6135	23.5211	19.9921	22.9332	20.2628	21.8929	19.7031	20.1794	21.3001	18.5307	19.9925	22.9455	20.3194
tr|E9PU87|E9PU87_MOUSE Serine/threonine-protein kinase SIK3 OS=Mus musculus GN=Sik3 PE=1 SV=1;tr|F6S7W6|F6S7W6_MOUSE Serine/threonine-protein kinase SIK3 (Fragment) OS=Mus musculus GN=Sik3 PE=1 SV=1;sp|Q6P4S6|SIK3_MOUSE Serine/threonine-protein kinase SIK3	Serine/threonine-protein kinase SIK3	Sik3		0.00994787	0.0099748		0.944874	1.00451		0.893521	-0.682845			0.879585	0.732544		1.22869	1.16171		0.647733	0.429171	11	11	11	13.1	13.1	13.1	150.66	0	119.64	1083500000	29	E9PU87;F6S7W6;Q6P4S6;F6U6U5	E9PU87;F6S7W6;Q6P4S6;F6U6U5	23.5321	23.5493	23.1019	24.7715	24.0795	23.5299	23.2893	23.1582	22.4484	23.0089	23.1757	23.9688	22.464	23.6245	23.2788
sp|P63166|SUMO1_MOUSE Small ubiquitin-related modifier 1 OS=Mus musculus GN=Sumo1 PE=1 SV=1	Small ubiquitin-related modifier 1	Sumo1	+	3.09183	5.55915	+	2.02046	4.15017	+	3.71136	5.08159	YES	+	2.64799	0.725162	+	1.59974	0.729315		0.00611566	0.00415293	13	13	13	62.4	62.4	62.4	11.557	0	323.31	136450000000	121	P63166;A0A087WRQ4	P63166	30.9219	31.1255	30.8127	31.6628	31.6013	31.7715	31.3427	30.839	30.6659	24.6089	24.9917	26.582	25.7606	28.5577	28.2668
tr|F6T9T6|F6T9T6_MOUSE Protein shisa-7 (Fragment) OS=Mus musculus GN=Shisa7 PE=1 SV=1;sp|Q8C3Q5-2|SHSA7_MOUSE Isoform 2 of Protein shisa-7 OS=Mus musculus GN=Shisa7;sp|Q8C3Q5|SHSA7_MOUSE Protein shisa-7 OS=Mus musculus GN=Shisa7 PE=1 SV=3	Protein shisa-7	Shisa7		1.18969	-1.29408		0.542098	-1.19264	+	1.80357	-1.83071			-4.34294e-08	0		0.0371499	-0.116372		0.171094	-0.295468	3	3	3	12	12	12	40.552	0	54.734	191720000	4	F6T9T6;Q8C3Q5-2;Q8C3Q5	F6T9T6;Q8C3Q5-2;Q8C3Q5	20.1975	20.5711	21.7746	20.8861	22.7609	19.4334	20.249	21.6103	21.5703	21.9595	21.9496	22.5164	21.9937	22.2231	22.4416
tr|A0A0A6YWP6|A0A0A6YWP6_MOUSE V-type proton ATPase subunit H OS=Mus musculus GN=Atp6v1h PE=1 SV=1;tr|A0A0A6YX18|A0A0A6YX18_MOUSE V-type proton ATPase subunit H OS=Mus musculus GN=Atp6v1h PE=1 SV=1;sp|Q8BVE3|VATH_MOUSE V-type proton ATPase subunit H OS=Mus	V-type proton ATPase subunit H	Atp6v1h		0.416722	-0.726541		0.152146	0.537341		0.944591	-1.55875			0.218798	0.671121		0.201375	-0.506786		0.701823	-1.17791	2	2	2	8.6	8.6	8.6	50.811	0	16.771	181810000	6	A0A0A6YWP6;A0A0A6YX18;Q8BVE3;A0A0A6YVU0	A0A0A6YWP6;A0A0A6YX18;Q8BVE3;A0A0A6YVU0	21.0328	18.5123	19.5292	21.523	21.072	18.4928	21.2592	20.4848	20.8641	20.2479	20.6549	20.3513	18.4891	19.3967	21.5899
tr|A2ART2|A2ART2_MOUSE Protein Zfp966 OS=Mus musculus GN=Zfp969 PE=4 SV=1		Gm4245		0.216943	-0.798512		0.200673	0.622897		0.284871	-0.112859			0.18619	0.663933		0.329451	-0.565566		0.448576	-1.2295	12	2	2	45.8	5.4	5.4	55.916	0.0020725	2.6436	285760000	8	A2ART2;A2BE20	A2ART2	22.0452	18.4444	21.8662	20.0618	22.1629	22.1229	21.7613	22.2166	22.0664	19.9372	22.4039	22.4102	21.5648	18.8957	22.0184
sp|P14602-2|HSPB1_MOUSE Isoform B of Heat shock protein beta-1 OS=Mus musculus GN=Hspb1;sp|P14602|HSPB1_MOUSE Heat shock protein beta-1 OS=Mus musculus GN=Hspb1 PE=1 SV=3;tr|D3YZ06|D3YZ06_MOUSE Heat shock protein beta-1 OS=Mus musculus GN=Hspb1 PE=1 SV=1;s	Heat shock protein beta-1	Hspb1		-4.34294e-08	0	+	1.60205	2.55805		-4.34294e-08	0	YES	+	1.78125	2.39744	+	1.60946	2.44757		-4.34294e-08	0	3	3	3	21.8	21.8	21.8	21.96	0	6.2333	89797000	6	P14602-2;P14602;D3YZ06;P14602-3	P14602-2;P14602;D3YZ06;P14602-3	19.2835	19.8265	20.7385	23.177	22.1244	21.7394	19.1541	20.9683	19.5757	20.5221	18.5282	18.0585	19.5802	20.9033	18.8831
tr|D3YZC9|D3YZC9_MOUSE Splicing factor 1 OS=Mus musculus GN=Sf1 PE=1 SV=1;tr|D3YZD0|D3YZD0_MOUSE Splicing factor 1 OS=Mus musculus GN=Sf1 PE=1 SV=1;sp|Q64213-2|SF01_MOUSE Isoform CW17E of Splicing factor 1 OS=Mus musculus GN=Sf1;sp|Q64213-3|SF01_MOUSE Isof	Splicing factor 1	Sf1	+	1.95758	-1.14159		1.05339	-0.825816	+	1.88798	-0.781979			0.0785535	-0.0350984		0.633151	-0.193129		0.564054	-0.158031	28	28	1	39.9	39.9	3.2	61.755	0	323.31	27815000000	225	D3YZC9;D3YZD0;Q64213-2;Q64213-3;Q64213;D3YVH4;F8WHF9;D6RDB7	D3YZC9;D3YZD0;Q64213-2;Q64213-3;Q64213;D3YVH4	28.1706	27.8165	28.0399	28.2047	27.8099	27.9071	28.3011	28.0703	28.1297	28.8239	29.0258	29.6021	28.1039	29.1876	29.1077
sp|O88569|ROA2_MOUSE Heterogeneous nuclear ribonucleoproteins A2/B1 OS=Mus musculus GN=Hnrnpa2b1 PE=1 SV=2;sp|O88569-3|ROA2_MOUSE Isoform 3 of Heterogeneous nuclear ribonucleoproteins A2/B1 OS=Mus musculus GN=Hnrnpa2b1;sp|O88569-2|ROA2_MOUSE Isoform 2 of H	Heterogeneous nuclear ribonucleoproteins A2/B1	Hnrnpa2b1		0.198548	-0.137653		0.69959	0.557774		1.10447	0.581155			0.978852	0.641316		0.57822	0.403913		0.806127	-0.237403	11	11	11	33.7	33.7	33.7	37.402	0	93.759	1953700000	53	O88569;O88569-3;O88569-2;A0A0N4SUM2	O88569;O88569-3;O88569-2	24.3605	24.5109	24.2014	25.5355	24.9378	24.5234	24.8004	24.4861	24.4985	24.0712	24.4735	24.9411	24.3736	24.1087	24.8411
sp|P58283-3|RN216_MOUSE Isoform 3 of E3 ubiquitin-protein ligase RNF216 OS=Mus musculus GN=Rnf216;sp|P58283|RN216_MOUSE E3 ubiquitin-protein ligase RNF216 OS=Mus musculus GN=Rnf216 PE=1 SV=3;sp|P58283-2|RN216_MOUSE Isoform 2 of E3 ubiquitin-protein ligase	E3 ubiquitin-protein ligase RNF216	Rnf216	+	2.75106	3.65104	+	3.48892	4.0356	+	3.07638	3.55976	YES		0.739073	0.537797	+	1.61357	1.28078		1.12517	0.742983	12	12	12	15	15	15	83.611	0	29.336	1078000000	37	P58283-3;P58283;P58283-2	P58283-3;P58283;P58283-2	24.5502	23.8833	24.3028	25.3205	24.5777	24.4516	23.8393	23.0331	23.635	20.5327	19.8426	21.4081	20.843	21.0755	20.3245
sp|P43276|H15_MOUSE Histone H1.5 OS=Mus musculus GN=Hist1h1b PE=1 SV=2	Histone H1.5	Hist1h1b		0.115911	-0.382598		0.0815414	0.230181		0.0875852	0.169434			0.311532	0.627305		0.727901	-0.796257		1.02323	-1.42356	12	8	8	33.6	22.4	22.4	22.576	0	47.009	5705000000	63	P43276	P43276	26.1892	25.362	23.9534	26.7519	25.0629	25.5718	26.5973	26.6328	26.5451	24.7506	24.351	27.5508	23.8765	26.1015	26.7179
tr|F8WJ31|F8WJ31_MOUSE Zinc finger and SCAN domain-containing protein 26 OS=Mus musculus GN=Zscan26 PE=1 SV=1;sp|Q5RJ54-2|ZSC26_MOUSE Isoform 2 of Zinc finger and SCAN domain-containing protein 26 OS=Mus musculus GN=Zscan26	Zinc finger and SCAN domain-containing protein 26	Zscan26		0.837689	-2.35746		1.26128	-0.957829		1.12463	-0.696864			0.638926	1.76229	+	1.63886	-0.761944		0.936305	-2.52423	20	1	1	58.2	2.6	2.6	38.814	0	21.156	1518700000	17	F8WJ31;Q5RJ54-2	F8WJ31;Q5RJ54-2	23.1274	19.6492	23.589	23.9777	23.8429	23.8319	24.4187	24.4602	25.0594	24.1341	24.0299	25.2739	24.1562	25.0378	25.332
sp|Q80YR5|SAFB2_MOUSE Scaffold attachment factor B2 OS=Mus musculus GN=Safb2 PE=1 SV=2	Scaffold attachment factor B2	Safb2		0.322662	0.182092		0.117919	-0.147751	+	1.84333	0.675455	YES		0.873329	-0.69053		0.964825	-0.793823		0.21605	-0.103294	117	117	101	75.3	75.3	64.1	111.84	0	323.31	212500000000	893	Q80YR5;F6XJ79;F6Z0Y5;F6WIZ2;D6RHP9;D6RJ78;F6VRR0;F6R703	Q80YR5	31.34	31.5165	31.6994	30.1219	31.1834	31.1791	31.3216	31.833	31.7112	31.0178	31.2669	31.7249	30.4316	31.0809	31.4151
sp|O70230|ZN143_MOUSE Zinc finger protein 143 OS=Mus musculus GN=Znf143 PE=1 SV=2;sp|O70230-3|ZN143_MOUSE Isoform 3 of Zinc finger protein 143 OS=Mus musculus GN=Znf143;sp|O70230-2|ZN143_MOUSE Isoform 2 of Zinc finger protein 143 OS=Mus musculus GN=Znf143	Zinc finger protein 143	Znf143		0.957268	-0.771097		0.277221	0.358238		1.09624	-0.749091			1.2621	0.78079	+	1.64459	0.897736		0.170223	0.116945	23	23	18	38.9	38.9	34.6	69.04	0	323.31	24288000000	188	O70230;O70230-3;O70230-2;B2KF19	O70230;O70230-3;O70230-2	28.2164	27.6181	27.5499	28.9547	28.2833	28.4886	27.3975	27.7244	27.9117	28.4792	28.074	29.1445	27.2653	28.7964	28.5904
sp|P43275|H11_MOUSE Histone H1.1 OS=Mus musculus GN=Hist1h1a PE=1 SV=2	Histone H1.1	Hist1h1a		0.222721	0.472663		0.0455274	0.110696		0.643905	0.567109			0.206786	0.317309		1.12482	-1.07431	+	1.50481	-1.39162	13	10	10	46	41.8	41.8	21.785	0	295.89	5171600000	66	P43275	P43275	26.1756	25.0603	24.8649	26.528	25.1126	25.4121	26.6284	26.6334	27.0138	24.0483	24.3063	26.3281	24.165	26.4452	26.1104
tr|D3Z5I9|D3Z5I9_MOUSE RNA-binding protein 33 OS=Mus musculus GN=Rbm33 PE=1 SV=1;sp|Q9CXK9|RBM33_MOUSE RNA-binding protein 33 OS=Mus musculus GN=Rbm33 PE=1 SV=2	RNA-binding protein 33	Rbm33		0.680961	-0.795174		0.40541	-0.394609	+	1.89022	-1.25271			1.13023	0.457697		0.798807	0.418318		0.0453544	-0.0393785	34	34	34	38.8	38.8	38.8	132.82	0	323.31	17537000000	213	D3Z5I9;Q9CXK9;F6RNF9;F6Y0Q7;D3YV48;Q9CXK9-2	D3Z5I9;Q9CXK9	27.1474	26.9475	27.5632	27.737	27.7334	27.5607	27.0122	27.7283	27.0357	27.2159	27.8959	28.9318	27.2555	28.444	28.5155
sp|P48972|MYBB_MOUSE Myb-related protein B OS=Mus musculus GN=Mybl2 PE=1 SV=1	Myb-related protein B	Mybl2		-4.34294e-08	0	+	1.76496	3.37501		0.158401	0.579838	YES	+	1.74156	2.69934		1.09155	2.81581		0.0296753	0.116464	3	3	3	5.1	5.1	5.1	79.102	0	191.43	211740000	6	P48972;A2A5P3	P48972	19.1887	21.2632	20.6699	23.7313	22.7438	22.7447	21.8287	17.9763	20.9674	19.0407	19.7227	19.6842	18.2045	20.9146	19.9757
tr|K4DI61|K4DI61_MOUSE PHD finger protein 10 OS=Mus musculus GN=Phf10 PE=1 SV=1;sp|Q9D8M7-2|PHF10_MOUSE Isoform 2 of PHD finger protein 10 OS=Mus musculus GN=Phf10;sp|Q9D8M7|PHF10_MOUSE PHD finger protein 10 OS=Mus musculus GN=Phf10 PE=1 SV=4	PHD finger protein 10	Phf10	+	3.21791	4.48803	+	2.16941	2.9735	+	2.85485	5.2136	YES	+	2.1753	-1.9585	+	1.6711	-1.70241		0.338026	0.256093	8	8	8	15.9	15.9	15.9	55.825	0	109.1	1032900000	23	K4DI61;Q9D8M7-2;Q9D8M7;E9Q5L7	K4DI61;Q9D8M7-2;Q9D8M7	24.5029	24.8916	24.606	21.9983	23.1768	22.9499	24.2882	23.98	24.964	20.2597	19.3751	20.9016	18.9174	19.8117	20.4754
tr|A0A0R4J0E2|A0A0R4J0E2_MOUSE Zinc finger protein ZIC 5 OS=Mus musculus GN=Zic5 PE=1 SV=1;sp|Q7TQ40|ZIC5_MOUSE Zinc finger protein ZIC 5 OS=Mus musculus GN=Zic5 PE=1 SV=1	Zinc finger protein ZIC 5	Zic5		0.998444	2.47888		1.24939	4.72868		0.558919	0.369425		+	1.77463	0.748328		1.04631	0.63561		0.192927	-0.112718	13	7	7	23.6	17.2	17.2	64.481	0	145.08	3143600000	60	A0A0R4J0E2;Q7TQ40	A0A0R4J0E2;Q7TQ40	25.0932	24.9796	25.1418	25.6226	26.1859	25.6511	24.747	25.3872	25.4185	23.6117	23.895	20.2714	19.1256	24.6182	19.5298
sp|Q5F2E7|NUFP2_MOUSE Nuclear fragile X mental retardation-interacting protein 2 OS=Mus musculus GN=Nufip2 PE=1 SV=1;sp|Q5F2E7-2|NUFP2_MOUSE Isoform 2 of Nuclear fragile X mental retardation-interacting protein 2 OS=Mus musculus GN=Nufip2	Nuclear fragile X mental retardation-interacting protein 2	Nufip2	+	2.259	-1.06931	+	1.99566	-0.872599	+	2.30284	-0.841211			0.524522	-0.0965678		0.299525	0.0735855		0.633008	0.170153	102	102	102	69.9	69.9	69.9	75.656	0	323.31	4311800000000	2005	Q5F2E7;Q5F2E7-2	Q5F2E7;Q5F2E7-2	35.3747	35.5985	35.3718	35.3938	35.2929	35.3685	35.0926	35.335	35.4069	36.4288	36.2576	36.8665	35.9303	36.1694	36.5733
tr|A0A1B0GSF7|A0A1B0GSF7_MOUSE 60S ribosomal protein L18 OS=Mus musculus GN=Rpl18 PE=4 SV=1;tr|A0A1B0GSS8|A0A1B0GSS8_MOUSE 60S ribosomal protein L18 OS=Mus musculus GN=Rpl18 PE=4 SV=1;tr|A0A1B0GQU8|A0A1B0GQU8_MOUSE 60S ribosomal protein L18 OS=Mus musculus	60S ribosomal protein L18	Rpl18		0.0790478	0.256306		0.0326831	0.0974515		0.796721	-1.26868			0.204313	0.558209		0.192362	0.564638		0.00241802	0.0064284	2	2	2	17.6	17.6	17.6	15.245	0	3.5409	153700000	4	A0A1B0GSF7;A0A1B0GSS8;A0A1B0GQU8;P35980	A0A1B0GSF7;A0A1B0GSS8;A0A1B0GQU8;P35980	21.2096	21.4964	19.7273	23.0794	21.0083	20.0202	21.5451	21.4088	19.4601	19.6999	19.4102	22.5542	21.0056	22.1446	20.6654
tr|Q642K5|Q642K5_MOUSE 40S ribosomal protein S30 OS=Mus musculus GN=Fau PE=1 SV=1;sp|P62862|RS30_MOUSE 40S ribosomal protein S30 OS=Mus musculus GN=Fau PE=1 SV=1	40S ribosomal protein S30	Fau		0.998144	1.66699	+	1.9967	1.85459		0.266522	-1.10205	YES		0.28809	-0.485174		0.870343	-1.13953		0.292391	-0.654355	2	2	2	8.3	8.3	8.3	14.416	0	11.715	838850000	16	Q642K5;P62862	Q642K5;P62862	21.1724	21.9797	23.4775	21.8854	21.6163	21.6724	21.7219	23.7742	23.0966	19.8006	20.6702	21.1578	20.6125	19.7344	19.2635
sp|Q8R149|BUD13_MOUSE BUD13 homolog OS=Mus musculus GN=Bud13 PE=1 SV=1;sp|Q8R149-2|BUD13_MOUSE Isoform 2 of BUD13 homolog OS=Mus musculus GN=Bud13	BUD13 homolog	Bud13	+	1.99455	-1.55366		1.14268	-0.899539		0.859916	-0.544017			0.705843	0.226243		0.38356	-0.221259		0.899786	-0.447503	35	35	35	34.2	34.2	34.2	72.138	0	323.31	22792000000	197	Q8R149;Q8R149-2	Q8R149;Q8R149-2	27.3929	27.6807	27.4303	27.9514	27.6617	27.5695	28.3599	27.8442	27.6423	29.0005	28.5188	29.6455	27.9309	28.8859	29.0644
tr|Q9CQM8|Q9CQM8_MOUSE 60S ribosomal protein L21 OS=Mus musculus GN=Rpl21 PE=1 SV=1;sp|O09167|RL21_MOUSE 60S ribosomal protein L21 OS=Mus musculus GN=Rpl21 PE=1 SV=3	60S ribosomal protein L21	Rpl21		0.290017	1.26649		0.985828	-1.65837		1.03444	-1.28775		+	2.06036	-1.28025	+	1.68378	-1.19573		0.147111	0.0845203	7	7	7	50.6	50.6	50.6	18.579	0	146.83	1797700000	40	Q9CQM8;O09167;A0A140T8K5	Q9CQM8;O09167	24.127	24.1711	24.388	23.1011	22.4512	23.2931	24.5312	23.8789	24.0223	19.5659	23.8348	25.4859	23.1183	25.2539	25.4483
tr|B2RXM2|B2RXM2_MOUSE EG627828 protein OS=Mus musculus GN=Gm6793 PE=1 SV=1;tr|J3QNY1|J3QNY1_MOUSE Protein Gm9242 OS=Mus musculus GN=Gm9242 PE=4 SV=1;sp|Q8BG05-2|ROA3_MOUSE Isoform 2 of Heterogeneous nuclear ribonucleoprotein A3 OS=Mus musculus GN=Hnrnpa3;	Heterogeneous nuclear ribonucleoprotein A3	Gm6793;Gm9242;Hnrnpa3		0.622129	2.05344		0.953865	2.96519	+	1.91326	0.982076	YES		0.0208229	-0.0380834		0.282298	0.384048		0.719366	0.422131	6	6	6	30.8	30.8	30.8	36.609	0	10.746	1104800000	11	B2RXM2;J3QNY1;Q8BG05-2;A2AL12;Q8BG05;A2AL13	B2RXM2;J3QNY1;Q8BG05-2;A2AL12;Q8BG05	24.5879	23.9113	23.7003	23.2578	25.0879	23.7395	23.6726	23.6095	23.651	23.5688	23.3749	19.0954	19.7293	23.7592	19.7012
tr|E9Q9T0|E9Q9T0_MOUSE Protein Fbrsl1 OS=Mus musculus GN=Fbrsl1 PE=1 SV=1;tr|E9PUB6|E9PUB6_MOUSE Protein Fbrsl1 OS=Mus musculus GN=Fbrsl1 PE=1 SV=1;tr|A0A0G2JFF2|A0A0G2JFF2_MOUSE Protein Fbrsl1 OS=Mus musculus GN=Fbrsl1 PE=1 SV=1		Fbrsl1		0.272171	0.160916		0.492578	1.01718		0.897463	-0.67409			0.428387	0.115025	+	1.81735	0.659986	+	1.50738	0.544962	28	28	28	44	44	44	110.74	0	323.31	8700200000	139	E9Q9T0;E9PUB6;A0A0G2JFF2;A0A0G2JDI2;A0A0G2JE44	E9Q9T0;E9PUB6;A0A0G2JFF2	26.5934	26.882	26.673	26.7861	26.9792	26.7282	26.1606	25.9284	26.4245	26.1281	26.8658	26.6717	24.0952	27.1187	26.228
sp|Q9DCE5|PK1IP_MOUSE p21-activated protein kinase-interacting protein 1 OS=Mus musculus GN=Pak1ip1 PE=1 SV=2	p21-activated protein kinase-interacting protein 1	Pak1ip1	+	2.0309	1.9314		0.482832	2.23773		0.24986	0.248272	YES		0.422028	-0.435655		0.262516	-0.198046		0.221213	0.237609	15	15	15	61.3	61.3	61.3	42.116	0	70.96	3640500000	71	Q9DCE5	Q9DCE5	26.4601	25.2052	25.5619	25.6864	24.8819	25.352	25.8334	25.1754	25.5056	23.6426	23.6357	24.1547	19.138	25.6863	24.3828
tr|D3Z6Q3|D3Z6Q3_MOUSE Forkhead box protein P1 OS=Mus musculus GN=Foxp1 PE=1 SV=1;tr|H3BJR8|H3BJR8_MOUSE Forkhead box protein P1 OS=Mus musculus GN=Foxp1 PE=1 SV=1;tr|A0A0R4J282|A0A0R4J282_MOUSE Forkhead box protein P1 OS=Mus musculus GN=Foxp1 PE=1 SV=1;tr	Forkhead box protein P1	Foxp1		0.372236	1.03606	+	2.39417	4.20706		0.988167	1.98824	YES	+	1.57017	3.94376	+	1.6958	3.46091		0.139517	-0.482857	10	10	10	25.8	25.8	25.8	78.961	0	323.31	1277300000	27	D3Z6Q3;H3BJR8;A0A0R4J282;H3BJ24;H3BL33;H3BJM1;E2S038;H3BLF2;D3Z6Q4;P58462-2;P58462;P58462-5;A0A0R4J1H9;P58462-4;P58462-3;D3Z0J5;H3BJ68;H3BKT4;H3BJZ5;D3Z454;D3Z2T4	D3Z6Q3;H3BJR8;A0A0R4J282;H3BJ24;H3BL33;H3BJM1;E2S038;H3BLF2;D3Z6Q4;P58462-2;P58462;P58462-5;A0A0R4J1H9;P58462-4;P58462-3;D3Z0J5	22.7279	19.3467	22.011	24.311	25.5116	26.0943	22.7042	22.5058	20.3241	21.0283	19.2443	20.7048	20.287	21.0739	21.9349
sp|Q60862|ORC2_MOUSE Origin recognition complex subunit 2 OS=Mus musculus GN=Orc2 PE=1 SV=1;tr|Q59IX1|Q59IX1_MOUSE Origin recognition complex subunit 2 OS=Mus musculus GN=Orc2 PE=1 SV=1	Origin recognition complex subunit 2	Orc2		0.948723	1.81496		0.546637	1.28401	+	1.92303	3.21167	YES		0.275574	-0.886314		0.659206	-1.53415		0.306286	-0.647836	5	5	5	13	13	13	65.893	0	12.585	287010000	7	Q60862;Q59IX1;A0A087WSP9	Q60862;Q59IX1	20.1832	22.6002	22.6022	18.9327	22.2495	21.5445	22.2122	22.0698	23.0471	20.5643	20.1348	19.2418	19.9254	19.8151	19.1342
sp|O88477|IF2B1_MOUSE Insulin-like growth factor 2 mRNA-binding protein 1 OS=Mus musculus GN=Igf2bp1 PE=1 SV=1	Insulin-like growth factor 2 mRNA-binding protein 1	Igf2bp1	+	2.03162	1.79095		0.463801	0.952436		0.000127979	0.000134786	YES		0.0925198	0.151147		0.280217	0.427102		0.338309	0.275955	3	3	3	6.9	6.9	6.9	63.45	0	3.6617	132670000	6	O88477	O88477	21.1585	21.3435	20.6849	21.6993	20.1184	21.8227	21.1599	20.9471	20.2521	19.456	18.6365	19.7216	20.2841	19.041	21.458
sp|Q8BHZ4|ZN592_MOUSE Zinc finger protein 592 OS=Mus musculus GN=Znf592 PE=1 SV=3	Zinc finger protein 592	Znf592	+	4.60162	5.40296	+	3.00368	4.97862	+	3.6532	6.90212	YES	+	1.62175	-1.37693	+	1.70911	-1.48874		0.130358	-0.111808	22	21	21	20.4	19.8	19.8	137.51	0	232.74	4433500000	84	Q8BHZ4	Q8BHZ4	26.2671	26.2133	26.8908	24.8738	24.6553	25.7112	26.99	26.5106	26.206	21.1029	20.8387	21.2207	19.1854	20.8015	20.3175
tr|Q8BH80|Q8BH80_MOUSE Vesicle-associated membrane protein, associated protein B and C OS=Mus musculus GN=Vapb PE=1 SV=1;sp|Q9QY76|VAPB_MOUSE Vesicle-associated membrane protein-associated protein B OS=Mus musculus GN=Vapb PE=1 SV=3	Vesicle-associated membrane protein-associated protein B	Vapb		0.000404658	0.00188065		0.624804	1.74342	+	1.93722	-2.86894			0.0180299	-0.0893389		0.366152	1.12503		0.388564	1.21437	3	3	3	18.5	18.5	18.5	26.918	0	6.6151	422030000	4	Q8BH80;Q9QY76	Q8BH80;Q9QY76	23.0532	22.6832	19.3344	23.8174	20.9958	19.9896	20.6233	21.398	19.4064	21.5873	20.103	23.3749	18.9629	20.7411	19.8686
sp|Q8BHE8|CB047_MOUSE Uncharacterized protein C2orf47 homolog, mitochondrial OS=Mus musculus PE=1 SV=1	Uncharacterized protein C2orf47 homolog, mitochondrial			0.476489	0.670052		1.23308	0.759345		0.936669	1.53636			0.377391	0.488653		0.296901	0.523329		0.0136628	0.0346762	2	2	2	8.6	8.6	8.6	32.985	0	5.0354	131440000	6	Q8BHE8	Q8BHE8	21.1736	21.2432	19.7266	21.6532	20.9497	21.0065	21.5108	21.1933	19.3354	19.9375	20.7105	19.4853	20.1849	20.3543	20.7922
tr|Q3UH70|Q3UH70_MOUSE Bromodomain-containing protein 4 OS=Mus musculus GN=Brd4 PE=1 SV=1;sp|Q9ESU6|BRD4_MOUSE Bromodomain-containing protein 4 OS=Mus musculus GN=Brd4 PE=1 SV=2;tr|B0V2V8|B0V2V8_MOUSE Bromodomain-containing protein 4 OS=Mus musculus GN=Brd	Bromodomain-containing protein 4	Brd4	+	2.0374	0.580828		0.507763	0.439013		0.532486	-0.147797	YES		0.811959	-0.29245		0.144656	-0.0724678		0.803249	0.219982	33	33	33	19.6	19.6	19.6	156.05	0	297.12	10254000000	170	Q3UH70;Q9ESU6;B0V2V8;Q9ESU6-2;B0V2V6;Q8K2F0;A2AKA9;Q8K2F0-2;U3KLT0;Q7JJ13-2;Q7JJ13;D6RGP2;Q91Y44	Q3UH70;Q9ESU6;B0V2V8;Q9ESU6-2	27.0769	27.1369	27.3037	26.6017	26.9124	27.1261	27.1659	26.8346	26.8571	26.4624	26.7945	26.5182	25.7899	26.9721	26.5612
sp|Q7TSH3|ZN516_MOUSE Zinc finger protein 516 OS=Mus musculus GN=Znf516 PE=1 SV=1	Zinc finger protein 516	Znf516	+	1.47205	2.9108	+	1.88604	2.77377		1.26123	1.91879	YES	+	1.78278	1.18502		0.20967	0.277781		0.956654	-0.907237	11	11	11	11.6	11.6	11.6	124.79	0	18.063	749020000	14	Q7TSH3	Q7TSH3	22.5896	22.74	22.9562	24.4736	23.5261	23.8411	24.5277	23.173	23.3069	19.7746	18.3132	21.4657	20.7681	22.3312	20.4203
sp|Q9CY58-2|PAIRB_MOUSE Isoform 2 of Plasminogen activator inhibitor 1 RNA-binding protein OS=Mus musculus GN=Serbp1;sp|Q9CY58|PAIRB_MOUSE Plasminogen activator inhibitor 1 RNA-binding protein OS=Mus musculus GN=Serbp1 PE=1 SV=2;tr|A0A0N4SV32|A0A0N4SV32_MO	Plasminogen activator inhibitor 1 RNA-binding protein	Serbp1	+	3.95615	1.9655		0.120412	-0.544202		0.855109	1.60578	YES	+	1.78792	-3.59011		1.0662	-2.42712		0.906703	1.16299	9	9	9	30.4	30.4	30.4	42.944	0	323.31	1549200000	16	Q9CY58-2;Q9CY58;A0A0N4SV32;Q3UMP4;Q9CY58-3;Q9CY58-4;A0A0N4SUQ1;A0A0N4SUN8;A0A0N4SWH2;A0A0N4SV40;A0A0N4SVK5	Q9CY58-2;Q9CY58;A0A0N4SV32;Q3UMP4;Q9CY58-3;Q9CY58-4;A0A0N4SUQ1;A0A0N4SUN8;A0A0N4SWH2	25.225	25.4045	25.6057	20.0368	22.7928	22.6352	25.1909	24.3882	23.167	23.3399	23.5751	23.4237	19.6366	23.3181	24.1427
sp|P49452|CENPC_MOUSE Centromere protein C OS=Mus musculus GN=Cenpc PE=1 SV=2	Centromere protein C	Cenpc		0.0212224	0.0639661		0.172405	0.450841	+	1.95108	2.54912	YES		0.0915302	0.317633		0.918881	-1.88455		1.13478	-2.20219	3	3	3	4.3	4.3	4.3	102.15	0	5.5523	140690000	3	P49452	P49452	21.4752	19.3101	18.6648	18.344	20.899	21.16	21.5784	21.8077	22.6706	19.6604	18.8731	20.7247	19.1188	20.4931	19.4386
tr|B0QZH9|B0QZH9_MOUSE PHD finger protein 23 (Fragment) OS=Mus musculus GN=Phf23 PE=1 SV=1;sp|Q8BSN5|PHF23_MOUSE PHD finger protein 23 OS=Mus musculus GN=Phf23 PE=2 SV=2	PHD finger protein 23	Phf23	+	3.09838	2.59838	+	1.93179	3.88537	+	2.60904	4.27398	YES	+	2.14573	1.33899		1.20024	0.771275	+	1.51035	-0.56772	6	6	6	41.5	41.5	41.5	20.871	0	52.17	1027200000	20	B0QZH9;Q8BSN5;Q8BSN5-3;Q8BSN5-2	B0QZH9;Q8BSN5	23.6317	23.4714	23.4085	25.3363	24.713	24.4791	24.3921	23.8946	23.928	21.096	21.26	20.3604	21.0255	19.4604	22.3865
sp|Q5SPL2|PHF12_MOUSE PHD finger protein 12 OS=Mus musculus GN=Phf12 PE=1 SV=1;tr|Q5SS87|Q5SS87_MOUSE PHD finger protein 12 (Fragment) OS=Mus musculus GN=Phf12 PE=1 SV=1;sp|Q5SPL2-2|PHF12_MOUSE Isoform 2 of PHD finger protein 12 OS=Mus musculus GN=Phf12;tr	PHD finger protein 12	Phf12		-4.34294e-08	0	+	2.25629	3.41389	+	1.61602	1.08876	YES	+	2.83586	3.86443	+	2.40763	2.26242	+	1.52043	-1.60201	4	4	4	7.3	7.3	7.3	109.51	0	13.551	275120000	8	Q5SPL2;Q5SS87;Q5SPL2-2;F7AXU7;F7AKS4;F6U3I4	Q5SPL2;Q5SS87;Q5SPL2-2;F7AXU7	19.6178	20.3668	18.9396	23.0056	23.557	23.9549	21.521	20.7261	21.4831	20.7145	20.1446	20.422	21.1922	19.7566	19.327
tr|A2AU91|A2AU91_MOUSE Tumor suppressor p53-binding protein 1 OS=Mus musculus GN=Trp53bp1 PE=1 SV=1;sp|P70399|TP53B_MOUSE Tumor suppressor p53-binding protein 1 OS=Mus musculus GN=Tp53bp1 PE=1 SV=2;tr|A2AU89|A2AU89_MOUSE Tumor suppressor p53-binding protei	Tumor suppressor p53-binding protein 1	Trp53bp1;Tp53bp1	+	2.0622	2.48137		0.823637	3.10303	+	3.21143	1.86448	YES		0.723781	-0.444003		0.916877	-0.596225		0.320898	-0.152222	13	13	13	11.1	11.1	11.1	212.73	0	165.8	1914700000	47	A2AU91;P70399;A2AU89;P70399-3;P70399-2;F6ZRL3;A2AU90	A2AU91;P70399;A2AU89;P70399-3;P70399-2	25.1334	24.7784	25.0801	25.0106	24.1174	24.5318	25.4481	24.9002	25.1001	21.5077	22.9593	23.0807	17.9993	23.2724	23.079
sp|D3YWE6|MN1_MOUSE Transcriptional activator MN1 OS=Mus musculus GN=Mn1 PE=2 SV=1		Mn1		0.741069	-1.30207		0.208518	0.562419	+	1.98222	-2.34098			-4.34294e-08	0		-4.34294e-08	0		-4.34294e-08	0	2	2	2	2.7	2.7	2.7	134.07	0.004	2.3931	120020000	2	D3YWE6	D3YWE6	19.9865	21.3901	19.4435	21.2646	19.8722	21.0906	19.3346	20.391	20.5852	21.9999	20.466	22.2604	20.274	18.4934	21.7727
sp|Q9D168|INT12_MOUSE Integrator complex subunit 12 OS=Mus musculus GN=Ints12 PE=1 SV=1	Integrator complex subunit 12	Ints12		0.954394	1.73581	+	1.4148	1.46739	+	3.84443	2.27159	YES	+	2.08444	0.862206	+	1.71255	0.570107		0.798423	-0.292099	2	2	2	6.9	6.9	6.9	48.568	0	3.4179	168860000	5	Q9D168	Q9D168	21.1151	21.4116	20.9445	22.2304	21.9831	21.8443	21.4484	21.2767	21.6224	18.9156	21.0621	18.2861	20.6063	21.3367	19.7126
tr|A0A0R4IZW5|A0A0R4IZW5_MOUSE Cadherin 1, isoform CRA_b OS=Mus musculus GN=Cdh1 PE=1 SV=1;sp|P09803|CADH1_MOUSE Cadherin-1 OS=Mus musculus GN=Cdh1 PE=1 SV=1	Cadherin-1;E-Cad/CTF1;E-Cad/CTF2;E-Cad/CTF3	Cdh1		0.624337	0.708392		0.373881	1.42812		0.623764	1.15586			0.098742	0.446784		0.127351	-0.546082		0.767512	-0.992866	3	3	3	6.2	6.2	6.2	98.283	0.0077745	2.2759	246650000	4	A0A0R4IZW5;P09803	A0A0R4IZW5;P09803	20.9161	21.3485	19.6579	24.162	19.3655	19.7355	21.395	21.2532	22.253	19.939	20.0306	19.8278	20.5065	19.4043	19.0678
sp|Q5SXI5|ZN496_MOUSE Zinc finger protein 496 OS=Mus musculus GN=Znf496 PE=1 SV=1;sp|Q5SXI5-2|ZN496_MOUSE Isoform 2 of Zinc finger protein 496 OS=Mus musculus GN=Znf496	Zinc finger protein 496	Znf496		0.177262	0.389126	+	2.04802	1.46165	+	1.44699	1.86657	YES		1.03509	0.898535		0.231527	0.354572		0.312465	-0.543963	4	4	4	14.5	14.5	14.5	66.576	0	6.0298	202750000	13	Q5SXI5;Q5SXI5-2;Q5SXI5-3	Q5SXI5;Q5SXI5-2	20.3473	21.5897	21.4611	21.9169	22.237	21.9398	20.622	21.7386	22.6694	21.6427	21.2994	19.2886	21.021	20.0292	20.6585
sp|P70323|TBX1_MOUSE T-box transcription factor TBX1 OS=Mus musculus GN=Tbx1 PE=1 SV=2	T-box transcription factor TBX1	Tbx1		0.880591	-0.644413		0.556642	-0.654915	+	3.90485	-1.81562		+	1.54216	-0.619069	+	1.73521	-0.393834		0.54742	0.225236	16	16	1	46.1	46.1	1.7	51.668	0	89.046	4155000000	90	P70323	P70323	25.4037	25.2829	24.8484	24.7118	24.484	24.4821	25.0328	24.8169	25.0096	25.2365	26.0421	26.1897	24.2765	26.0561	25.3099
tr|A0A0N5E9G7|A0A0N5E9G7_MOUSE Replication factor C subunit 1 OS=Mus musculus GN=Rfc1 PE=1 SV=1;tr|G3X8Z6|G3X8Z6_MOUSE Replication factor C 1, isoform CRA_c OS=Mus musculus GN=Rfc1 PE=1 SV=1;tr|Q5U4B1|Q5U4B1_MOUSE Replication factor C subunit 1 OS=Mus musc	Replication factor C subunit 1	Rfc1		-4.34294e-08	0	+	2.61154	3.61903		-4.34294e-08	0	YES	+	1.69361	4.27774	+	1.74232	4.09515		-4.34294e-08	0	8	8	8	8.3	8.3	8.3	125.86	0	15.471	354900000	9	A0A0N5E9G7;G3X8Z6;Q5U4B1;G3UWX1;P35601-2;P35601	A0A0N5E9G7;G3X8Z6;Q5U4B1;G3UWX1;P35601-2;P35601	18.254	19.405	21.96	24.79	24.02	23.6423	19.9132	18.3907	21.8629	19.4036	20.3755	21.0284	21.1412	19.7479	20.7061
tr|A2BFG5|A2BFG5_MOUSE Protein Gm14326 OS=Mus musculus GN=Gm14326 PE=4 SV=1;tr|A2ARW8|A2ARW8_MOUSE Protein Gm14399 OS=Mus musculus GN=Gm14399 PE=4 SV=1;tr|A0A087WRL6|A0A087WRL6_MOUSE Protein Gm14325 OS=Mus musculus GN=Gm14325 PE=4 SV=1;tr|A2AW67|A2AW67_MOU		Gm14326;Gm14399;Gm14325;Gm14322;Gm14418		0.428121	1.38584		0.377178	1.47834		0.893012	-0.752113			0.508857	0.408765		0.345705	0.262218		0.277876	-0.146547	16	6	3	42.6	9.6	5.8	64.452	0	14.838	976550000	14	A2BFG5;A2ARW8;A0A087WRL6;A2AW67;L7N246;A2AW66;A2ARR6	A2BFG5;A2ARW8;A0A087WRL6;A2AW67;L7N246;A2AW66;A2ARR6	23.3235	23.373	22.7892	24.0939	23.5562	23.0619	23.4957	23.1539	23.2758	23.0701	23.2221	19.036	18.858	23.6431	23.776
tr|J3QPN0|J3QPN0_MOUSE MCG141317 OS=Mus musculus GN=Zfp518b PE=1 SV=1;sp|B2RRE4|Z518B_MOUSE Zinc finger protein 518B OS=Mus musculus GN=Znf518b PE=2 SV=1	Zinc finger protein 518B	Zfp518b;Znf518b	+	4.10019	4.77095	+	2.74955	4.60689	+	4.11331	6.37633	YES		1.18415	-1.31482	+	1.76187	-1.90864		0.980418	-0.593819	26	26	26	34.3	34.3	34.3	119.65	0	95.554	2417500000	76	J3QPN0;B2RRE4;J3QNT5	J3QPN0;B2RRE4	25.1691	25.2235	25.9159	25.0457	23.6012	23.7172	26.322	25.8169	25.9512	20.3551	20.7429	20.8977	20.3121	18.911	19.3202
tr|E9QM14|E9QM14_MOUSE E3 ubiquitin-protein ligase Hakai OS=Mus musculus GN=Cbll1 PE=1 SV=1;sp|Q9JIY2|HAKAI_MOUSE E3 ubiquitin-protein ligase Hakai OS=Mus musculus GN=Cbll1 PE=1 SV=1;sp|Q9JIY2-4|HAKAI_MOUSE Isoform 4 of E3 ubiquitin-protein ligase Hakai OS	E3 ubiquitin-protein ligase Hakai	Cbll1		0.781936	-0.794762		0.57434	-0.581997	+	2.00872	-0.915271			0.0415979	-0.0380287		0.556437	-0.230328		0.248235	-0.1923	24	24	2	54.6	54.6	5.8	46.428	0	323.31	26091000000	162	E9QM14;Q9JIY2;Q9JIY2-4	E9QM14;Q9JIY2;Q9JIY2-4	28.5584	27.7085	27.7261	28.1898	27.9674	27.7218	28.1935	28.4032	27.9733	28.1962	28.6948	29.4863	27.7518	28.6406	29.2326
sp|P18760|COF1_MOUSE Cofilin-1 OS=Mus musculus GN=Cfl1 PE=1 SV=3;tr|F8WGL3|F8WGL3_MOUSE Cofilin-1 OS=Mus musculus GN=Cfl1 PE=1 SV=1	Cofilin-1	Cfl1		0.0178953	0.0735976	+	2.72867	3.43075	+	1.7796	1.1588	YES		1.10988	2.20315	+	1.78052	2.1313		0.0282134	-0.0718524	4	4	4	25.9	25.9	25.9	18.559	0	142.8	335530000	8	P18760;F8WGL3;P45591	P18760;F8WGL3	19.9153	22.6547	20.7488	24.2316	22.9137	22.7829	21.6836	21.1045	20.7463	20.0644	19.806	23.2277	19.8501	19.755	20.0309
sp|P05627|JUN_MOUSE Transcription factor AP-1 OS=Mus musculus GN=Jun PE=1 SV=3	Transcription factor AP-1	Jun		-4.34294e-08	0		0.301929	0.569841		1.12306	2.10947			0.0275352	0.0764936		1.11501	-1.81731	+	1.52165	-1.8938	2	2	2	8.7	8.7	8.7	35.943	0	96.244	134990000	4	P05627	P05627	20.1881	19.4704	21.3688	19.0327	21.6108	20.6134	22.1845	21.9968	22.5274	20.8601	21.1813	19.1059	19.6471	19.7359	20.1643
sp|Q3URU2|PEG3_MOUSE Paternally-expressed gene 3 protein OS=Mus musculus GN=Peg3 PE=1 SV=1;sp|Q3URU2-2|PEG3_MOUSE Isoform 2 of Paternally-expressed gene 3 protein OS=Mus musculus GN=Peg3	Paternally-expressed gene 3 protein	Peg3		0.377722	-0.262821		0.203176	0.192462		0.434661	-0.323425			0.617647	0.390422		0.213593	0.19301		0.251028	-0.197412	27	27	27	23.1	23.1	23.1	178.93	0	254.93	6092100000	130	Q3URU2;Q3URU2-2;D6RGA4	Q3URU2;Q3URU2-2	25.713	26.2842	25.9575	26.8362	26.1682	26.1217	26.7108	25.9204	25.9158	25.9012	26.1318	26.7103	25.6168	26.4395	26.4923
tr|Q5EBP8|Q5EBP8_MOUSE Heterogeneous nuclear ribonucleoprotein A1 OS=Mus musculus GN=Hnrnpa1 PE=1 SV=1;sp|P49312|ROA1_MOUSE Heterogeneous nuclear ribonucleoprotein A1 OS=Mus musculus GN=Hnrnpa1 PE=1 SV=2;sp|P49312-2|ROA1_MOUSE Isoform Short of Heterogeneou	Heterogeneous nuclear ribonucleoprotein A1;Heterogeneous nuclear ribonucleoprotein A1, N-terminally processed	Hnrnpa1		0.973814	-0.542015		0.0267385	0.0255744		0.62056	1.99839			0.587225	0.385854		0.0581575	-0.052824		0.959594	-0.438678	6	6	6	26.5	26.5	26.5	38.833	0	164.95	1690700000	27	Q5EBP8;P49312;P49312-2	Q5EBP8;P49312;P49312-2	24.1865	24.4255	23.9803	25.0734	24.5067	24.1699	24.8963	24.6985	24.3136	24.4716	24.5563	25.1905	24.2151	24.6185	24.8397
tr|L7N208|L7N208_MOUSE Protein Gm10324 OS=Mus musculus GN=Gm10324 PE=4 SV=1		Gm10324	+	3.29955	2.83143	+	2.06483	4.4205	+	2.90562	2.29419	YES		0.244053	0.21078		0.160702	-0.149343		0.463843	-0.360124	10	6	2	60.4	21.5	3	70.027	0	32.489	1303300000	28	L7N208	L7N208	24.7655	24.2432	23.9771	24.9076	24.061	24.6496	25.1669	24.5242	24.375	21.3772	21.3222	21.7921	20.0253	18.6348	21.6966
tr|G3X8Q0|G3X8Q0_MOUSE Trans-acting transcription factor 1 OS=Mus musculus GN=Sp1 PE=1 SV=1;sp|O89090|SP1_MOUSE Transcription factor Sp1 OS=Mus musculus GN=Sp1 PE=1 SV=2;sp|O89090-2|SP1_MOUSE Isoform 2 of Transcription factor Sp1 OS=Mus musculus GN=Sp1	Transcription factor Sp1	Sp1		-4.34294e-08	0	+	2.29607	5.32917		0.860011	1.96835	YES	+	4.27017	4.86489	+	1.78494	3.52712		0.706468	-1.33777	7	7	6	15.2	15.2	14.1	80.443	0	41.374	920070000	15	G3X8Q0;O89090;O89090-2;E9Q2V3;E9Q113;E9Q0S7	G3X8Q0;O89090;O89090-2	20.4537	20.0103	20.2064	25.3267	25.3192	24.6191	20.3715	23.2191	21.0931	19.7638	18.4425	20.4107	20.7876	17.9115	20.5784
sp|P51150|RAB7A_MOUSE Ras-related protein Rab-7a OS=Mus musculus GN=Rab7a PE=1 SV=2;tr|A0A0N4SVR6|A0A0N4SVR6_MOUSE Ras-related protein Rab-7a OS=Mus musculus GN=Rab7 PE=1 SV=1;tr|A0A0N4SVG9|A0A0N4SVG9_MOUSE Ras-related protein Rab-7a (Fragment) OS=Mus musc	Ras-related protein Rab-7a	Rab7a		0.492211	1.37906		0.0436646	0.18565		0.549114	-1.06568			0.106051	0.352545		0.0307026	0.125068		0.118268	-0.227477	6	6	6	39.6	39.6	39.6	23.489	0	238.35	1034400000	34	P51150;A0A0N4SVR6;A0A0N4SVG9	P51150;A0A0N4SVR6;A0A0N4SVG9	23.3194	23.1786	22.8123	25.8341	22.2232	22.3106	24.6791	22.856	22.4575	19.6636	21.6497	23.8597	21.6153	23.9706	24.2249
sp|Q8BI84|MIA3_MOUSE Melanoma inhibitory activity protein 3 OS=Mus musculus GN=Mia3 PE=1 SV=2;sp|Q8BI84-2|MIA3_MOUSE Isoform 2 of Melanoma inhibitory activity protein 3 OS=Mus musculus GN=Mia3	Melanoma inhibitory activity protein 3	Mia3	+	2.14152	2.83431		0.210663	0.745042	+	2.40709	-0.929108	YES		0.603904	-0.42127		0.0618812	0.04643		1.13413	0.4677	5	5	5	3.4	3.4	3.4	213.67	0	19.114	403890000	12	Q8BI84;Q8BI84-2;J3KMG3;J3KMH5;Q8BI84-3	Q8BI84;Q8BI84-2	22.83	22.5737	22.1977	22.578	21.7084	22.0512	22.0159	22.1903	21.9921	20.0361	20.4018	18.6606	18.6844	22.4941	22.924
sp|P51881|ADT2_MOUSE ADP/ATP translocase 2 OS=Mus musculus GN=Slc25a5 PE=1 SV=3	ADP/ATP translocase 2;ADP/ATP translocase 2, N-terminally processed	Slc25a5		0.270196	0.746552		0.0387103	0.271045		0.691032	-1.46083			0.0694824	0.343206		0.0878707	0.453351		0.0551372	0.110145	2	2	1	10.1	10.1	7.4	32.931	0	76.661	538780000	12	P51881	P51881	22.5386	22.0515	21.7853	25.7275	21.7519	19.9258	20.755	22.3478	22.9422	19.7153	21.0057	23.4148	18.9057	24.0154	23.6709
sp|P17182|ENOA_MOUSE Alpha-enolase OS=Mus musculus GN=Eno1 PE=1 SV=3;tr|Q6PHC1|Q6PHC1_MOUSE Alpha-enolase OS=Mus musculus GN=Eno1 PE=1 SV=1	Alpha-enolase	Eno1	+	2.05737	1.93313		1.21001	2.4638		0.787516	0.300856	YES		1.05327	-0.927094		0.44662	0.232958	+	1.53383	1.16005	8	8	8	35	35	35	47.14	0	38.879	984850000	25	P17182;Q6PHC1;B1ARR7;B0QZL1;B1ARR6	P17182;Q6PHC1	24.9004	24.7695	23.7965	23.3002	23.3793	24.0056	23.3487	23.3537	23.2839	22.888	22.5984	22.1806	20.0795	22.956	20.2582
tr|F6WJB7|F6WJB7_MOUSE Ubiquitin carboxyl-terminal hydrolase 34 (Fragment) OS=Mus musculus GN=Usp34 PE=1 SV=1;sp|Q6ZQ93-4|UBP34_MOUSE Isoform 4 of Ubiquitin carboxyl-terminal hydrolase 34 OS=Mus musculus GN=Usp34;sp|Q6ZQ93-3|UBP34_MOUSE Isoform 3 of Ubiqui	Ubiquitin carboxyl-terminal hydrolase;Ubiquitin carboxyl-terminal hydrolase 34	Usp34		0.209005	-0.941878	+	2.07019	1.98308		0.116494	0.42352	YES		0.325823	1.02168		0.0993396	0.0928911		0.292951	-0.928785	2	2	2	1.1	1.1	1.1	409.82	0	37.799	545590000	17	F6WJB7;Q6ZQ93-4;Q6ZQ93-3;Q6ZQ93-2;Q6ZQ93	F6WJB7;Q6ZQ93-4;Q6ZQ93-3;Q6ZQ93-2;Q6ZQ93	22.8239	19.0331	22.8269	23.0315	22.1658	22.5517	22.6443	22.7757	22.0503	23.4831	23.9162	20.1103	20.0804	21.2014	20.5179
sp|Q9D0F3|LMAN1_MOUSE Protein ERGIC-53 OS=Mus musculus GN=Lman1 PE=1 SV=1	Protein ERGIC-53	Lman1	+	2.15449	3.11436		0.0943237	0.424303		0.065943	-0.20774	YES		0.0284119	0.0609201		0.064921	0.127187		0.0917619	0.066267	4	4	4	10.6	10.6	10.6	57.788	0	6.3181	535190000	9	Q9D0F3	Q9D0F3	22.327	23.006	22.2256	23.9233	21.7526	22.0655	22.4455	22.3206	22.5938	18.4607	20.3987	19.3562	19.2686	23.2607	23.9392
sp|Q3UG20|KMT2E_MOUSE Histone-lysine N-methyltransferase 2E OS=Mus musculus GN=Kmt2e PE=1 SV=2;sp|Q3UG20-2|KMT2E_MOUSE Isoform 2 of Histone-lysine N-methyltransferase 2E OS=Mus musculus GN=Kmt2e	Histone-lysine N-methyltransferase 2E	Kmt2e		0.0793402	0.297482		0.0902336	0.400798		0.119988	-0.436766			0.296639	0.327251		0.333642	0.366612		0.112017	0.0393607	7	7	7	6.9	6.9	6.9	204.54	0	10.976	497560000	16	Q3UG20;Q3UG20-2;A0A0G2JH19;A0A087WSN9;A0A0G2JDZ2;Q5XJV7-3;Q5XJV7;Q5XJV7-2	Q3UG20;Q3UG20-2	22.0508	22.3016	22.1233	23.3621	21.9581	22.1372	22.3257	22.0143	22.0177	19.3716	22.3437	23.868	19.0485	23.6348	23.5718
sp|Q8BTI8-3|SRRM2_MOUSE Isoform 3 of Serine/arginine repetitive matrix protein 2 OS=Mus musculus GN=Srrm2;sp|Q8BTI8|SRRM2_MOUSE Serine/arginine repetitive matrix protein 2 OS=Mus musculus GN=Srrm2 PE=1 SV=3;sp|Q8BTI8-2|SRRM2_MOUSE Isoform 2 of Serine/argin	Serine/arginine repetitive matrix protein 2	Srrm2		0.709071	0.705845		0.822955	2.00818		0.899973	0.925646		+	1.84142	1.33096		0.691554	0.624046		1.25261	-0.706913	30	30	30	15.3	15.3	15.3	285.15	0	323.31	5503400000	118	Q8BTI8-3;Q8BTI8;Q8BTI8-2;A0A087WRX8;A0A087WPS9	Q8BTI8-3;Q8BTI8;Q8BTI8-2	25.5377	25.6148	25.4448	27.4401	26.807	26.3431	26.6269	26.3467	25.7445	24.2923	24.4625	25.725	22.7311	25.5337	26.3008
sp|Q9Z2E2|MBD1_MOUSE Methyl-CpG-binding domain protein 1 OS=Mus musculus GN=Mbd1 PE=1 SV=2;tr|A0A0R4J159|A0A0R4J159_MOUSE Methyl-CpG-binding domain protein 1 OS=Mus musculus GN=Mbd1 PE=1 SV=1;sp|Q9Z2E2-5|MBD1_MOUSE Isoform 5 of Methyl-CpG-binding domain pr	Methyl-CpG-binding domain protein 1	Mbd1	+	4.55624	5.54265	+	3.21571	5.11074	+	4.25551	6.22221	YES		0.208274	-0.160918	+	1.37201	-0.902658	+	1.55302	-0.74174	13	13	13	19.3	19.3	19.3	70.022	0	130.18	3614700000	61	Q9Z2E2;A0A0R4J159;Q9Z2E2-5;Q9Z2E2-3;Q9Z2E2-4;Q9Z2E2-2	Q9Z2E2;A0A0R4J159;Q9Z2E2-5;Q9Z2E2-3;Q9Z2E2-4;Q9Z2E2-2	25.4798	25.6955	25.9884	26.0568	25.177	25.4472	26.7867	26.3387	26.2636	20.5674	20.1299	19.8385	19.5635	21.0493	20.7359
sp|Q9CR57|RL14_MOUSE 60S ribosomal protein L14 OS=Mus musculus GN=Rpl14 PE=1 SV=3	60S ribosomal protein L14	Rpl14		0.13772	0.449012		0.0984632	-0.293817		0.24615	-0.38966			0.130253	0.317235		0.123397	-0.294648		0.347955	-0.611883	3	3	3	15.7	15.7	15.7	23.564	0	12.116	459630000	19	Q9CR57	Q9CR57	22.9062	22.593	21.1696	23.9752	21.8623	21.783	23.823	22.4266	22.2548	19.6607	22.4467	23.2144	21.2642	23.4246	23.8131
sp|Q91VC3|IF4A3_MOUSE Eukaryotic initiation factor 4A-III OS=Mus musculus GN=Eif4a3 PE=1 SV=3;tr|A2AFK7|A2AFK7_MOUSE Eukaryotic initiation factor 4A-III (Fragment) OS=Mus musculus GN=Eif4a3 PE=1 SV=1;tr|E9PV04|E9PV04_MOUSE Protein Gm8994 OS=Mus musculus GN	Eukaryotic initiation factor 4A-III;Eukaryotic initiation factor 4A-III, N-terminally processed	Eif4a3;Gm8994	+	1.54041	1.91764	+	2.37406	3.47492	+	1.67904	2.22148	YES	+	2.07846	1.63057	+	1.79144	1.19895		0.408437	-0.43162	3	3	2	9.7	9.7	5.8	46.839	0	7.6326	476110000	13	Q91VC3;A2AFK7;E9PV04;A0A0N4SVP8;D6RJ60;D6RJ11;A0A0N4SVM5	Q91VC3;A2AFK7;E9PV04;A0A0N4SVP8	22.5482	22.0546	21.3921	23.6745	23.6401	23.572	22.7022	21.8338	22.7537	20.8817	19.2671	20.0932	21.3349	19.6356	19.4913
tr|E9Q3G8|E9Q3G8_MOUSE Protein Nup153 OS=Mus musculus GN=Nup153 PE=1 SV=1		Nup153	+	2.17553	2.27544		0.15314	0.324729	+	1.7583	2.42143	YES		0.710326	-1.26876		0.730488	-1.2058		0.0695395	0.0629622	4	4	4	3.6	3.6	3.6	152.01	0	5.0176	210740000	4	E9Q3G8	E9Q3G8	21.5713	22.3777	22.595	21.8051	19.4137	21.5189	22.1596	22.0058	22.1896	20.2889	19.2885	20.1402	21.0735	20.3533	20.3367
tr|Q5SU48|Q5SU48_MOUSE Cytoplasmic polyadenylation element-binding protein 4 OS=Mus musculus GN=Cpeb4 PE=1 SV=1;sp|Q7TN98-4|CPEB4_MOUSE Isoform 4 of Cytoplasmic polyadenylation element-binding protein 4 OS=Mus musculus GN=Cpeb4;sp|Q7TN98-5|CPEB4_MOUSE Isof	Cytoplasmic polyadenylation element-binding protein 4	Cpeb4		0.641085	-1.12116		0.506794	-1.34969	+	2.05155	-2.34806			-4.34294e-08	0		-4.34294e-08	0		-4.34294e-08	0	6	6	6	10.7	10.7	10.7	78.283	0	17.02	261810000	8	Q5SU48;Q7TN98-4;Q7TN98-5;Q7TN98-3;Q7TN98-2;Q7TN98;Q5SU47;F6T0J8;D3Z1R6;D3Z5R9;A0A0R4J102;A0A0H2UH22;E9Q5X2;E9Q969;Q812E0;Q7TN99-4;Q7TN99-3;Q7TN99-2;Q7TN99	Q5SU48;Q7TN98-4;Q7TN98-5;Q7TN98-3;Q7TN98-2;Q7TN98;Q5SU47	20.1528	19.9572	18.708	20.7975	19.3319	19.0082	20.4466	20.9999	21.1841	21.9659	20.4299	19.7857	19.8517	23.1055	20.2296
sp|P63017|HSP7C_MOUSE Heat shock cognate 71 kDa protein OS=Mus musculus GN=Hspa8 PE=1 SV=1;tr|Q504P4|Q504P4_MOUSE Heat shock cognate 71 kDa protein OS=Mus musculus GN=Hspa8 PE=1 SV=1	Heat shock cognate 71 kDa protein	Hspa8	+	2.60509	2.60025	+	1.67162	2.33698		1.0192	0.658036	YES		0.0537827	-0.0277774	+	1.95294	0.716168	+	1.55566	0.743945	22	22	22	33.4	33.4	33.4	70.87	0	323.31	5897300000	127	P63017;Q504P4;P17156;D3Z5E2;D3YW43;Q61696;P16627;P17879	P63017;Q504P4	26.9163	26.4798	26.3788	26.5028	26.4913	26.6975	25.9676	26.0182	25.5574	23.5678	23.7275	24.6789	22.9916	25.0799	24.6091
sp|Q569Z6|TR150_MOUSE Thyroid hormone receptor-associated protein 3 OS=Mus musculus GN=Thrap3 PE=1 SV=1;tr|Q8BZN7|Q8BZN7_MOUSE Thyroid hormone receptor-associated protein 3 OS=Mus musculus GN=Thrap3 PE=1 SV=1	Thyroid hormone receptor-associated protein 3	Thrap3	+	3.08026	2.68363	+	1.57906	2.03072	+	3.62349	2.95337	YES		1.02783	-0.728743	+	1.92385	-1.49277	+	1.56307	-0.764022	29	28	28	35.1	35.1	35.1	108.18	0	323.31	11738000000	154	Q569Z6;Q8BZN7;F6YSQ2;F6YH92	Q569Z6;Q8BZN7	27.2097	27.0876	27.5861	25.9825	26.7581	26.9566	27.7851	28.0274	28.363	24.6748	25.0194	24.1384	23.5708	25.3085	24.7258
sp|Q9JI13|SAS10_MOUSE Something about silencing protein 10 OS=Mus musculus GN=Utp3 PE=1 SV=1;sp|Q9JI13-2|SAS10_MOUSE Isoform 2 of Something about silencing protein 10 OS=Mus musculus GN=Utp3	Something about silencing protein 10	Utp3	+	2.20442	1.95197		0.307939	0.681518	+	2.76689	1.42769	YES		0.943442	-1.8705		0.666961	-1.28664		0.834111	0.583858	3	3	3	7.7	7.7	7.7	53.398	0	4.0801	198840000	8	Q9JI13;Q9JI13-2	Q9JI13;Q9JI13-2	22.8326	21.786	22.5919	18.8057	21.191	21.6023	21.7161	21.7837	21.959	20.0839	20.7401	20.5306	20.0254	19.3905	20.1385
sp|Q60953|PML_MOUSE Protein PML OS=Mus musculus GN=Pml PE=1 SV=3	Protein PML	Pml	+	2.24011	7.99431	+	1.5424	6.86661	+	1.98323	7.70655	YES	+	2.8013	-1.51605	+	1.80442	-1.12428		0.712365	0.391771	59	59	0	47.5	47.5	0	98.241	0	323.31	34409000000	380	Q60953;F6XUT1	Q60953	29.8893	29.5095	29.7598	28.4792	27.9107	28.2205	29.2948	29.7332	28.9553	20.483	24.6743	20.0184	25.417	19.5609	19.0327
tr|A0A0H2UH17|A0A0H2UH17_MOUSE Ubiquitin associated protein 2-like, isoform CRA_b OS=Mus musculus GN=Ubap2l PE=1 SV=1;tr|A0A0G2JDV6|A0A0G2JDV6_MOUSE Ubiquitin associated protein 2-like, isoform CRA_g OS=Mus musculus GN=Ubap2l PE=1 SV=1;sp|Q80X50-2|UBP2L_MO	Ubiquitin-associated protein 2-like	Ubap2l		0.131933	0.378389		0.185505	0.459667		0.222801	0.655209			0.295653	0.264893		0.785856	0.741491		0.737855	0.476598	5	5	5	7.4	7.4	7.4	103.94	0	7.8681	513720000	13	A0A0H2UH17;A0A0G2JDV6;Q80X50-2;Q80X50-3;Q80X50-4;Q80X50;Q80X50-5;A0A0G2JE24;A0A0G2JDT1;A0A0G2JGD0;A0A0G2JG47;A0A0G2JFN7	A0A0H2UH17;A0A0G2JDV6;Q80X50-2;Q80X50-3;Q80X50-4;Q80X50;Q80X50-5	22.7435	22.8523	22.442	23.6188	22.5109	22.7027	22.5324	22.4072	21.6684	23.1278	23.5554	20.2194	20.7209	23.3577	23.3749
sp|O35126|ATN1_MOUSE Atrophin-1 OS=Mus musculus GN=Atn1 PE=1 SV=1	Atrophin-1	Atn1	+	2.20814	-1.13008		1.04688	-0.581574	+	2.14967	-1.67021			0.322306	0.193836		1.14861	0.545078		0.646492	0.351241	37	36	36	40.4	40.4	40.4	123.72	0	323.31	38552000000	245	O35126;D3YYE6	O35126	28.271	28.7097	28.07	28.253	28.7997	28.5796	27.7835	28.304	27.9095	29.2916	29.5116	29.6378	28.7178	29.3921	29.2671
sp|P52480|KPYM_MOUSE Pyruvate kinase PKM OS=Mus musculus GN=Pkm PE=1 SV=4;sp|P52480-2|KPYM_MOUSE Isoform M1 of Pyruvate kinase PKM OS=Mus musculus GN=Pkm	Pyruvate kinase PKM	Pkm	+	3.429	1.39422		0.205028	-0.137492		0.0341842	0.037672	YES	+	2.21304	-0.793835		0.369164	0.288847	+	1.56778	1.08268	9	9	9	26.6	26.6	26.6	57.844	0	30.167	913680000	28	P52480;P52480-2;E9Q509;G3X925;P53657	P52480;P52480-2	24.4234	24.3103	24.1151	23.5878	23.2503	23.6291	23.8083	22.8655	22.9269	22.7211	22.9303	23.0147	24.0353	23.6034	23.241
sp|O88532|ZFR_MOUSE Zinc finger RNA-binding protein OS=Mus musculus GN=Zfr PE=1 SV=2;tr|D3Z5G4|D3Z5G4_MOUSE Zinc finger RNA-binding protein (Fragment) OS=Mus musculus GN=Zfr PE=1 SV=1	Zinc finger RNA-binding protein	Zfr		0.176029	0.277093		0.331474	0.412258		0.0340851	0.0408904			0.206191	0.231445		0.617041	0.512406		0.253794	0.280961	2	2	2	3.2	3.2	3.2	116.86	0	3.2167	56229000	2	O88532;D3Z5G4	O88532;D3Z5G4	20.9181	21.3162	20.1314	21.1051	21.4201	20.5348	20.3713	21.0254	20.1261	20.4722	19.6914	21.3708	21.3912	19.8613	20.5707
sp|A6H619-2|PHRF1_MOUSE Isoform 2 of PHD and RING finger domain-containing protein 1 OS=Mus musculus GN=Phrf1;sp|A6H619|PHRF1_MOUSE PHD and RING finger domain-containing protein 1 OS=Mus musculus GN=Phrf1 PE=1 SV=2;tr|F7ANA1|F7ANA1_MOUSE PHD and RING finge	PHD and RING finger domain-containing protein 1	Phrf1	+	2.27205	2.52909	+	1.86565	3.52137	+	2.97976	3.55426	YES	+	1.48626	0.881701		0.633418	-0.472505	+	1.57558	-1.35421	8	8	8	7	7	7	167.29	0	104.75	658030000	18	A6H619-2;A6H619;F7ANA1;F6WXS6	A6H619-2;A6H619;F7ANA1	22.1416	22.8743	22.8695	23.7642	23.3629	23.4034	23.8807	23.5022	24.5651	20.0735	20.7885	19.4362	21.0956	18.3701	20.5007
tr|E0CZ47|E0CZ47_MOUSE Protein Auts2 (Fragment) OS=Mus musculus GN=Auts2 PE=4 SV=2		Auts2	+	2.23455	-0.983012		1.0635	-1.09249	+	2.21811	-1.10536			0.267211	-0.190447		0.227056	-0.150944		0.0715203	0.0395037	2	2	2	10.9	10.9	10.9	13.42	0	78.846	4898000000	33	E0CZ47	E0CZ47	25.3357	25.5682	25.8864	24.9401	25.5749	25.7039	25.7006	25.3427	25.6286	26.4342	26.7442	26.561	25.7321	27.1841	26.5802
tr|A0A0J9YU37|A0A0J9YU37_MOUSE Transcription factor 4 OS=Mus musculus GN=Tcf4 PE=1 SV=1;tr|A0A0J9YVI1|A0A0J9YVI1_MOUSE Transcription factor 4 OS=Mus musculus GN=Tcf4 PE=1 SV=1;tr|A0A0J9YVG2|A0A0J9YVG2_MOUSE Transcription factor 4 OS=Mus musculus GN=Tcf4 PE	Transcription factor 4	Tcf4	+	2.68063	2.6082	+	2.10367	1.58499		0.797967	0.873619	YES		1.21516	-0.532782		0.516519	0.360238		1.25568	0.893021	6	4	4	13.2	11.1	11.1	64.651	0	11.122	435660000	7	A0A0J9YU37;A0A0J9YVI1;A0A0J9YVG2;A0A0J9YUK1;A0A0J9YUP9;A0A0J9YUZ0;Q60722-3;Q60722;A0A0J9YTW1;E9Q8G4;Q91YV0;A0A0J9YTR9;A0A0J9YUG4;A0A0J9YTU7;Q60722-2;A0A0J9YUS2;A0A0J9YVC6;A0A0J9YV88;A0A0J9YVG8;Q8BPX7;A0A0J9YV39;A0A0J9YV54;A0A0J9YV50;A0A0J9YUX6;A0A0J9YUT7;A0A0J9YUR0;A0A0J9YVB3;A0A0J9YU91;A0A0J9YU89;A0A0J9YUT3	A0A0J9YU37;A0A0J9YVI1;A0A0J9YVG2;A0A0J9YUK1;A0A0J9YUP9;A0A0J9YUZ0;Q60722-3;Q60722;A0A0J9YTW1;E9Q8G4;Q91YV0;A0A0J9YTR9;A0A0J9YUG4;A0A0J9YTU7;Q60722-2	22.9555	23.1956	23.5527	22.9168	22.5458	22.6429	22.7512	22.4806	21.7931	20.4945	21.2422	20.1426	21.0027	21.6871	20.6607
sp|P61957|SUMO2_MOUSE Small ubiquitin-related modifier 2 OS=Mus musculus GN=Sumo2 PE=1 SV=1;tr|H7BWX9|H7BWX9_MOUSE Small ubiquitin-related modifier 2 OS=Mus musculus GN=Sumo2 PE=1 SV=1;tr|D3Z794|D3Z794_MOUSE Small ubiquitin-related modifier 2 OS=Mus muscul	Small ubiquitin-related modifier 2	Sumo2	+	5.70324	7.06949	+	2.12732	5.58423	+	2.9085	6.74158	YES		0.0711345	-0.224404		0.177079	0.632776		0.469698	0.85718	15	7	7	57.9	33.7	33.7	10.871	0	323.31	31013000000	56	P61957;H7BWX9;D3Z794	P61957;H7BWX9;D3Z794	29.0493	29.1957	29.0646	26.6804	30.1475	29.8085	26.6968	29.2799	28.7613	21.9888	22.336	21.7763	23.304	23.5723	23.0074
tr|Q8C0Q5|Q8C0Q5_MOUSE Protein Zfp317 OS=Mus musculus GN=Zfp317 PE=1 SV=1		Zfp317		0.385642	-0.862862		0.202627	-0.422267	+	2.15729	-1.32646			0.336407	0.482737		0.0115372	0.0206337		0.700691	-0.462103	11	11	11	19.1	19.1	19.1	69.518	0	44.468	1872500000	28	Q8C0Q5	Q8C0Q5	23.4638	23.6935	24.1946	25.3614	23.8397	23.599	24.184	23.9183	24.6359	23.3926	24.1153	26.4326	23.5793	25.5631	24.9244
tr|Q80XR6|Q80XR6_MOUSE Heterogeneous nuclear ribonucleoprotein A/B OS=Mus musculus GN=Hnrnpab PE=1 SV=1;tr|Q20BD0|Q20BD0_MOUSE Heterogeneous nuclear ribonucleoprotein A/B OS=Mus musculus GN=Hnrnpab PE=1 SV=1;sp|Q99020|ROAA_MOUSE Heterogeneous nuclear ribon	Heterogeneous nuclear ribonucleoprotein A/B	Hnrnpab	+	1.52848	2.74265	+	2.13816	1.34702		0.637694	1.34013	YES		0.812776	-0.547161		0.0145297	0.026324		0.371438	0.573485	4	4	4	13.8	13.8	13.8	33.816	0	13.133	286930000	11	Q80XR6;Q20BD0;Q99020	Q80XR6;Q20BD0;Q99020	22.8342	22.7738	21.9697	22.2572	21.8512	21.8278	22.5353	22.5362	20.7856	20.484	18.2259	20.6398	21.0184	20.6474	20.2293
sp|Q14AX6-3|CDK12_MOUSE Isoform 3 of Cyclin-dependent kinase 12 OS=Mus musculus GN=Cdk12;sp|Q14AX6|CDK12_MOUSE Cyclin-dependent kinase 12 OS=Mus musculus GN=Cdk12 PE=1 SV=2;sp|Q14AX6-2|CDK12_MOUSE Isoform 2 of Cyclin-dependent kinase 12 OS=Mus musculus GN=	Cyclin-dependent kinase 12	Cdk12		0.0218778	0.023489		0.339831	1.25259		0.848509	0.517714			0.2536	0.217724		1.25945	-0.480323		1.0401	-0.698048	10	10	10	12	12	12	162.75	0	71.51	1926000000	43	Q14AX6-3;Q14AX6;Q14AX6-2;D3Z2T9;E9Q9E4;A0A0G2JDL3;E9PZX7;E3W997;E9PVC7;Q99J95-3;P49615;P11440;P97377-2;Q80YP0;P30285;Q99J95-2;Q64261;P97377;O35495-3;Q99J95;O35495-2;Q8K0D0-2;Q3V3A1-3;Q3V3A1;Q04899;Q04735-2;O35495;Q04735;Q8K0D0;Q69ZA1-2;Q69ZA1	Q14AX6-3;Q14AX6;Q14AX6-2	24.0833	23.8025	24.8185	24.7241	24.1828	24.4506	25.0712	24.7714	24.9559	23.9299	24.1274	24.5766	20.1733	24.8654	24.5611
tr|E9Q9Y2|E9Q9Y2_MOUSE Nuclear receptor corepressor 1 OS=Mus musculus GN=Ncor1 PE=1 SV=1;tr|F7C134|F7C134_MOUSE Nuclear receptor corepressor 1 (Fragment) OS=Mus musculus GN=Ncor1 PE=1 SV=1;tr|Q8CHB6|Q8CHB6_MOUSE MKIAA1047 protein (Fragment) OS=Mus musculus		Ncor1		-4.34294e-08	0	+	2.14593	2.47019		-4.34294e-08	0	YES	+	1.60954	2.47433	+	1.80488	2.24486		-4.34294e-08	0	37	2	1	40.8	2.6	0.9	151.49	0	4.3285	77176000	4	E9Q9Y2;F7C134;Q8CHB6	E9Q9Y2;F7C134;Q8CHB6	18.4781	20.5095	20.0173	22.8173	21.6545	21.9561	20.5061	20.1293	19.0579	19.7234	21.7479	20.0361	19.8126	19.0243	20.1804
sp|Q62315|JARD2_MOUSE Protein Jumonji OS=Mus musculus GN=Jarid2 PE=1 SV=1;sp|Q62315-2|JARD2_MOUSE Isoform 2 of Protein Jumonji OS=Mus musculus GN=Jarid2;tr|G3UZT8|G3UZT8_MOUSE Protein Jumonji (Fragment) OS=Mus musculus GN=Jarid2 PE=1 SV=8	Protein Jumonji	Jarid2	+	2.25425	1.83774		1.22749	1.73148	+	1.51281	1.55983	YES		0.622802	-0.838211		0.258731	-0.460522		0.281657	0.377689	24	24	24	23.2	23.2	23.2	137.44	0	96.932	3375700000	64	Q62315;Q62315-2;G3UZT8;G3UZW3;G3UZQ8;G3UXE0;G3UYY7	Q62315;Q62315-2;G3UZT8	26.1129	25.477	26.4263	26.2176	24.8362	24.4478	26.5487	25.2349	25.0995	23.8341	24.1735	24.4953	22.6796	23.966	23.6614
sp|Q8C0P0|GWL_MOUSE Serine/threonine-protein kinase greatwall OS=Mus musculus GN=Mastl PE=2 SV=2	Serine/threonine-protein kinase greatwall	Mastl		-4.34294e-08	0	+	3.20925	3.30928		-4.34294e-08	0	YES	+	3.40768	4.335	+	1.80907	2.72246		-4.34294e-08	0	6	6	6	9.7	9.7	9.7	95.974	0	25.06	205590000	7	Q8C0P0;Q8C0P0-2	Q8C0P0	19.4748	19.8373	18.6028	23.9291	23.4461	23.5448	22.2134	20.4525	20.0867	20.3917	19.9747	18.2174	19.8331	20.2727	20.8863
tr|A0A0N4SV71|A0A0N4SV71_MOUSE Cyclic AMP-responsive element-binding protein 5 OS=Mus musculus GN=Creb5 PE=1 SV=1;tr|A0A0N4SUW5|A0A0N4SUW5_MOUSE Cyclic AMP-responsive element-binding protein 5 OS=Mus musculus GN=Creb5 PE=1 SV=1				1.06489	-1.00638	+	2.69312	-1.22375		0.0684884	-0.0694269			0.21197	-0.212538	+	1.81452	-1.22497		0.981658	-1.01243	14	14	5	39.5	39.5	19.6	56.002	0	135.01	3217300000	64	A0A0N4SV71;A0A0N4SUW5;Q8K1L0-2	A0A0N4SV71;A0A0N4SUW5	25.3919	24.0716	24.607	24.6082	24.4062	24.4185	26.2486	25.2386	25.6206	25.7471	26.0571	25.2854	25.4159	25.9624	25.7258
tr|E9QAZ2|E9QAZ2_MOUSE Ribosomal protein L15 OS=Mus musculus GN=Gm10020 PE=3 SV=1;sp|Q9CZM2|RL15_MOUSE 60S ribosomal protein L15 OS=Mus musculus GN=Rpl15 PE=2 SV=4;tr|B8JKK2|B8JKK2_MOUSE Ribosomal protein L15 (Fragment) OS=Mus musculus GN=Rpl15 PE=3 SV=1	Ribosomal protein L15;60S ribosomal protein L15	Gm10020;Rpl15		0.149771	0.817134		0.149598	0.930356		0.546699	-1.05798			0.101074	0.209387		0.11307	-0.278269		0.378002	-0.487656	5	5	5	20.1	20.1	20.1	24.077	0	73.867	6040600000	41	E9QAZ2;Q9CZM2;B8JKK2	E9QAZ2;Q9CZM2;B8JKK2	25.9434	25.4512	25.4846	27.2584	24.8647	25.3843	27.1221	25.4047	25.8154	20.8214	26.1708	27.4355	20.5066	26.9906	27.2191
tr|A0A0R4J1E9|A0A0R4J1E9_MOUSE Hypoxia-inducible factor 1-alpha OS=Mus musculus GN=Hif1a PE=1 SV=1;sp|Q61221-2|HIF1A_MOUSE Isoform 2 of Hypoxia-inducible factor 1-alpha OS=Mus musculus GN=Hif1a;sp|Q61221|HIF1A_MOUSE Hypoxia-inducible factor 1-alpha OS=Mus	Hypoxia-inducible factor 1-alpha	Hif1a	+	1.95283	1.76395	+	2.38588	4.37782		-4.34294e-08	0	YES	+	1.32528	2.22958	+	2.15347	3.68991	+	1.58745	1.46034	9	9	9	13	13	13	90.614	0	89.958	459860000	12	A0A0R4J1E9;Q61221-2;Q61221	A0A0R4J1E9;Q61221-2;Q61221	20.9735	22.1285	22.0297	23.0886	25.3181	23.4138	20.5249	19.8513	20.3745	20.1998	19.9248	19.7152	19.7402	19.0564	19.8904
tr|E9QAH1|E9QAH1_MOUSE Protein Golgb1 OS=Mus musculus GN=Golgb1 PE=1 SV=1;tr|E9PVZ8|E9PVZ8_MOUSE Protein Golgb1 OS=Mus musculus GN=Golgb1 PE=1 SV=1		Golgb1		0.00925064	-0.0295353		0.109621	-0.424292		0.857152	-1.18082			0.0812387	0.208616		0.130964	0.323027		-4.34294e-08	0	5	5	5	2.2	2.2	2.2	365.29	0	6.5174	99088000	7	E9QAH1;E9PVZ8	E9QAH1;E9PVZ8	20.9061	20.8639	20.3904	22.5747	19.5101	20.7015	20.3012	20.861	20.655	19.9202	19.5166	22.8122	19.2045	22.2541	22.6005
sp|Q9Z204-2|HNRPC_MOUSE Isoform C1 of Heterogeneous nuclear ribonucleoproteins C1/C2 OS=Mus musculus GN=Hnrnpc;sp|Q9Z204-4|HNRPC_MOUSE Isoform 4 of Heterogeneous nuclear ribonucleoproteins C1/C2 OS=Mus musculus GN=Hnrnpc;sp|Q9Z204-3|HNRPC_MOUSE Isoform 3 o	Heterogeneous nuclear ribonucleoproteins C1/C2	Hnrnpc	+	4.00277	9.24693	+	4.47159	8.60597	+	3.80757	9.80126	YES	+	3.12247	-1.50482	+	1.82802	-0.94499		0.963432	0.559827	37	37	4	60	60	13.3	33.056	0	323.31	79465000000	275	Q9Z204-2;Q9Z204-4;Q9Z204-3	Q9Z204-2;Q9Z204-4;Q9Z204-3	31.2765	30.8075	30.8234	29.5248	29.3603	29.5079	30.4176	30.794	30.0164	22.2975	20.5749	22.2943	20.5551	20.3361	21.6838
sp|Q571G4|LIN54_MOUSE Protein lin-54 homolog OS=Mus musculus GN=Lin54 PE=2 SV=2;tr|E9PV28|E9PV28_MOUSE Protein lin-54 homolog OS=Mus musculus GN=Lin54 PE=1 SV=1;tr|E9Q8B7|E9Q8B7_MOUSE Protein lin-54 homolog OS=Mus musculus GN=Lin54 PE=1 SV=1;sp|Q571G4-2|LI	Protein lin-54 homolog	Lin54		-4.34294e-08	0	+	2.34775	3.39598		-4.34294e-08	0	YES	+	2.79685	4.03665	+	1.82992	3.39634		-4.34294e-08	0	8	8	8	17.4	17.4	17.4	79.565	0	22.081	298090000	15	Q571G4;E9PV28;E9Q8B7;Q571G4-2;D6RJL6;F6XQ46;E9PUI8;Q571G4-3	Q571G4;E9PV28;E9Q8B7;Q571G4-2	19.3769	19.9785	20.3982	24.7479	23.8855	23.2301	20.4171	19.4207	21.8367	21.1459	21.0368	19.2561	21.3003	19.9674	20.4079
tr|A0A0J9YTU9|A0A0J9YTU9_MOUSE Zinc finger protein 512 OS=Mus musculus GN=Zfp512 PE=1 SV=1;sp|Q69Z99|ZN512_MOUSE Zinc finger protein 512 OS=Mus musculus GN=Znf512 PE=2 SV=2	Zinc finger protein 512	Znf512	+	2.48904	3.84618		1.1085	2.06337	+	2.61766	4.28833	YES		0.775365	-1.12694	+	1.83172	-1.9517		0.790329	-0.82476	11	11	11	28.1	28.1	28.1	57.639	0	85.124	1894200000	41	A0A0J9YTU9;Q69Z99;A0A0J9YU29;A0A0J9YV10;A0A0J9YTW0	A0A0J9YTU9;Q69Z99	24.5451	24.1523	25.7388	24.6253	23.215	23.215	25.5993	25.7672	25.5439	20.411	20.7915	21.6952	20.1798	22.0668	22.6186
tr|F7B5B5|F7B5B5_MOUSE Protein Hnrnpr OS=Mus musculus GN=Hnrnpr PE=1 SV=1;tr|Q8VHM5|Q8VHM5_MOUSE Heterogeneous nuclear ribonucleoprotein R OS=Mus musculus GN=Hnrnpr PE=1 SV=1;tr|A2AW41|A2AW41_MOUSE Protein Hnrnpr (Fragment) OS=Mus musculus GN=Hnrnpr PE=1 S		Hnrnpr	+	2.44032	1.63287		1.1785	1.26664	+	3.38108	2.42671	YES		1.06916	-0.610118	+	1.78446	-1.11838	+	1.60569	-0.508261	4	4	4	9.8	9.8	9.8	59.626	0	5.6005	251040000	13	F7B5B5;Q8VHM5;A2AW41;G3UXU5;S4R1E9;G3UWM1;G3UXJ6;G3UZ48;G3UZI2;A0A0R4J259;G3V018;Q7TMK9-2;Q7TMK9	F7B5B5;Q8VHM5;A2AW41	22.0511	22.2045	21.9155	21.8602	20.9818	21.4987	22.7812	22.5423	22.3723	20.8313	19.9581	20.483	19.7869	21.0515	19.7023
tr|Q9DC47|Q9DC47_MOUSE Protein Zfp869 OS=Mus musculus GN=Zfp869 PE=1 SV=1		Zfp869		0.35051	0.51357		0.335562	0.923633		0.0375657	0.112687			0.420291	0.186148		0.0284612	0.036513		0.124836	-0.149635	6	5	4	15.5	13.4	11.2	61.672	0	12.698	471040000	19	Q9DC47	Q9DC47	22.1597	22.6169	22.2058	22.2755	22.6001	22.6651	21.8087	22.3883	23.2342	22.0322	20.699	22.7105	19.394	23.147	22.2289
tr|A0A0H2UH19|A0A0H2UH19_MOUSE Histone-lysine N-methyltransferase EHMT1 OS=Mus musculus GN=Ehmt1 PE=1 SV=1;sp|Q5DW34-2|EHMT1_MOUSE Isoform 2 of Histone-lysine N-methyltransferase EHMT1 OS=Mus musculus GN=Ehmt1;sp|Q5DW34|EHMT1_MOUSE Histone-lysine N-methylt	Histone-lysine N-methyltransferase EHMT1	Ehmt1	+	3.39148	5.79392	+	2.1961	4.70984	+	3.07869	6.99507	YES		0.265476	0.1273		0.548322	-0.253651		0.724176	-0.380952	22	22	22	20.3	20.3	20.3	141.25	0	119.05	3532200000	74	A0A0H2UH19;Q5DW34-2;Q5DW34;Q5DW34-3;Z4YJZ7;E9Q5A3;A0A1B0GXE2;A2AIS5;A0A0G2JFI9;F6WWY8;A0A140LII4;A0A0A6YXD1;A0A0A6YWA0	A0A0H2UH19;Q5DW34-2;Q5DW34;Q5DW34-3;Z4YJZ7;E9Q5A3	25.4146	25.8367	25.9479	26.0625	25.7422	25.7765	26.3233	25.7607	26.2581	19.2088	20.9147	19.6941	19.4061	21.6823	22.3633
sp|Q80Z37|TOPRS_MOUSE E3 ubiquitin-protein ligase Topors OS=Mus musculus GN=Topors PE=1 SV=1	E3 ubiquitin-protein ligase Topors	Topors	+	4.72506	5.45919	+	3.3437	5.8393	+	3.84648	6.21879	YES		0.0868941	-0.0581341	+	1.49563	-0.718462	+	1.60669	-0.660328	12	12	12	10.7	10.7	10.7	117.08	0	222.59	3240700000	59	Q80Z37	Q80Z37	25.2309	25.6539	25.6802	25.0884	25.6582	25.644	26.0715	26.054	26.4205	20.3031	19.7135	20.1709	20.6595	19.029	19.1842
sp|Q810A7|DDX42_MOUSE ATP-dependent RNA helicase DDX42 OS=Mus musculus GN=Ddx42 PE=1 SV=3;sp|Q810A7-2|DDX42_MOUSE Isoform 2 of ATP-dependent RNA helicase DDX42 OS=Mus musculus GN=Ddx42	ATP-dependent RNA helicase DDX42	Ddx42	+	2.32925	1.40041		0.354356	0.980531		0.143654	0.130089	YES		0.289377	-0.126211		0.507889	-0.340254		0.320238	-0.214043	39	39	39	46	46	46	101.96	0	323.31	12229000000	198	Q810A7;Q810A7-2	Q810A7;Q810A7-2	27.3033	27.3908	27.0557	27.0111	26.9487	27.4113	27.9225	27.4279	27.0415	25.4019	26.0463	26.1003	23.8661	27.4289	27.1346
sp|Q02257|PLAK_MOUSE Junction plakoglobin OS=Mus musculus GN=Jup PE=1 SV=3	Junction plakoglobin	Jup		0.223234	-1.35683		0.550606	-2.39867		0.863639	-2.30067			0.0249538	0.175822		0.798507	1.87367		0.274624	1.69785	12	12	12	21.7	21.7	21.7	81.8	0	323.31	1248800000	35	Q02257;E9Q6A9;Q02248	Q02257	18.9969	26.925	22.4084	22.1942	22.6644	23.9992	21.6436	22.3493	19.244	23.9914	25.2364	23.1729	27.1765	21.6494	27.2279
sp|P63038|CH60_MOUSE 60 kDa heat shock protein, mitochondrial OS=Mus musculus GN=Hspd1 PE=1 SV=1;sp|P63038-2|CH60_MOUSE Isoform 2 of 60 kDa heat shock protein, mitochondrial OS=Mus musculus GN=Hspd1	60 kDa heat shock protein, mitochondrial	Hspd1		0.432505	1.07631		0.292604	0.974826		0.0391384	0.0527045			0.159204	0.174905		0.0654426	0.0739587		0.216045	-0.100946	6	6	6	14.3	14.3	14.3	60.955	0	10.33	784880000	21	P63038;P63038-2;D3Z7J9;D3Z2F2	P63038;P63038-2	23.4869	23.5355	23.0489	24.2895	23.2387	23.0678	23.6481	23.3531	23.3729	20.2252	22.9059	23.7113	19.9759	23.7011	23.9946
tr|E9QLG3|E9QLG3_MOUSE MAX gene-associated protein OS=Mus musculus GN=Mga PE=1 SV=1;sp|A2AWL7|MGAP_MOUSE MAX gene-associated protein OS=Mus musculus GN=Mga PE=2 SV=1;tr|H7BX50|H7BX50_MOUSE MAX gene-associated protein OS=Mus musculus GN=Mga PE=1 SV=1;sp|A2A	MAX gene-associated protein	Mga	+	1.41912	4.5603	+	2.19828	8.07731	+	3.01771	7.66801	YES		0.39366	0.568965		0.0783048	0.117797		0.270906	-0.451168	122	122	122	42.6	42.6	42.6	333.13	0	323.31	40944000000	538	E9QLG3;A2AWL7;H7BX50;A2AWL7-3;A2AWL7-2;A2AWL7-4	E9QLG3;A2AWL7;H7BX50;A2AWL7-3;A2AWL7-2	29.0764	27.9945	29.7749	28.9815	29.4739	30.0972	30.0008	28.59	29.6085	26.3593	25.1338	21.6718	19.812	24.4507	20.058
tr|D3Z769|D3Z769_MOUSE Protein lin-37 homolog (Fragment) OS=Mus musculus GN=Lin37 PE=1 SV=1;tr|E9Q0Q9|E9Q0Q9_MOUSE Protein lin-37 homolog OS=Mus musculus GN=Lin37 PE=1 SV=1;sp|Q9D8N6|LIN37_MOUSE Protein lin-37 homolog OS=Mus musculus GN=Lin37 PE=1 SV=1	Protein lin-37 homolog	Lin37		-4.34294e-08	0	+	2.27048	4.13126		0.769143	0.966342	YES	+	1.9654	3.44917	+	1.836	3.23855		0.102972	-0.210629	4	4	4	25.2	25.2	25.2	22.542	0	46.798	258030000	7	D3Z769;E9Q0Q9;Q9D8N6	D3Z769;E9Q0Q9;Q9D8N6	20.8793	19.2408	20.5988	24.7439	22.7608	23.5619	21.5137	19.8266	20.0106	20.2278	20.0273	19.2863	20.0708	20.0125	18.5895
sp|Q8BP27-2|SFR1_MOUSE Isoform 2 of Swi5-dependent recombination DNA repair protein 1 homolog OS=Mus musculus GN=Sfr1;sp|Q8BP27|SFR1_MOUSE Swi5-dependent recombination DNA repair protein 1 homolog OS=Mus musculus GN=Sfr1 PE=1 SV=2	Swi5-dependent recombination DNA repair protein 1 homolog	Sfr1	+	3.22764	1.78568	+	1.94765	3.1536		-4.34294e-08	0	YES	+	1.59456	1.60804	+	2.14166	2.57092	+	1.61592	0.962871	3	3	3	15.2	15.2	15.2	33.526	0	17.49	202790000	4	Q8BP27-2;Q8BP27;Q8BP27-3	Q8BP27-2;Q8BP27	20.9	21.3114	21.031	22.1671	23.577	22.3224	19.7261	20.5664	20.0612	19.5397	19.2688	19.0768	19.3854	18.6642	20.5561
sp|Q6PH08|ERC2_MOUSE ERC protein 2 OS=Mus musculus GN=Erc2 PE=1 SV=2;sp|Q6PH08-3|ERC2_MOUSE Isoform 3 of ERC protein 2 OS=Mus musculus GN=Erc2;tr|Q3UHT7|Q3UHT7_MOUSE ERC protein 2 OS=Mus musculus GN=Erc2 PE=2 SV=1;sp|Q6PH08-2|ERC2_MOUSE Isoform 2 of ERC pr	ERC protein 2	Erc2	+	2.36733	-1.40574		0.923284	-1.09487	+	1.95799	-1.34886			0.189629	0.0850639		0.456968	-0.348328		0.607356	-0.433392	20	20	20	23.8	23.8	23.8	110.64	0	323.31	3849300000	71	Q6PH08;Q6PH08-3;Q3UHT7;Q6PH08-2;Q6PH08-4;A0A1B0GS69;V9GWT6;V9GXH3;V9GXF0;V9GXP8;F8VPM7;Q99MI1-2;Q99MI1;A0A1B0GSU7;Q99MI1-4;V9GX53	Q6PH08;Q6PH08-3;Q3UHT7;Q6PH08-2	25.0216	24.6703	24.7273	25.1502	24.8136	24.7107	25.7264	24.6901	25.3029	26.1175	26.6224	25.8966	24.912	26.5708	26.4763
sp|Q3TKY6|CWC27_MOUSE Peptidyl-prolyl cis-trans isomerase CWC27 homolog OS=Mus musculus GN=Cwc27 PE=1 SV=1	Peptidyl-prolyl cis-trans isomerase CWC27 homolog	Cwc27	+	1.57268	1.93096	+	2.22207	2.45888	+	2.23486	2.07133	YES		0.0479227	0.0497913		0.347622	-0.367125		0.741048	-0.416917	3	3	3	9.6	9.6	9.6	53.542	0	7.6365	249810000	8	Q3TKY6	Q3TKY6	21.8782	21.7869	21.8156	21.2601	21.8802	22.4897	21.842	22.7214	22.1681	20.4283	20.4906	18.769	18.8271	19.738	19.6884
sp|P81069|GABP2_MOUSE GA-binding protein subunit beta-2 OS=Mus musculus GN=Gabpb2 PE=1 SV=2;tr|Q8C2T8|Q8C2T8_MOUSE GA-binding protein subunit beta-2 OS=Mus musculus GN=Gabpb2 PE=1 SV=1;sp|P81069-2|GABP2_MOUSE Isoform 2 of GA-binding protein subunit beta-2	GA-binding protein subunit beta-2	Gabpb2		-4.34294e-08	0		1.02596	1.12505		-4.34294e-08	0			1.02958	1.2234	+	1.8488	1.42587		-4.34294e-08	0	2	2	2	8.9	8.9	8.9	45.658	0	3.6443	61490000	4	P81069;Q8C2T8;P81069-2	P81069;Q8C2T8;P81069-2	21.3737	19.8054	19.7506	21.469	21.8507	21.2803	19.5447	20.2133	20.5643	18.9546	20.1938	20.5489	20.967	20.8193	19.4385
sp|Q810U5-3|CCD50_MOUSE Isoform 3 of Coiled-coil domain-containing protein 50 OS=Mus musculus GN=Ccdc50;sp|Q810U5|CCD50_MOUSE Coiled-coil domain-containing protein 50 OS=Mus musculus GN=Ccdc50 PE=1 SV=1;tr|F6UK66|F6UK66_MOUSE Coiled-coil domain-containing	Coiled-coil domain-containing protein 50	Ccdc50		0.132724	0.455648		0.211283	0.833019		0.6997	-1.56032			0.149333	0.136552		0.33658	0.856962		0.293012	0.720409	5	5	5	22.3	22.3	22.3	30.666	0	35.86	782940000	14	Q810U5-3;Q810U5;F6UK66;Q810U5-2	Q810U5-3;Q810U5;F6UK66;Q810U5-2	23.2241	23.1498	23.2568	24.0197	23.0851	22.9357	23.5526	23.4154	20.5015	20.238	23.8171	24.2087	19.5768	23.5388	24.4257
sp|A2CG63-2|ARI4B_MOUSE Isoform 2 of AT-rich interactive domain-containing protein 4B OS=Mus musculus GN=Arid4b;sp|A2CG63|ARI4B_MOUSE AT-rich interactive domain-containing protein 4B OS=Mus musculus GN=Arid4b PE=1 SV=1;tr|Z4YL44|Z4YL44_MOUSE AT-rich intera	AT-rich interactive domain-containing protein 4B	Arid4b	+	1.30838	1.9097	+	2.2482	2.56349	+	3.13076	2.586	YES		1.05477	1.44852		0.946984	0.553656		0.680764	-0.894862	5	3	3	5.1	4.2	4.2	137.32	0	7.0662	415490000	12	A2CG63-2;A2CG63;Z4YL44;Z4YMH1;F6R6U0	A2CG63-2;A2CG63;Z4YL44;Z4YMH1	22.1787	20.6404	22.5794	22.7313	23.4739	23.5388	22.8597	22.5603	22.663	20.4032	20.0293	19.2369	20.7595	21.3308	19.9633
sp|Q6A068|CDC5L_MOUSE Cell division cycle 5-like protein OS=Mus musculus GN=Cdc5l PE=1 SV=2	Cell division cycle 5-like protein	Cdc5l	+	1.62268	2.14493		-4.34294e-08	0	+	2.11051	2.1005	YES		1.22683	-1.51579	+	1.86128	-1.83378		0.242411	-0.317983	4	4	4	9	9	9	92.188	0	6.4091	153700000	6	Q6A068	Q6A068	21.6887	20.653	22.1989	19.8257	19.4772	20.6903	21.4522	22.296	21.7463	20.1646	18.9975	18.9437	21.9457	20.5755	20.8279
tr|A2ARR8|A2ARR8_MOUSE Protein Gm14409 OS=Mus musculus GN=Gm14409 PE=4 SV=1		Gm14409		0.119287	0.428085		0.423051	1.21944	+	2.28549	1.41036	YES		0.179169	0.520216		0.87148	-0.848595		0.601826	-1.36881	8	4	3	40.7	9.7	6	39.94	0	4.9049	318430000	8	A2ARR8	A2ARR8	22.3112	19.0877	21.8963	20.741	22.0185	22.0965	22.6714	22.4398	22.2905	20.2646	19.4832	22.2632	18.1585	21.0811	21.958
tr|Q8BIC7|Q8BIC7_MOUSE Protein Zfp763 OS=Mus musculus GN=Zfp763 PE=1 SV=1		Zfp763		0.872054	1.93133		0.499634	1.36468		0.571569	-0.856943			0.235299	0.117704		0.087195	0.0514037		0.126879	-0.0663001	5	5	5	10.5	10.5	10.5	68.744	0	6.6004	1115700000	9	Q8BIC7	Q8BIC7	23.3615	22.9741	23.3391	23.4575	23.5276	23.0426	23.5767	23.1883	23.1085	20.6306	19.9485	23.3014	19.6156	23.2867	23.0313
sp|P68040|RACK1_MOUSE Receptor of activated protein C kinase 1 OS=Mus musculus GN=Rack1 PE=1 SV=3	Guanine nucleotide-binding protein subunit beta-2-like 1;Guanine nucleotide-binding protein subunit beta-2-like 1, N-terminally processed	Gnb2l1		1.26199	1.88574		0.959109	1.30149		0.08854	-0.232539			1.16442	0.981149	+	1.86442	2.20645		0.993746	1.2253	3	3	3	6.9	6.9	6.9	35.076	0	6.1118	139580000	4	P68040	P68040	21.1661	21.7013	20.5642	21.7144	22.4748	22.1859	20.6671	20.0535	19.0352	18.023	19.7904	19.9611	22.0138	20.261	20.1958
sp|Q9CU65|ZMYM2_MOUSE Zinc finger MYM-type protein 2 OS=Mus musculus GN=Zmym2 PE=1 SV=3	Zinc finger MYM-type protein 2	Zmym2	+	2.19654	3.57303	+	4.02706	4.27131	+	3.18693	3.96081	YES	+	1.37841	0.455103	+	1.8669	0.757816		0.70525	0.302713	11	11	9	9.4	9.4	8.1	154.64	0	16.137	1179400000	19	Q9CU65	Q9CU65	24.3318	24.4177	24.0167	24.8911	24.5731	24.6674	24.1541	23.6517	24.0523	19.4282	20.8935	21.7255	20.914	20.3558	20.0478
tr|D3YYT1|D3YYT1_MOUSE Putative oxidoreductase GLYR1 OS=Mus musculus GN=Glyr1 PE=1 SV=1;sp|Q922P9|GLYR1_MOUSE Putative oxidoreductase GLYR1 OS=Mus musculus GN=Glyr1 PE=1 SV=1	Putative oxidoreductase GLYR1	Glyr1	+	3.1087	4.21138	+	2.26705	3.657	+	3.16533	5.72567	YES		1.18447	-1.01021		1.25297	-1.19187		0.273958	-0.181661	8	8	8	17.9	17.9	17.9	60.435	0	77.676	1176300000	33	D3YYT1;Q922P9	D3YYT1;Q922P9	24.1751	24.1157	24.5222	23.3648	22.5561	23.8615	24.7168	23.9863	24.6548	20.7428	19.2367	20.1994	18.5178	20.2829	20.0107
sp|Q8BU04|UBR7_MOUSE Putative E3 ubiquitin-protein ligase UBR7 OS=Mus musculus GN=Ubr7 PE=1 SV=1	Putative E3 ubiquitin-protein ligase UBR7	Ubr7		0.981521	2.57475	+	1.72219	4.23539	+	2.17354	2.47338	YES		0.619191	1.69792	+	1.87686	0.926207		0.248214	-0.771713	6	6	6	14.6	14.6	14.6	48.064	0	11.139	701780000	10	Q8BU04	Q8BU04	23.4573	19.8287	23.53	24.154	23.6497	24.1061	22.961	23.3313	22.8389	19.4226	19.8385	19.8306	18.5291	21.9317	18.7428
sp|Q8K2R5|ZN668_MOUSE Zinc finger protein 668 OS=Mus musculus GN=Znf668 PE=2 SV=1	Zinc finger protein 668	Znf668		0.0828927	0.0672913		0.413853	0.817083		0.150492	0.207478			0.0749318	0.103728		0.06733	0.106115		0.00296126	0.00238736	3	3	3	4.4	4.4	4.4	68.346	0	4.4493	78596000	5	Q8K2R5;D3Z404	Q8K2R5	20.3539	20.3572	20.4814	19.7876	20.2904	21.4257	20.1499	20.1204	20.9151	19.8584	20.292	20.8403	18.6211	19.4652	20.9662
tr|G5E924|G5E924_MOUSE Heterogeneous nuclear ribonucleoprotein L (Fragment) OS=Mus musculus GN=Hnrnpl PE=1 SV=1		Hnrnpl		1.27554	2.29091		0.684908	1.19722	+	1.70163	0.819824	YES		1.19879	-0.606658	+	1.88303	-0.836866		0.332559	-0.230208	27	27	4	58.4	58.4	4.2	66.821	0	323.31	21158000000	173	G5E924;G3UY56	G5E924	28.5329	27.7612	28.1638	27.482	27.445	27.7109	28.7001	28.3646	28.0837	25.6358	27.3682	24.5812	24.9608	27.6992	26.3863
tr|E9Q7Y0|E9Q7Y0_MOUSE Forkhead box protein M1 OS=Mus musculus GN=Foxm1 PE=1 SV=1;tr|Q6P1H7|Q6P1H7_MOUSE Forkhead box M1 OS=Mus musculus GN=Foxm1 PE=1 SV=1;sp|O08696|FOXM1_MOUSE Forkhead box protein M1 OS=Mus musculus GN=Foxm1 PE=1 SV=2	Forkhead box protein M1	Foxm1		-4.34294e-08	0	+	2.72693	3.13002		-4.34294e-08	0	YES	+	1.65352	2.12038	+	1.89497	3.51451		-4.34294e-08	0	4	4	4	8	8	8	81.588	0	45.758	208190000	4	E9Q7Y0;Q6P1H7;O08696	E9Q7Y0;Q6P1H7;O08696	21.9473	21.2495	20.023	23.1207	23.4983	22.9619	18.5511	19.2521	21.2342	20.4909	19.7765	19.8508	20.4612	20.4628	19.2669
sp|P62267|RS23_MOUSE 40S ribosomal protein S23 OS=Mus musculus GN=Rps23 PE=1 SV=3	40S ribosomal protein S23	Rps23		0.543454	1.23511		0.0792823	0.340576		0.620439	1.44697			0.0286907	0.0965563		1.02086	-1.62302		0.90213	-1.71958	3	3	3	29.4	29.4	29.4	15.807	0	36.499	508550000	13	P62267	P62267	23.1184	20.985	20.209	21.7774	20.1778	22.6468	23.3653	23.3177	22.7881	19.1998	20.6608	20.7464	19.0672	23.6443	20.8688
sp|Q99KZ6|ZN639_MOUSE Zinc finger protein 639 OS=Mus musculus GN=Znf639 PE=1 SV=1;tr|A0A0A6YY23|A0A0A6YY23_MOUSE Zinc finger protein 639 (Fragment) OS=Mus musculus GN=Zfp639 PE=1 SV=1	Zinc finger protein 639	Znf639;Zfp639		0.746599	1.38568		0.631495	1.64579		0.738827	0.666194			1.07183	-0.493782	+	2.37196	-1.56381	+	1.61599	-1.07003	7	7	7	17.7	17.7	17.7	55.677	0	23.401	741350000	23	Q99KZ6;A0A0A6YY23;A0A0A6YWH9;A0A0A6YXK4	Q99KZ6;A0A0A6YY23	22.762	22.7668	23.3151	22.5567	22.581	22.2248	24.1446	23.5517	24.3577	22.232	22.5468	19.9081	19.912	23.1256	19.3876
tr|D3YZU5|D3YZU5_MOUSE SH3 and multiple ankyrin repeat domains protein 1 OS=Mus musculus GN=Shank1 PE=1 SV=1;tr|D3YZU4|D3YZU4_MOUSE SH3 and multiple ankyrin repeat domains protein 1 OS=Mus musculus GN=Shank1 PE=1 SV=1;sp|D3YZU1|SHAN1_MOUSE SH3 and multiple	SH3 and multiple ankyrin repeat domains protein 1	Shank1		0.654556	1.2599		0.123685	0.411666	+	2.31574	-1.03648			0.297118	-0.194568		0.04673	-0.0297286		0.406984	0.164839	8	8	8	5.1	5.1	5.1	225.46	0	17.918	463250000	19	D3YZU5;D3YZU4;D3YZU1	D3YZU5;D3YZU4;D3YZU1	22.1619	22.7125	22.3382	22.5894	22.1764	21.8632	22.3202	22.1308	22.2671	20.4848	22.8416	20.1065	19.4073	23.1482	22.8384
sp|P62918|RL8_MOUSE 60S ribosomal protein L8 OS=Mus musculus GN=Rpl8 PE=1 SV=2	60S ribosomal protein L8	Rpl8		0.446103	-0.487381		0.245633	-0.47852		0.682317	-0.701948			0.0665217	0.0835603		0.208464	-0.20744		0.623609	-0.291	8	8	8	28	28	28	28.024	0	67.356	3575200000	66	P62918	P62918	25.3754	24.9225	24.6591	25.8233	24.5589	24.8255	25.3114	25.2632	25.2553	25.1569	24.9562	26.3061	24.2773	25.83	26.5359
sp|Q9Z104|HM20B_MOUSE SWI/SNF-related matrix-associated actin-dependent regulator of chromatin subfamily E member 1-related OS=Mus musculus GN=Hmg20b PE=1 SV=1;tr|F7AVN4|F7AVN4_MOUSE SWI/SNF-related matrix-associated actin-dependent regulator of chromatin	SWI/SNF-related matrix-associated actin-dependent regulator of chromatin subfamily E member 1-related	Hmg20b		-4.34294e-08	0	+	2.01626	4.25546		0.114425	0.37391	YES	+	2.17906	4.50573	+	1.90892	3.91185		0.713811	-0.593875	9	9	9	28.7	28.7	28.7	35.869	0	197.86	623220000	14	Q9Z104;F7AVN4;Q05DT2;E9Q2W1	Q9Z104;F7AVN4;Q05DT2	19.5192	20.2242	20.0007	22.7317	25.2017	25.3279	19.9	20.6516	20.9741	20.4818	20.7077	21.2107	20.8627	19.8285	19.8036
sp|P28033-3|CEBPB_MOUSE Isoform 2 of CCAAT/enhancer-binding protein beta OS=Mus musculus GN=Cebpb;sp|P28033|CEBPB_MOUSE CCAAT/enhancer-binding protein beta OS=Mus musculus GN=Cebpb PE=1 SV=1;sp|P28033-2|CEBPB_MOUSE Isoform 3 of CCAAT/enhancer-binding prote	CCAAT/enhancer-binding protein beta	Cebpb	+	1.87516	2.61816	+	2.17015	2.82266	+	3.10824	3.68233	YES		0.272324	-0.0635846	+	1.69175	-1.44435	+	1.62144	-1.38077	5	5	5	24	24	24	29.133	0	72.065	427980000	8	P28033-3;P28033;P28033-2	P28033-3;P28033;P28033-2	22.0542	22.128	22.2973	22.1355	21.9788	22.1745	24.1639	23.6141	22.8439	20.5049	19.7204	18.3998	20.2473	19.2115	18.362
sp|Q60864|STIP1_MOUSE Stress-induced-phosphoprotein 1 OS=Mus musculus GN=Stip1 PE=1 SV=1	Stress-induced-phosphoprotein 1	Stip1	+	2.23926	2.92322	+	1.80537	2.24302		0.579193	1.11628	YES	+	1.85352	-1.94753		0.279517	-0.14404	+	1.62791	1.80349	7	7	7	20.6	20.6	20.6	62.581	0	41.202	585390000	18	Q60864	Q60864	24.6117	24.6407	23.2331	22.1711	22.3088	22.1631	22.5945	22.5238	21.9568	21.7253	20.7491	21.2415	20.7285	18.8929	20.2925
sp|O08750|NFIL3_MOUSE Nuclear factor interleukin-3-regulated protein OS=Mus musculus GN=Nfil3 PE=1 SV=1	Nuclear factor interleukin-3-regulated protein	Nfil3	+	3.61916	3.63528	+	2.29592	4.74128	+	3.84166	4.63431	YES		1.1152	0.955582		0.521554	0.540501		0.455684	-0.415081	6	6	6	18.8	18.8	18.8	50.943	0	74.14	1263100000	26	O08750	O08750	24.4851	23.9048	23.7058	25.6409	24.606	24.7155	25.0626	24.2601	24.0182	20.3039	20.1498	20.7361	21.7182	19.0432	19.9772
tr|Q3UJB0|Q3UJB0_MOUSE Protein Sf3b2 OS=Mus musculus GN=Sf3b2 PE=1 SV=1		Sf3b2	+	3.35034	5.79492	+	3.47938	5.11117	+	1.62506	4.50309	YES		1.01871	-0.808364	+	1.91207	-0.98554		0.220574	-0.177176	29	29	29	40.5	40.5	40.5	98.197	0	256.85	3123100000	65	Q3UJB0	Q3UJB0	25.4234	25.5639	26.3986	24.808	25.4145	24.7383	26.1079	25.9551	25.8544	20.8892	19.4005	19.7114	20.6395	19.3467	19.6411
tr|A0A087WSF4|A0A087WSF4_MOUSE MCG140429 OS=Mus musculus GN=Zfp976 PE=4 SV=1;tr|E9Q981|E9Q981_MOUSE Protein Zfp976 OS=Mus musculus GN=Zfp976 PE=4 SV=1		9830147E19Rik		0.864019	2.06725		0.292692	0.718278		0.478725	-1.05583		+	2.04917	-0.437164		0.0924739	0.229727		0.306043	0.666891	6	4	2	16.9	7.4	3.1	75.904	0	21.31	361550000	16	A0A087WSF4;E9Q981	A0A087WSF4;E9Q981	22.2177	21.9944	22.2234	21.6857	21.8081	21.6302	19.7115	22.4363	22.287	19.1557	18.7897	22.2883	19.0079	21.8978	22.0635
sp|Q8C145|S39A6_MOUSE Zinc transporter ZIP6 OS=Mus musculus GN=Slc39a6 PE=1 SV=1	Zinc transporter ZIP6	Slc39a6	+	4.11722	-2.00194	+	2.3038	-1.7696	+	3.76199	-1.82983			0.211953	0.0673841		0.807441	0.187217		0.456742	0.119833	24	24	24	20.5	20.5	20.5	86.379	0	323.31	65801000000	214	Q8C145;D3Z7N4	Q8C145	29.1874	28.9417	28.8942	29.0592	28.9394	29.2269	28.757	28.9252	28.9816	31.1634	30.9025	30.9633	30.278	30.9359	31.3205
sp|Q9D1J3|SARNP_MOUSE SAP domain-containing ribonucleoprotein OS=Mus musculus GN=Sarnp PE=1 SV=3	SAP domain-containing ribonucleoprotein	Sarnp	+	1.91395	4.62677	+	2.79118	4.2331	+	2.30494	4.59347	YES	+	1.47387	-1.1022	+	1.91371	-1.84584		0.722636	-0.743644	11	11	11	48.1	48.1	48.1	23.532	0	235	2639000000	36	Q9D1J3	Q9D1J3	24.8512	25.8351	25.3124	24.5274	23.8534	24.3113	25.6633	26.826	25.7403	19.7233	19.6378	22.7572	20.9369	19.1364	19.9195
sp|Q9Z1M8|RED_MOUSE Protein Red OS=Mus musculus GN=Ik PE=1 SV=2	Protein Red	Ik	+	2.84657	4.57324	+	3.25918	5.45254	+	4.32913	4.41855	YES		0.703503	0.209472		1.00719	-0.179467	+	1.64771	-0.388939	12	12	12	32.9	32.9	32.9	65.615	0	169.87	1679400000	40	Q9Z1M8	Q9Z1M8	24.4876	24.8592	24.6591	24.9667	24.9558	24.7118	25.0736	25.0487	25.0504	20.5141	20.8093	18.9627	19.9122	20.0094	18.3551
sp|Q8CH25-2|SLTM_MOUSE Isoform 2 of SAFB-like transcription modulator OS=Mus musculus GN=Sltm;sp|Q8CH25|SLTM_MOUSE SAFB-like transcription modulator OS=Mus musculus GN=Sltm PE=1 SV=1	SAFB-like transcription modulator	Sltm		1.23494	2.432		0.876455	0.924028	+	2.36926	3.632	YES	+	1.78036	-0.968107	+	2.62199	-2.28253	+	1.65514	-1.31442	17	17	17	18.9	18.9	18.9	115.18	0	276.95	1793800000	47	Q8CH25-2;Q8CH25	Q8CH25-2;Q8CH25	24.2222	24.1181	24.7604	23.1331	23.4488	23.6145	25.5866	25.2116	26.2458	20.1585	22.539	23.1072	21.7854	22.2658	23.3732
sp|Q91VL8|TE2IP_MOUSE Telomeric repeat-binding factor 2-interacting protein 1 OS=Mus musculus GN=Terf2ip PE=1 SV=1	Telomeric repeat-binding factor 2-interacting protein 1	Terf2ip	+	3.17768	3.12047	+	2.96609	2.17289	+	2.51958	3.88775	YES	+	2.0566	-1.23814		1.17926	-1.09683		0.10806	0.141308	5	5	5	22.9	22.9	22.9	43.353	0	87.461	699560000	24	Q91VL8	Q91VL8	24.3277	24.1063	23.5776	23.0296	22.6097	22.6578	24.6951	23.4142	23.4784	21.3103	20.4875	20.8524	20.8905	20.7265	20.1616
tr|V9GX42|V9GX42_MOUSE Chromatin modification-related protein MEAF6 OS=Mus musculus GN=Meaf6 PE=1 SV=1;sp|Q2VPQ9|EAF6_MOUSE Chromatin modification-related protein MEAF6 OS=Mus musculus GN=Meaf6 PE=1 SV=1;sp|Q2VPQ9-2|EAF6_MOUSE Isoform 2 of Chromatin modifi	Chromatin modification-related protein MEAF6	Meaf6	+	3.17885	2.99186	+	4.05945	1.75998	+	2.81016	3.43292	YES	+	1.50956	-0.398947	+	2.73564	-0.790964	+	1.65659	-0.392017	4	4	4	17.7	17.7	17.7	20.518	0	12.688	492190000	23	V9GX42;Q2VPQ9;Q2VPQ9-2	V9GX42;Q2VPQ9;Q2VPQ9-2	22.8518	23.1477	22.9607	22.4203	22.6349	22.7082	23.4964	23.2741	23.3657	20.3046	19.395	20.285	20.7123	20.8266	20.9445
tr|Q8BIV1|Q8BIV1_MOUSE Protein Zfp719 OS=Mus musculus GN=Zfp719 PE=2 SV=1;tr|A0A0U1RNT5|A0A0U1RNT5_MOUSE Protein Zfp719 (Fragment) OS=Mus musculus GN=Zfp719 PE=4 SV=1		Zfp719		0.367522	1.06042		0.130533	0.350466		0.0525447	0.22909			0.102892	0.0524368		1.05352	-0.719536		1.06459	-0.771973	6	6	6	9	9	9	83.598	0	9.3068	446990000	11	Q8BIV1;A0A0U1RNT5	Q8BIV1;A0A0U1RNT5	21.7332	21.8081	22.2248	22.144	21.9852	21.7942	23.2946	22.4814	22.3059	18.4697	21.9868	22.1282	19.6609	22.6238	22.5871
tr|F6R9A8|F6R9A8_MOUSE Protein Zfp958 OS=Mus musculus GN=Zfp958 PE=4 SV=1;tr|Q99LG7|Q99LG7_MOUSE Protein Zfp958 OS=Mus musculus GN=Zfp958 PE=2 SV=1		Zfp958		0.771717	0.690936		0.778095	0.963975		0.162062	0.214445			0.0411437	0.0499344		0.0178296	0.0175171		0.026025	-0.0324173	18	18	15	52.4	52.4	45.7	54.695	0	100.01	8168500000	62	F6R9A8;Q99LG7	F6R9A8;Q99LG7	26.928	25.8772	26.8971	26.799	26.8866	26.1665	26.9712	26.663	26.1654	25.903	25.4732	26.2533	24.6052	26.1872	26.1677
sp|O35226-5|PSMD4_MOUSE Isoform Rpn10E of 26S proteasome non-ATPase regulatory subunit 4 OS=Mus musculus GN=Psmd4;sp|O35226-4|PSMD4_MOUSE Isoform Rpn10D of 26S proteasome non-ATPase regulatory subunit 4 OS=Mus musculus GN=Psmd4;sp|O35226-3|PSMD4_MOUSE Isof	26S proteasome non-ATPase regulatory subunit 4	Psmd4		0.347587	0.494973	+	2.0187	2.12698		0.643267	0.793412	YES	+	1.4976	2.13251	+	1.94351	2.16165		0.0140968	0.0291328	4	4	4	20	20	20	27.912	0	76.003	234550000	5	O35226-5;O35226-4;O35226-3;O35226;O35226-2	O35226-5;O35226-4;O35226-3;O35226;O35226-2	19.6253	21.4584	21.2266	22.6458	23.538	22.5241	20.4221	20.3256	21.4752	20.108	20.1878	20.5296	20.2893	21.3939	20.6437
tr|B2RQG2|B2RQG2_MOUSE PHD finger protein 3 OS=Mus musculus GN=Phf3 PE=1 SV=1		Phf3		0.389518	0.552607		0.231585	0.85064		0.762576	-0.671257			0.0416663	0.0447903		0.0300681	0.0450452		0.000210293	0.000254949	10	10	10	6.2	6.2	6.2	225.54	0	98.366	1114300000	19	B2RQG2	B2RQG2	23.9033	23.6671	23.44	24.3872	23.2819	23.4757	24.3927	23.4585	23.1584	22.0218	23.3203	24.0105	20.0662	24.3539	24.1728
sp|Q9D0M3-2|CY1_MOUSE Isoform 2 of Cytochrome c1, heme protein, mitochondrial OS=Mus musculus GN=Cyc1;sp|Q9D0M3|CY1_MOUSE Cytochrome c1, heme protein, mitochondrial OS=Mus musculus GN=Cyc1 PE=1 SV=1	Cytochrome c1, heme protein, mitochondrial	Cyc1		0.912811	1.95973		0.154071	0.682453		1.14038	-0.575212			0.0534689	0.0445989		0.282295	0.188248		0.227497	0.143649	5	5	5	19.5	19.5	19.5	29.497	0	17.013	810200000	20	Q9D0M3-2;Q9D0M3	Q9D0M3-2;Q9D0M3	23.4117	23.1484	22.7608	23.406	22.7212	23.3274	22.9983	22.6718	23.2199	20.1023	23.1147	20.2247	19.1861	24.1033	24.118
sp|Q8BJ05|ZC3HE_MOUSE Zinc finger CCCH domain-containing protein 14 OS=Mus musculus GN=Zc3h14 PE=1 SV=1;sp|Q8BJ05-2|ZC3HE_MOUSE Isoform 2 of Zinc finger CCCH domain-containing protein 14 OS=Mus musculus GN=Zc3h14;sp|Q8BJ05-3|ZC3HE_MOUSE Isoform 3 of Zinc f	Zinc finger CCCH domain-containing protein 14	Zc3h14	+	3.13313	5.47516	+	2.33988	4.59041	+	2.65348	5.60669	YES		0.842674	-0.541367		0.861982	-0.667585		0.212767	-0.126218	15	15	15	22.6	22.6	22.6	82.408	0	315.87	2302000000	49	Q8BJ05;Q8BJ05-2;Q8BJ05-3;Q8BJ05-4	Q8BJ05;Q8BJ05-2;Q8BJ05-3	25.3497	25.6132	25.5356	25.4775	24.4836	24.9133	25.9124	25.2013	25.7634	19.5784	19.3164	21.1782	21.7167	20.2475	19.139
sp|Q9Z204|HNRPC_MOUSE Heterogeneous nuclear ribonucleoproteins C1/C2 OS=Mus musculus GN=Hnrnpc PE=1 SV=1;sp|Q9Z204-5|HNRPC_MOUSE Isoform 5 of Heterogeneous nuclear ribonucleoproteins C1/C2 OS=Mus musculus GN=Hnrnpc	Heterogeneous nuclear ribonucleoproteins C1/C2	Hnrnpc	+	2.47019	4.74878		0.67074	1.98686	+	2.84779	4.84664	YES		1.14698	-2.82779		1.0487	-2.69389		0.134464	0.133905	35	2	2	61.3	11.5	11.5	34.384	0	233	1534800000	15	Q9Z204;Q9Z204-5	Q9Z204;Q9Z204-5	24.9582	24.941	24.6313	19.7157	23.3433	22.9882	25.2719	24.7936	24.0634	20.0516	18.8089	21.4238	20.023	21.2239	18.8397
sp|Q6P5D8|SMHD1_MOUSE Structural maintenance of chromosomes flexible hinge domain-containing protein 1 OS=Mus musculus GN=Smchd1 PE=1 SV=2	Structural maintenance of chromosomes flexible hinge domain-containing protein 1	Smchd1	+	2.51714	8.40298	+	1.48175	5.1626	+	2.16825	7.43616	YES	+	1.94278	-2.27961	+	1.95239	-1.35432		0.82293	0.925287	95	95	95	54.6	54.6	54.6	225.65	0	323.31	28582000000	411	Q6P5D8	Q6P5D8	29.4614	28.923	30.5262	27.4931	26.9512	27.6274	29.1528	28.5398	28.4421	19.8885	23.6755	20.1376	20.4176	25.3905	20.7757
sp|Q64127|TIF1A_MOUSE Transcription intermediary factor 1-alpha OS=Mus musculus GN=Trim24 PE=1 SV=1;sp|Q64127-2|TIF1A_MOUSE Isoform Short of Transcription intermediary factor 1-alpha OS=Mus musculus GN=Trim24;tr|E9Q1U8|E9Q1U8_MOUSE Transcription intermedia	Transcription intermediary factor 1-alpha	Trim24	+	4.48342	6.99436	+	3.34354	4.23775	+	3.24257	5.54723	YES	+	2.06819	-2.25579		1.12474	-1.42176		0.695329	0.834032	26	25	25	33.3	32.3	32.3	116.66	0	323.31	4644000000	81	Q64127;Q64127-2;E9Q1U8	Q64127;Q64127-2;E9Q1U8	27.0489	26.4936	27.4852	24.2561	24.527	25.4771	27.0975	25.609	25.8191	19.9157	19.7615	20.3673	20.7367	20.2195	20.5907
sp|Q80W00|PP1RA_MOUSE Serine/threonine-protein phosphatase 1 regulatory subunit 10 OS=Mus musculus GN=Ppp1r10 PE=1 SV=1;sp|Q80W00-2|PP1RA_MOUSE Isoform 2 of Serine/threonine-protein phosphatase 1 regulatory subunit 10 OS=Mus musculus GN=Ppp1r10	Serine/threonine-protein phosphatase 1 regulatory subunit 10	Ppp1r10		0.00486081	0.00352414		0.189265	-0.354816	+	1.92226	-1.33977			0.809348	0.173796	+	1.33548	-0.309261	+	1.66612	-0.483057	52	52	52	63	63	63	94.371	0	323.31	38231000000	349	Q80W00;Q80W00-2;S4R164	Q80W00;Q80W00-2	28.0714	27.8182	28.0927	28.2573	28.1059	28.1406	28.2814	28.5888	28.5614	27.5504	28.1883	28.2332	27.1327	29.5141	28.9215
sp|Q3TUF7|YETS2_MOUSE YEATS domain-containing protein 2 OS=Mus musculus GN=Yeats2 PE=1 SV=2;sp|Q3TUF7-2|YETS2_MOUSE Isoform 2 of YEATS domain-containing protein 2 OS=Mus musculus GN=Yeats2;sp|Q3TUF7-3|YETS2_MOUSE Isoform 3 of YEATS domain-containing protei	YEATS domain-containing protein 2	Yeats2	+	4.88458	6.00815	+	4.09534	7.3294	+	4.02299	5.46579	YES	+	2.54609	1.18877	+	1.96185	1.00164		0.362541	-0.187131	26	26	26	25.6	25.6	25.6	148.95	0	323.31	4290900000	93	Q3TUF7;Q3TUF7-2;Q3TUF7-3	Q3TUF7;Q3TUF7-2;Q3TUF7-3	25.398	25.7465	25.7792	27.0607	26.5925	26.8368	25.9664	25.4761	26.0426	19.8631	19.7941	19.2421	20.2501	19.4731	18.7786
tr|Q14DI0|Q14DI0_MOUSE Protein Zfp935 OS=Mus musculus GN=Zfp935 PE=1 SV=1		Zfp935		0.151571	0.199245		0.270279	0.399773		0.408914	-0.54539			0.0334602	0.0206197		0.292363	-0.345057		0.331737	-0.365677	11	10	8	34.8	30.6	26.3	41.744	0	53.398	2830100000	48	Q14DI0;A2ARW4	Q14DI0	24.6036	24.6171	24.9203	24.6152	25.0892	24.4984	25.8325	25.1045	24.3011	23.9198	25.4633	24.1602	23.3955	25.3454	24.2627
sp|Q9JJD0|THA11_MOUSE THAP domain-containing protein 11 OS=Mus musculus GN=Thap11 PE=1 SV=1	THAP domain-containing protein 11	Thap11		0.163816	-0.178738	+	1.57336	1.17838		0.345545	0.402442	YES	+	2.0753	0.898883		0.53862	0.434404		0.559954	-0.464479	2	2	2	5.6	5.6	5.6	33.275	0	2.9515	52176000	2	Q9JJD0	Q9JJD0	19.4739	19.9698	19.8224	20.7017	20.8228	20.4382	20.2325	20.7977	19.6293	20.3586	20.2747	19.1689	19.7427	18.8291	19.8557
sp|Q14B71|CDCA2_MOUSE Cell division cycle-associated protein 2 OS=Mus musculus GN=Cdca2 PE=1 SV=2;tr|D3YZE8|D3YZE8_MOUSE Cell division cycle-associated protein 2 (Fragment) OS=Mus musculus GN=Cdca2 PE=1 SV=1	Cell division cycle-associated protein 2	Cdca2		0.162082	-0.357982	+	2.08218	4.05705		0.654212	0.455938	YES	+	1.81061	4.7127	+	1.97005	3.97985		0.345984	-0.732848	9	9	9	13.1	13.1	13.1	106.36	0	71.118	577990000	19	Q14B71;D3YZE8;Q14B71-2;D3Z5P7	Q14B71;D3YZE8	21.5856	19.0407	19.2164	26.3083	23.777	23.8956	20.9474	21.0358	20.0582	20.5462	20.1234	20.2471	20.8277	20.5998	20.3823
tr|G5E8S0|G5E8S0_MOUSE PHD finger protein 14 OS=Mus musculus GN=Phf14 PE=1 SV=1;sp|Q9D4H9-3|PHF14_MOUSE Isoform 3 of PHD finger protein 14 OS=Mus musculus GN=Phf14;sp|Q9D4H9|PHF14_MOUSE PHD finger protein 14 OS=Mus musculus GN=Phf14 PE=1 SV=1;sp|Q9D4H9-2|P	PHD finger protein 14	Phf14	+	2.63965	3.78138	+	2.37585	4.41186	+	2.90041	4.38682	YES		0.0652411	0.0654888		0.357169	-0.351959		0.758593	-0.417448	9	9	9	14	14	14	99.09	0	93.491	866640000	41	G5E8S0;Q9D4H9-3;Q9D4H9;Q9D4H9-2;A0A0N4SWI1;F6TN92	G5E8S0;Q9D4H9-3;Q9D4H9;Q9D4H9-2	23.7248	23.9645	23.6513	24.5106	23.4224	23.6041	24.6277	24.1455	23.8197	20.084	20.886	19.0265	18.9472	18.5919	20.7624
sp|Q8K3X4|I2BPL_MOUSE Interferon regulatory factor 2-binding protein-like OS=Mus musculus GN=Irf2bpl PE=1 SV=1	Interferon regulatory factor 2-binding protein-like	Irf2bpl	+	1.70588	1.66893	+	2.80385	3.17543	+	2.04084	1.74076	YES	+	1.82139	1.10193	+	1.97962	1.10696		0.00976693	0.00502777	5	5	5	8.8	8.8	8.8	80.564	0	22.431	371540000	22	Q8K3X4	Q8K3X4	22.1258	22.503	22.0255	23.7707	23.1497	23.0398	22.0925	22.3826	22.1641	19.7135	21.0142	20.9199	20.8261	19.9205	19.6873
tr|A0A0N4SVJ5|A0A0N4SVJ5_MOUSE Microphthalmia-associated transcription factor OS=Mus musculus GN=Mitf PE=1 SV=1;tr|Q3U2D2|Q3U2D2_MOUSE Microphthalmia-associated transcription factor OS=Mus musculus GN=Mitf PE=1 SV=1;tr|E9PZ28|E9PZ28_MOUSE Microphthalmia-as	Microphthalmia-associated transcription factor	Mitf		0.235493	0.690885	+	2.93905	4.39231		-4.34294e-08	0	YES	+	1.47484	3.64326	+	1.98097	4.10222		0.115192	0.458955	9	4	4	17.5	11	11	57.972	0	34.724	316310000	7	A0A0N4SVJ5;Q3U2D2;E9PZ28;E9QL92;Q08874-4;Q08874;Q08874-5;Q08874-9;Q08874-8;Q08874-7;Q08874-2;A0A0N4SV79;Q08874-6;Q08874-3;Q9WTW4;D6RCW2	A0A0N4SVJ5;Q3U2D2;E9PZ28;E9QL92;Q08874-4;Q08874;Q08874-5;Q08874-9;Q08874-8;Q08874-7;Q08874-2;A0A0N4SV79;Q08874-6;Q08874-3	19.3825	19.0927	22.6439	23.7871	24.0429	24.2188	20.9034	20.7083	18.1304	19.9224	19.319	19.8049	18.6209	19.9294	20.3216
sp|Q9CQU1|MFAP1_MOUSE Microfibrillar-associated protein 1 OS=Mus musculus GN=Mfap1 PE=1 SV=1	Microfibrillar-associated protein 1	Mfap1	+	2.42071	2.94468	+	2.37948	4.86565	+	3.22151	2.78529	YES		0.531483	0.893296		0.39211	0.688299		0.308607	-0.204997	9	9	9	30.8	30.8	30.8	51.954	0	35.001	858530000	16	Q9CQU1	Q9CQU1	23.4989	22.8435	23.0953	22.6544	25.0432	24.42	23.0502	23.7087	23.2938	19.4289	20.9837	20.1911	18.7377	20.0035	18.7795
tr|A0A0A6YW67|A0A0A6YW67_MOUSE MCG23377, isoform CRA_b OS=Mus musculus GN=Gm8797 PE=4 SV=1;tr|E9Q9J0|E9Q9J0_MOUSE Ubiquitin-60S ribosomal protein L40 (Fragment) OS=Mus musculus GN=Uba52 PE=1 SV=1;tr|E9Q5F6|E9Q5F6_MOUSE Polyubiquitin-C (Fragment) OS=Mus mus	Ubiquitin-60S ribosomal protein L40;Ubiquitin;60S ribosomal protein L40;Ubiquitin-40S ribosomal protein S27a;Ubiquitin;40S ribosomal protein S27a;Polyubiquitin-B;Ubiquitin;Polyubiquitin-C;Ubiquitin;Ubiquitin-related 1;Ubiquitin-related 2	Gm8797;Uba52;Ubc;Ubb;Rps27a;Kxd1;Gm7808	+	2.50459	2.19453	+	1.47649	1.54576	+	2.33435	0.864882	YES		0.737596	0.60523	+	1.99453	1.0991		0.619917	0.493871	16	16	16	93.5	93.5	93.5	8.7279	0	323.31	41855000000	232	A0A0A6YW67;E9Q9J0;E9Q5F6;Q5SX22;P62984;P62983;P0CG49;P0CG50;E9Q4P0;E9QNP0;J3QK04;D3YYZ2	A0A0A6YW67;E9Q9J0;E9Q5F6;Q5SX22;P62984;P62983;P0CG49;P0CG50;E9Q4P0;E9QNP0;J3QK04	28.6315	29.7599	29.2219	30.0917	29.8841	29.4531	28.4698	28.9814	28.6805	26.9731	26.835	27.2216	27.4688	28.3058	29.0171
sp|Q9Z148-2|EHMT2_MOUSE Isoform 2 of Histone-lysine N-methyltransferase EHMT2 OS=Mus musculus GN=Ehmt2;sp|Q9Z148-3|EHMT2_MOUSE Isoform 3 of Histone-lysine N-methyltransferase EHMT2 OS=Mus musculus GN=Ehmt2;tr|A2CG76|A2CG76_MOUSE Histone-lysine N-methyltran	Histone-lysine N-methyltransferase EHMT2	Ehmt2	+	4.42736	4.49507	+	2.09566	2.34992	+	1.94839	3.32173	YES	+	3.42266	-1.2508	+	2.00583	-1.55642		0.376531	-0.30562	13	13	13	16.6	16.6	16.6	128.42	0	312.22	1190900000	35	Q9Z148-2;Q9Z148-3;A2CG76;Q9Z148;G3UYH7;A2CG77;H3BIW5	Q9Z148-2;Q9Z148-3;A2CG76;Q9Z148	24.5527	24.3581	24.2541	23.1678	23.0016	23.2431	24.8148	24.0732	25.1938	19.5838	19.8077	20.2883	20.0041	21.6412	20.7174
sp|Q9R1C7|PR40A_MOUSE Pre-mRNA-processing factor 40 homolog A OS=Mus musculus GN=Prpf40a PE=1 SV=1;tr|A0A1B0GRU8|A0A1B0GRU8_MOUSE Pre-mRNA-processing factor 40 homolog A OS=Mus musculus GN=Prpf40a PE=4 SV=1;sp|Q9R1C7-2|PR40A_MOUSE Isoform 2 of Pre-mRNA-pro	Pre-mRNA-processing factor 40 homolog A	Prpf40a	+	2.14953	1.96289	+	1.90926	4.45334		1.14657	1.03947	YES	+	2.49989	2.06094	+	2.01483	1.94434		0.0788551	-0.116599	22	22	22	22.1	22.1	22.1	108.48	0	323.31	3936600000	72	Q9R1C7;A0A1B0GRU8;Q9R1C7-2;A2AQW6;A0A1B0GSF1	Q9R1C7;A0A1B0GRU8;Q9R1C7-2	25.5218	24.4293	24.8507	27.1104	26.8817	26.9926	25.7605	25.0609	24.3302	22.5326	23.2092	23.1713	20.4907	23.6102	23.5237
tr|L7N212|L7N212_MOUSE Zinc finger protein 120 OS=Mus musculus GN=Zfp120 PE=4 SV=1;sp|Q8BZW4-2|ZN120_MOUSE Isoform 2 of Zinc finger protein 120 OS=Mus musculus GN=Zfp120;sp|Q8BZW4|ZN120_MOUSE Zinc finger protein 120 OS=Mus musculus GN=Zfp120 PE=2 SV=1	Zinc finger protein 120	Zfp120		0.333518	0.800412	+	2.40487	2.59034		0.189799	-0.569983	YES		0.57578	1.23835		1.00577	2.36696		0.334121	1.1286	6	3	2	16.7	8.9	5.3	48.343	0	5.1601	297410000	5	L7N212;Q8BZW4-2;Q8BZW4	L7N212;Q8BZW4-2;Q8BZW4	19.4196	22.0106	22.2446	22.2273	23.0826	22.08	18.5262	22.1124	19.6503	20.8074	19.6252	20.841	19.306	20.3274	19.9854
sp|P83917|CBX1_MOUSE Chromobox protein homolog 1 OS=Mus musculus GN=Cbx1 PE=1 SV=1;tr|Q7TPM0|Q7TPM0_MOUSE Cbx1 protein OS=Mus musculus GN=Cbx1 PE=1 SV=1;tr|Q9CYJ8|Q9CYJ8_MOUSE Chromobox homolog 1 (Drosophila HP1 beta), isoform CRA_a OS=Mus musculus GN=Cbx1	Chromobox protein homolog 1	Cbx1	+	2.87637	7.06682	+	3.11837	5.85589	+	3.65837	6.87292	YES	+	2.23039	-1.79465		0.913507	-0.819412	+	1.68005	0.975238	16	16	15	56.2	56.2	56.2	21.418	0	323.31	9215400000	103	P83917;Q7TPM0;Q9CYJ8	P83917;Q7TPM0;Q9CYJ8	27.7609	27.951	27.8014	25.3945	26.4767	26.2581	26.8735	27.3027	26.4113	21.0799	19.1117	22.1212	19.4115	21.2272	19.9229
sp|Q9DBY8|NVL_MOUSE Nuclear valosin-containing protein-like OS=Mus musculus GN=Nvl PE=1 SV=1	Nuclear valosin-containing protein-like	Nvl		-4.34294e-08	0	+	3.16672	3.03837		0.637904	0.810619	YES	+	2.35263	2.89481	+	2.02054	2.86441		0.0149791	-0.0304012	6	6	6	10.6	10.6	10.6	94.475	0	36.599	254170000	10	Q9DBY8	Q9DBY8	20.4025	19.9979	21.3592	23.5165	23.9755	22.9519	21.6827	20.2071	19.9609	20.3816	19.9595	20.5693	20.2041	20.5791	20.5456
sp|Q8BTV2-2|CPSF7_MOUSE Isoform 2 of Cleavage and polyadenylation specificity factor subunit 7 OS=Mus musculus GN=Cpsf7;sp|Q8BTV2|CPSF7_MOUSE Cleavage and polyadenylation specificity factor subunit 7 OS=Mus musculus GN=Cpsf7 PE=1 SV=2;sp|Q8BTV2-3|CPSF7_MOU	Cleavage and polyadenylation specificity factor subunit 7	Cpsf7		-4.34294e-08	0		0.974252	-2.78834		0.755094	-1.67758			-4.34294e-08	0		0.688659	-1.60928		0.724843	-1.58989	5	5	5	19	19	19	51.056	0	66.05	408800000	15	Q8BTV2-2;Q8BTV2;Q8BTV2-3	Q8BTV2-2;Q8BTV2;Q8BTV2-3	20.4789	19.3252	19.6836	19.8257	20.6496	18.9542	22.9998	21.5236	19.7339	20.1651	20.0711	20.4499	20.1113	24.036	23.6472
sp|Q8BY46|ZN574_MOUSE Zinc finger protein 574 OS=Mus musculus GN=Znf574 PE=1 SV=1	Zinc finger protein 574	Znf574		-4.34294e-08	0		-4.34294e-08	0		0.0207013	-0.0487194			-4.34294e-08	0		0.323888	-0.39717		0.115326	-0.282228	2	2	2	2.7	2.7	2.7	99.46	0	3.8778	88129000	2	Q8BY46	Q8BY46	20.3351	18.6293	21.6523	20.4936	20.6407	19.1377	20.8013	20.3117	20.3505	19.5551	21.9907	20.3367	21.0645	20.1311	19.792
sp|Q8CDD9|LRIF1_MOUSE Ligand-dependent nuclear receptor-interacting factor 1 OS=Mus musculus GN=Lrif1 PE=2 SV=2	Ligand-dependent nuclear receptor-interacting factor 1	Lrif1	+	4.38362	8.63515	+	3.76984	8.39766	+	5.32308	8.7267	YES	+	2.31072	-0.532782	+	2.02704	-0.84978		0.923574	-0.316998	45	45	18	47.2	47.2	30.6	82.997	0	323.31	23887000000	210	Q8CDD9;Q8CDD9-2;D3Z005;D3Z1H3;D3YWW6	Q8CDD9	28.6306	28.7287	28.7091	28.3165	28.0061	28.1473	29.294	28.9742	28.7512	20.7434	19.2265	20.1929	19.8028	20.7956	18.6786
sp|Q9QWF0|CAF1A_MOUSE Chromatin assembly factor 1 subunit A OS=Mus musculus GN=Chaf1a PE=1 SV=1	Chromatin assembly factor 1 subunit A	Chaf1a	+	2.3003	2.41982	+	2.41329	2.74724	+	1.31136	2.49356	YES		0.105918	0.0851288		0.217793	0.189315		0.196124	0.104186	4	4	4	6	6	6	101.93	0	7.9932	396060000	9	Q9QWF0	Q9QWF0	22.5517	22.7724	22.7796	22.2289	23.1113	23.0188	22.2753	22.583	22.9327	20.1178	19.6391	21.0873	20.5453	20.2328	19.3392
tr|A2A9P6|A2A9P6_MOUSE Cyclin-dependent kinase 11B OS=Mus musculus GN=Cdk11b PE=1 SV=1;sp|P24788|CD11B_MOUSE Cyclin-dependent kinase 11B OS=Mus musculus GN=Cdk11b PE=1 SV=2;sp|P24788-2|CD11B_MOUSE Isoform 2 of Cyclin-dependent kinase 11B OS=Mus musculus GN	Cyclin-dependent kinase 11B	Cdk11b		0.830565	1.46846	+	2.4474	4.01566	+	1.74143	1.4807	YES		0.938633	1.63945		0.847743	0.920872		0.436457	-0.718582	7	7	7	9.5	9.5	9.5	87.319	0	13.723	365960000	8	A2A9P6;P24788;P24788-2	A2A9P6;P24788;P24788-2	21.9295	22.4432	20.2116	22.2769	23.4108	23.815	21.8828	22.2603	22.597	19.8949	20.9357	19.3484	19.6727	18.2249	19.5581
tr|A2ART0|A2ART0_MOUSE Protein Gm14391 OS=Mus musculus GN=Gm6710 PE=4 SV=1;tr|A2ARX1|A2ARX1_MOUSE Protein Gm14391 OS=Mus musculus GN=Gm14391 PE=4 SV=1;tr|E9QA51|E9QA51_MOUSE Protein Gm14399 OS=Mus musculus GN=Gm14399 PE=4 SV=1		Gm6710;Gm14391;Gm14399		0.171991	-0.271981		0.161668	-0.286709		0.894862	-0.668049			0.0096332	-0.00895246		0.26055	-0.192706		0.517427	-0.183754	16	10	0	54.5	33	0	64.074	0	131.79	3680000000	75	A2ART0;A2ARX1;E9QA51;A2ARX0;Q8C1K5;A2ARX2;Q8C1G8;Q1PA39;A0A1B0GRK6;L7N247;A2AW64;F2Z412;D3Z288;A2ANU5;E9Q6B9;F7CWA7;A2AW65	A2ART0;A2ARX1;E9QA51	25.4025	25.0225	25.3906	25.8166	25.0522	24.9199	25.5734	25.2709	25.5226	24.9715	24.9459	26.7141	24.3766	26.3927	25.8796
tr|Q3UI68|Q3UI68_MOUSE Zinc finger protein 1 OS=Mus musculus GN=Zfp1 PE=1 SV=1;sp|P08042-2|ZFP1_MOUSE Isoform 2 of Zinc finger protein 1 OS=Mus musculus GN=Zfp1;sp|P08042|ZFP1_MOUSE Zinc finger protein 1 OS=Mus musculus GN=Zfp1 PE=2 SV=3	Zinc finger protein 1	Zfp1	+	3.83031	4.94922	+	3.90773	3.34101	+	2.18796	4.03802	YES	+	2.51003	-1.10625	+	2.03018	-1.64101		0.718818	-0.534752	12	12	11	32	32	28.3	46.623	0	64.869	1139700000	23	Q3UI68;P08042-2;P08042	Q3UI68;P08042-2;P08042	24.4807	24.3904	24.1185	23.3915	22.9569	23.3224	24.6519	24.444	25.4979	19.667	19.7607	18.7142	19.5441	19.9339	20.1697
sp|P63260|ACTG_MOUSE Actin, cytoplasmic 2 OS=Mus musculus GN=Actg1 PE=1 SV=1;sp|P60710|ACTB_MOUSE Actin, cytoplasmic 1 OS=Mus musculus GN=Actb PE=1 SV=1;tr|E9Q5F4|E9Q5F4_MOUSE Actin, cytoplasmic 1 (Fragment) OS=Mus musculus GN=Actb PE=1 SV=1;tr|G3UZ07|G3UZ	Actin, cytoplasmic 2;Actin, cytoplasmic 2, N-terminally processed;Actin, cytoplasmic 1;Actin, cytoplasmic 1, N-terminally processed;Actin, gamma-enteric smooth muscle;Actin, alpha skeletal muscle;Actin, alpha cardiac muscle 1;Actin, aortic smooth muscle	Actg1;Actb;Actg2;Acta1;Actc1;Acta2		0.37284	0.308407		0.154861	-0.15305		0.323063	-0.233402			0.0106004	-0.0125211		0.255982	0.268335		0.394087	0.280856	10	10	10	37.1	37.1	37.1	41.792	0	38.143	1415400000	28	P63260;P60710;E9Q5F4;G3UZ07;E9Q1F2;G3UYG0;P63268;P68134;P68033;P62737;E9Q606;B1ATY1;D3Z2K3;D3YZY0;F6WX90;E9Q2D1;Q8BFZ3;F8WGM8;V9GXQ2;A0A0U1RQ96	P63260;P60710;E9Q5F4;G3UZ07;E9Q1F2;G3UYG0;P63268;P68134;P68033;P62737	24.1934	24.6498	24.0313	24.7241	23.6055	24.5074	24.4775	23.7035	23.851	23.7402	23.6428	24.5663	24.5656	24.1542	24.5762
sp|Q61686|CBX5_MOUSE Chromobox protein homolog 5 OS=Mus musculus GN=Cbx5 PE=1 SV=1	Chromobox protein homolog 5	Cbx5	+	1.47437	4.69818	+	3.06119	4.25735	+	3.55881	5.92857	YES	+	2.08222	-1.14131	+	2.04567	-1.41518		0.476573	-0.273867	10	9	9	46.1	46.1	46.1	22.186	0	302.03	3157900000	37	Q61686;D3Z0U2	Q61686	26.0576	25.9733	25.6657	25.1488	24.4723	24.6516	26.4796	26.2902	25.7485	19.1568	20.3859	24.0594	19.6459	21.0336	20.8211
sp|Q9JIH2|NUP50_MOUSE Nuclear pore complex protein Nup50 OS=Mus musculus GN=Nup50 PE=1 SV=3	Nuclear pore complex protein Nup50	Nup50	+	1.6603	2.52841	+	2.50783	2.1555	+	2.39809	1.87237	YES		0.935701	-0.803288		0.245204	-0.17292		0.610716	0.630369	4	4	4	18	18	18	49.485	0	16.623	461060000	12	Q9JIH2	Q9JIH2	23.8636	23.6751	22.6231	22.7759	22.3935	22.5826	22.829	22.282	23.1597	19.7606	21.105	21.711	19.9371	21.0282	20.3202
sp|Q8CF90|MAFA_MOUSE Transcription factor MafA OS=Mus musculus GN=Mafa PE=1 SV=1	Transcription factor MafA	Mafa	+	1.76736	-1.26447		1.01495	-1.11893	+	2.74186	-1.84367			0.937097	-0.67922	+	2.05328	-1.13628		0.733187	-0.457057	12	12	11	26.2	26.2	26.2	37.575	0	323.31	10028000000	70	Q8CF90	Q8CF90	25.4947	26.3505	26.2043	25.3638	25.6908	24.9573	26.684	26.4132	26.3235	26.986	27.2399	27.617	25.5124	26.9281	26.9282
sp|Q8VEM8|MPCP_MOUSE Phosphate carrier protein, mitochondrial OS=Mus musculus GN=Slc25a3 PE=1 SV=1;tr|G5E902|G5E902_MOUSE MCG10343, isoform CRA_b OS=Mus musculus GN=Slc25a3 PE=1 SV=1	Phosphate carrier protein, mitochondrial	Slc25a3		0.631595	2.55131		0.26753	1.14498		0.276715	-0.376361			0.00892615	-0.0154546		0.0678336	0.104926		0.264315	0.120381	7	7	7	24.4	24.4	24.4	39.632	0	37.68	2441200000	31	Q8VEM8;G5E902	Q8VEM8;G5E902	24.712	25.2925	25.213	26.0456	24.1865	24.9391	24.9399	24.9539	24.9626	18.9021	24.4439	24.2177	20.6654	25.613	25.4579
sp|Q6PAL7|AHDC1_MOUSE AT-hook DNA-binding motif-containing protein 1 OS=Mus musculus GN=Ahdc1 PE=1 SV=1	AT-hook DNA-binding motif-containing protein 1	Ahdc1		-4.34294e-08	0	+	1.55353	2.36486		-4.34294e-08	0	YES	+	1.47925	2.66038	+	2.08041	3.30934		-4.34294e-08	0	5	5	5	5.5	5.5	5.5	168.08	0	67.479	179180000	6	Q6PAL7	Q6PAL7	20.9058	21.1251	19.5453	24.5191	22.6563	22.3819	19.9797	20.0084	19.6411	19.5419	19.131	20.8551	21.0757	20.4225	20.9645
tr|Q8CF60|Q8CF60_MOUSE Protein Zfp263 OS=Mus musculus GN=Zfp263 PE=1 SV=1;tr|E9PXW0|E9PXW0_MOUSE Protein Zfp263 OS=Mus musculus GN=Zfp263 PE=1 SV=1		Zfp263	+	3.50149	2.62735	+	2.06934	3.61448	+	4.16946	2.64959	YES		0.44373	0.178132		0.649761	-0.240711	+	1.6864	-0.418843	26	26	26	40.4	40.4	40.4	77.526	0	323.31	10856000000	104	Q8CF60;E9PXW0;E0CZ03	Q8CF60;E9PXW0	27.3794	27.4049	27.1385	27.6519	27.1861	27.6192	27.8671	27.6975	27.6148	24.4481	24.4934	25.0993	22.5179	25.0438	24.052
sp|Q8R0F5|RBMX2_MOUSE RNA-binding motif protein, X-linked 2 OS=Mus musculus GN=Rbmx2 PE=1 SV=1	RNA-binding motif protein, X-linked 2	Rbmx2		0.154836	0.179418		0.297267	-0.212095		0.811583	-0.537323			0.0258174	-0.0304		0.540938	-0.346366		0.278304	-0.315966	15	15	15	28.8	28.8	28.8	37.535	0	274.27	3566400000	61	Q8R0F5	Q8R0F5	25.8861	24.5963	25.066	25.377	24.9843	25.0958	25.7921	25.7187	24.9855	24.6158	25.3542	25.0401	24.9465	25.8552	25.2918
tr|A1A550|A1A550_MOUSE Transcription factor 3 OS=Mus musculus GN=Tcf7l1 PE=2 SV=1;tr|A1A549|A1A549_MOUSE Transcription factor 3 OS=Mus musculus GN=Tcf7l1 PE=2 SV=1;sp|Q9Z1J1|TF7L1_MOUSE Transcription factor 7-like 1 OS=Mus musculus GN=Tcf7l1 PE=1 SV=2	Transcription factor 7-like 1	Tcf7l1		0.14756	-0.473564	+	3.35296	5.13011		0.126801	-0.458108	YES	+	2.28198	4.28163	+	2.08068	5.36329		0.363162	1.08167	8	8	7	17.3	17.3	15.4	62.411	0	323.31	1236100000	17	A1A550;A1A549;Q9Z1J1;F6VNH1	A1A550;A1A549;Q9Z1J1	19.9629	21.8196	22.1469	24.9421	26.2238	25.6084	19.1871	22.3095	19.1878	22.2889	23.1735	19.8877	20.4751	19.918	20.991
tr|D3Z774|D3Z774_MOUSE Histone-lysine N-methyltransferase EZH2 OS=Mus musculus GN=Ezh2 PE=1 SV=1;sp|Q61188-2|EZH2_MOUSE Isoform ENX-1B of Histone-lysine N-methyltransferase EZH2 OS=Mus musculus GN=Ezh2;sp|Q61188|EZH2_MOUSE Histone-lysine N-methyltransferas	Histone-lysine N-methyltransferase EZH2	Ezh2	+	1.59399	2.16953	+	2.53823	1.46498		0.558035	1.40034	YES		0.453408	-0.34557		0.489126	1.11014		0.651647	1.45571	6	6	5	10.5	10.5	8.5	80.996	0	14.697	199180000	7	D3Z774;Q61188-2;Q61188;Q6AXH7;A0A0N4SUQ7;A0A0N4SUQ8;E9PWK3	D3Z774;Q61188-2;Q61188;Q6AXH7	22.1172	21.9481	22.8447	22.3166	21.7749	21.7818	21.9999	21.6275	18.9154	20.5287	19.0278	20.8449	20.2627	20.4803	20.7354
sp|O88665|BRD7_MOUSE Bromodomain-containing protein 7 OS=Mus musculus GN=Brd7 PE=1 SV=1	Bromodomain-containing protein 7	Brd7	+	3.55584	5.3646	+	3.20952	4.25996	+	3.19548	5.3577	YES	+	2.32431	-1.478	+	2.10325	-1.32297		0.18324	0.155026	15	15	15	26.6	26.6	26.6	73.999	0	220.26	1910300000	43	O88665	O88665	25.0289	25.4319	25.8016	24.2056	23.768	23.8548	25.6114	24.8229	25.3631	19.2922	20.5576	20.3188	19.2209	19.3157	20.5119
tr|Q9CY99|Q9CY99_MOUSE Brain specific protein 5 OS=Mus musculus GN=Zfp623 PE=2 SV=1		Zfp623		0.148848	0.379517	+	1.68747	-0.657522		0.919422	-0.826909			0.530656	0.269496	+	1.59307	-0.830423	+	1.70938	-1.09992	8	7	7	18.6	18.6	18.6	57.142	0	62.762	1275300000	20	Q9CY99	Q9CY99	23.049	23.1716	22.5284	23.2925	23.2904	22.9746	23.697	23.9276	24.4242	23.794	23.0928	20.7237	23.5818	24.0696	23.8787
tr|E9QMJ8|E9QMJ8_MOUSE Axin-1 OS=Mus musculus GN=Axin1 PE=1 SV=1;sp|O35625|AXIN1_MOUSE Axin-1 OS=Mus musculus GN=Axin1 PE=1 SV=3;tr|Q14DJ8|Q14DJ8_MOUSE Axin-1 OS=Mus musculus GN=Axin1 PE=1 SV=1;sp|O35625-2|AXIN1_MOUSE Isoform 2 of Axin-1 OS=Mus musculus GN	Axin-1	Axin1		1.20722	-0.668583		0.686369	-1.02083	+	2.49958	-1.2327			0.534097	-0.190651		0.656027	-0.238802		0.19941	-0.048151	19	19	19	26.3	26.3	26.3	96.846	0	158.81	2347500000	66	E9QMJ8;O35625;Q14DJ8;O35625-2;F6SKQ8	E9QMJ8;O35625;Q14DJ8;O35625-2	24.3613	24.486	24.2951	23.921	24.4275	24.222	24.4528	24.5439	24.2901	24.6962	25.5426	24.9093	23.8981	25.7411	25.9937
tr|B8JJZ4|B8JJZ4_MOUSE Protein Zfp808 OS=Mus musculus GN=Zfp808 PE=4 SV=1		Zfp808		0.559662	0.445407		0.598558	0.466009		0.65931	-0.410706			0.0773271	-0.0458387		0.093976	-0.0563011		0.0152148	-0.0104624	14	13	2	27.5	27.5	3.3	89.233	0	78.569	3069700000	51	B8JJZ4;L7N201;F7A0E9;A0A0J9YUW3	B8JJZ4	25.1934	24.8385	25.3753	24.8324	25.1387	25.2986	25.3101	25.3114	24.8172	24.527	24.2434	25.3006	23.984	24.9741	24.9136
sp|Q9CQT2|RBM7_MOUSE RNA-binding protein 7 OS=Mus musculus GN=Rbm7 PE=1 SV=1	RNA-binding protein 7	Rbm7		0.0435649	0.241385		0.0364176	0.17243		0.31402	-0.55511			0.032096	-0.0459353		0.264123	-0.358489		0.483628	-0.312553	3	3	3	12.5	12.5	12.5	30.148	0	80.284	876750000	20	Q9CQT2	Q9CQT2	23.1046	23.08	22.8051	23.8005	22.8858	22.1656	23.7616	22.8469	23.3188	19.1036	23.7488	25.4131	19.7439	23.9194	24.6712
sp|Q8R2M2|TDIF2_MOUSE Deoxynucleotidyltransferase terminal-interacting protein 2 OS=Mus musculus GN=Dnttip2 PE=1 SV=1	Deoxynucleotidyltransferase terminal-interacting protein 2	Dnttip2	+	4.4956	9.51777	+	1.81246	6.42539	+	4.19286	7.04868	YES	+	1.30211	-1.11138		0.831581	0.380718	+	1.71651	1.49209	55	55	55	50.1	50.1	50.1	84.276	0	323.31	23106000000	261	Q8R2M2	Q8R2M2	29.0378	28.6674	29.9063	27.9276	28.4096	27.9401	27.8662	27.839	27.43	19.1725	20.1153	19.7704	20.3217	24.8088	19.8707
tr|E9PWJ4|E9PWJ4_MOUSE Protein Auts2 OS=Mus musculus GN=Auts2 PE=1 SV=1;tr|E9PZ86|E9PZ86_MOUSE Protein Auts2 OS=Mus musculus GN=Auts2 PE=1 SV=1;tr|A0A087WPF7|A0A087WPF7_MOUSE Protein Auts2 OS=Mus musculus GN=Auts2 PE=1 SV=1		Auts2	+	2.42176	-1.22306		0.826255	-0.50269	+	2.26015	-0.89956			0.494116	-0.261424		0.584488	0.355969	+	1.72319	0.617393	59	59	59	61.7	61.7	61.7	87.456	0	323.31	177620000000	520	E9PWJ4;E9PZ86;A0A087WPF7	E9PWJ4;E9PZ86;A0A087WPF7	31.2642	31.2208	31.0875	30.4817	31.1227	31.1838	30.3413	30.8622	30.5169	32.615	32.6035	32.0233	31.1167	31.7023	31.4774
tr|B1AUX2|B1AUX2_MOUSE Host cell factor 1 OS=Mus musculus GN=Hcfc1 PE=1 SV=1;sp|Q61191|HCFC1_MOUSE Host cell factor 1 OS=Mus musculus GN=Hcfc1 PE=1 SV=2;tr|F6SJS2|F6SJS2_MOUSE Host cell factor 1 (Fragment) OS=Mus musculus GN=Hcfc1 PE=1 SV=1	Host cell factor 1;HCF N-terminal chain 1;HCF N-terminal chain 2;HCF N-terminal chain 3;HCF N-terminal chain 4;HCF N-terminal chain 5;HCF N-terminal chain 6;HCF C-terminal chain 1;HCF C-terminal chain 2;HCF C-terminal chain 3;HCF C-terminal chain 4;HCF C-terminal chain 5;HCF C-terminal chain 6	Hcfc1		1.14333	0.970087	+	2.58167	3.18258		0.0150904	-0.0494022	YES		1.12861	1.32325		0.91548	2.17196		0.335838	0.848708	4	4	4	2.4	2.4	2.4	215.05	0	5.5456	170540000	5	B1AUX2;Q61191;F6SJS2	B1AUX2;Q61191;F6SJS2	20.9836	21.5083	21.977	23.1916	21.8768	23.3703	18.641	21.7718	21.51	20.2228	21.0737	20.2621	19.7609	19.4991	19.631
sp|Q62521-2|ZIC3_MOUSE Isoform 2 of Zinc finger protein ZIC 3 OS=Mus musculus GN=Zic3	Zinc finger protein ZIC 3	Zic3		0.0923473	-0.698401		0.259821	1.87136		0.492924	-2.09532			0.00751001	-0.0590191		0.011456	-0.0899226		0.00398165	-0.0309035	39	3	3	67.8	10.7	10.7	49.952	0	68.856	3215300000	14	Q62521-2	Q62521-2	25.5941	19.9734	25.0502	19.7611	25.2366	25.443	25.2326	19.9702	25.5076	20.2051	26.1333	26.3746	19.1468	25.9635	19.7163
tr|Q91VL6|Q91VL6_MOUSE Protein Zfp825 OS=Mus musculus GN=Zfp825 PE=1 SV=1;tr|K7N5X2|K7N5X2_MOUSE Protein Zfp825 OS=Mus musculus GN=Zfp825 PE=1 SV=1		Zfp825		1.08237	-0.754672		1.15878	-0.312607		0.992032	-0.831902			0.0719708	-0.0618636		0.203299	0.20764		0.227323	0.269503	10	10	10	42.3	42.3	42.3	32.312	0	57.359	4438700000	43	Q91VL6;K7N5X2	Q91VL6;K7N5X2	26.0536	25.103	25.5711	25.3666	25.7606	25.4148	24.5582	25.6804	25.6806	26.4673	26.5492	25.9752	25.8596	25.7743	25.8459
sp|P13864|DNMT1_MOUSE DNA (cytosine-5)-methyltransferase 1 OS=Mus musculus GN=Dnmt1 PE=1 SV=5;tr|J3QNW0|J3QNW0_MOUSE DNA (cytosine-5)-methyltransferase OS=Mus musculus GN=Dnmt1 PE=1 SV=1;sp|P13864-2|DNMT1_MOUSE Isoform 2 of DNA (cytosine-5)-methyltransfera	DNA (cytosine-5)-methyltransferase 1;DNA (cytosine-5)-methyltransferase	Dnmt1	+	2.72872	4.28698		0.338628	1.03152	+	2.62355	3.40227	YES		0.924169	-2.42629		0.947886	-2.42504		0.00117166	0.00124741	7	7	7	5.8	5.8	5.8	183.19	0	14.471	512840000	12	P13864;J3QNW0;P13864-2	P13864;J3QNW0;P13864-2	23.0515	23.1825	24.0403	18.6286	22.0679	22.2989	23.6008	23.1118	23.5579	18.7529	18.5341	20.1263	20.3309	19.1304	20.4396
sp|Q80X32|CE024_MOUSE UPF0461 protein C5orf24 homolog OS=Mus musculus PE=2 SV=1	UPF0461 protein C5orf24 homolog		+	3.18333	2.86945		0.703626	1.97912	+	2.57074	4.16005	YES		0.46335	-1.31461		0.738542	-1.97832	+	1.7303	-0.663705	3	3	3	31.9	31.9	31.9	20.139	0	7.9951	501430000	11	Q80X32	Q80X32	23.2158	23.1443	22.852	22.8923	19.3156	23.0604	23.5361	23.6806	23.9866	20.2019	20.6809	19.721	20.4512	19.0861	19.7936
tr|E9Q1R5|E9Q1R5_MOUSE Voltage-dependent P/Q-type calcium channel subunit alpha OS=Mus musculus GN=Cacna1a PE=1 SV=1;sp|P97445|CAC1A_MOUSE Voltage-dependent P/Q-type calcium channel subunit alpha-1A OS=Mus musculus GN=Cacna1a PE=1 SV=2	Voltage-dependent P/Q-type calcium channel subunit alpha-1A	Cacna1a	+	3.13233	-2.59458	+	2.59876	-2.01965	+	2.46441	-1.43892			0.0174997	-0.0147413		0.310219	-0.247068		0.59862	-0.232327	26	26	26	11	11	11	262.16	0	323.31	146400000000	261	E9Q1R5;P97445	E9Q1R5;P97445	29.8985	29.8748	29.9967	29.361	30.1067	30.2581	29.8168	30.3111	30.3392	33.0669	32.2907	32.1962	31.8476	31.7856	32.1516
tr|Q08BU3|Q08BU3_MOUSE OTTMUSG00000016588 protein OS=Mus musculus GN=Zfp970 PE=2 SV=1		Gm14420		0.133423	-0.158258		0.112951	-0.159096		1.25213	-0.621572			0.0578689	-0.0649153		0.117799	0.108462		0.186831	0.173377	16	16	4	58.4	58.4	9	59.945	0	248.76	4188100000	87	Q08BU3	Q08BU3	25.9751	25.0544	25.8336	25.0323	25.8224	25.8137	25.3993	25.8315	25.1121	25.1628	25.8832	26.2918	25.0028	26.5144	25.6285
sp|Q8VEK3|HNRPU_MOUSE Heterogeneous nuclear ribonucleoprotein U OS=Mus musculus GN=Hnrnpu PE=1 SV=1;tr|G3XA10|G3XA10_MOUSE Heterogeneous nuclear ribonucleoprotein U OS=Mus musculus GN=Gm28062 PE=4 SV=1	Heterogeneous nuclear ribonucleoprotein U	Hnrnpu;Gm28062		0.858458	1.35954		0.578441	2.29341		0.577044	0.655966			0.0584417	-0.066363		0.0265869	-0.0337601		0.0311797	0.0326029	16	16	16	27.2	27.2	27.2	87.917	0	323.31	3370600000	70	Q8VEK3;G3XA10	Q8VEK3;G3XA10	25.6403	25.0784	25.8074	26.0766	25.2505	24.9998	26.0135	25.307	25.1077	23.2133	23.7097	25.5244	19.6767	24.8493	24.9207
sp|Q9JI44|DMAP1_MOUSE DNA methyltransferase 1-associated protein 1 OS=Mus musculus GN=Dmap1 PE=1 SV=1	DNA methyltransferase 1-associated protein 1	Dmap1	+	2.40306	2.55798	+	2.60104	3.28126	+	1.89368	2.24995	YES		0.481424	0.339888		0.30417	0.171496		0.186246	-0.168392	3	3	3	9.4	9.4	9.4	53.129	0	77.449	414490000	12	Q9JI44;Q9JI44-2	Q9JI44	22.1449	23.0797	22.8722	23.2736	22.9277	22.9151	23.2588	22.7118	22.6312	20.3437	20.5676	19.5115	20.6588	19.5466	19.0672
sp|Q6NZF1|ZC11A_MOUSE Zinc finger CCCH domain-containing protein 11A OS=Mus musculus GN=Zc3h11a PE=1 SV=1	Zinc finger CCCH domain-containing protein 11A	Zc3h11a	+	3.61016	5.52131	+	3.63519	5.20861	+	5.11312	5.765	YES		0.106076	-0.0641912	+	2.83919	-0.827223	+	1.73364	-0.763032	17	17	17	29.8	29.8	29.8	86.491	0	173.09	3030400000	52	Q6NZF1;A0A0A6YXI9;A0A0A6YXN6;A0A0A6YWW2	Q6NZF1	25.3862	25.0844	25.758	25.1558	25.3944	25.4858	26.1934	26.0967	26.2276	19.9321	19.1718	20.5608	19.7169	20.9426	19.7507
tr|A0A1B0GR71|A0A1B0GR71_MOUSE Protein Gm4924 OS=Mus musculus GN=Gm4924 PE=4 SV=1				0.224926	-0.366259		0.804517	-1.03966	+	2.52041	-2.75384			0.361495	-0.425191		0.716597	-0.598589		0.106806	-0.173398	13	11	11	21.8	20.6	20.6	112.56	0	153.66	1497500000	40	A0A1B0GR71;Q3UF22	A0A1B0GR71	22.6544	22.6817	24.0719	22.9605	22.4512	22.7207	23.3279	23.9103	22.6901	22.9763	23.1733	24.3572	22.6138	24.5116	24.126
tr|A2A482|A2A482_MOUSE Protein Zmynd8 OS=Mus musculus GN=Zmynd8 PE=1 SV=1		Zmynd8	+	2.76318	4.09938		0.889972	2.37152	+	2.34138	3.92331	YES		0.819432	-1.83834		0.692063	-1.70924		0.0865649	0.129097	72	3	0	55.4	3	0	133.56	0	12.261	867190000	9	A2A482;A2A481;A2A480;A2A486;A2A479	A2A482	24.1914	23.7789	24.5313	20.3074	23.1609	23.5182	23.6822	23.4394	24.9928	19.1662	20.1259	20.9113	18.5301	20.6105	20.7314
tr|F6QHD1|F6QHD1_MOUSE Protein LYRIC (Fragment) OS=Mus musculus GN=Mtdh PE=1 SV=1;sp|Q80WJ7|LYRIC_MOUSE Protein LYRIC OS=Mus musculus GN=Mtdh PE=1 SV=1;tr|F6ZSG0|F6ZSG0_MOUSE Protein LYRIC (Fragment) OS=Mus musculus GN=Mtdh PE=1 SV=1;tr|F6ZQL0|F6ZQL0_MOUSE	Protein LYRIC	Mtdh		0.79006	1.56975		0.276255	0.712788		0.128376	0.134312			0.0434044	-0.0915502		0.235595	-0.42661		0.487125	-0.33506	4	4	4	15.6	15.6	15.6	40.271	0	21.185	872190000	20	F6QHD1;Q80WJ7;F6ZSG0;F6ZQL0;F6QFT1	F6QHD1;Q80WJ7;F6ZSG0;F6ZQL0;F6QFT1	23.7513	23.0793	23.0786	24.5424	22.2744	22.8177	23.9845	23.297	23.6329	20.8693	20.8188	23.5118	20.9515	23.426	23.1187
sp|Q62392|PHLA1_MOUSE Pleckstrin homology-like domain family A member 1 OS=Mus musculus GN=Phlda1 PE=1 SV=2	Pleckstrin homology-like domain family A member 1	Phlda1		-4.34294e-08	0		-4.34294e-08	0		0.382917	-0.451745			-4.34294e-08	0	+	1.84271	-2.38348	+	1.74236	-2.48082	3	3	3	4.7	4.7	4.7	45.582	0	16.316	305140000	7	Q62392	Q62392	20.3414	19.6402	21.3461	19.7527	20.7689	21.0982	23.7086	22.332	22.7296	19.9782	20.0901	19.3931	21.3742	20.0612	20.576
sp|Q5RJ54|ZSC26_MOUSE Zinc finger and SCAN domain-containing protein 26 OS=Mus musculus GN=Zscan26 PE=2 SV=1	Zinc finger and SCAN domain-containing protein 26	Zscan26		1.05261	-0.494444		0.154998	-0.339941		1.24041	-0.97067		+	1.44197	0.478115		1.03509	-0.56908	+	1.74306	-1.04719	24	24	5	53.6	53.6	13.1	53.525	0	149.46	8549500000	126	Q5RJ54	Q5RJ54	25.5044	25.923	25.6377	26.349	26.0523	26.0982	26.2775	26.8338	27.0955	25.9856	26.0146	26.5483	24.95	26.8646	27.7048
sp|Q8VIJ6|SFPQ_MOUSE Splicing factor, proline- and glutamine-rich OS=Mus musculus GN=Sfpq PE=1 SV=1	Splicing factor, proline- and glutamine-rich	Sfpq		0.637334	-0.364027		0.959967	-0.724009		0.753022	-0.406335			0.291544	-0.0970338		0.67029	-0.253205		0.371822	-0.156171	32	29	29	39.6	36.6	36.6	75.441	0	323.31	17534000000	213	Q8VIJ6	Q8VIJ6	27.5501	27.435	27.7731	27.5738	27.5861	27.3071	27.9668	27.7895	27.4704	27.6262	27.8107	28.4135	27.5453	28.425	28.6688
sp|A2AR02|PPIG_MOUSE Peptidyl-prolyl cis-trans isomerase G OS=Mus musculus GN=Ppig PE=1 SV=1;tr|A2AR01|A2AR01_MOUSE Peptidyl-prolyl cis-trans isomerase (Fragment) OS=Mus musculus GN=Ppig PE=1 SV=1	Peptidyl-prolyl cis-trans isomerase G;Peptidyl-prolyl cis-trans isomerase	Ppig	+	3.8331	2.27037		0.395938	1.47644	+	3.19069	3.17457	YES		0.280196	-0.990716		0.582403	-1.86392	+	1.74601	-0.873205	5	5	5	8	8	8	88.324	0	79.835	364180000	14	A2AR02;A2AR01	A2AR02;A2AR01	22.6112	22.3466	22.1318	22.4918	18.5599	23.0657	22.9155	23.2643	23.5295	20.1427	20.203	19.9328	19.8558	21.1134	18.7189
sp|Q80XP8|FA76B_MOUSE Protein FAM76B OS=Mus musculus GN=Fam76b PE=1 SV=1;tr|D6RG49|D6RG49_MOUSE Protein FAM76B OS=Mus musculus GN=Fam76b PE=1 SV=1	Protein FAM76B	Fam76b		0.335408	-0.217534		0.229223	0.327635		0.491437	-0.139861			0.133478	-0.104398		0.227355	-0.157672		0.211739	-0.0532735	70	70	70	90.6	90.6	90.6	38.555	0	323.31	376260000000	712	Q80XP8;D6RG49;Q80XP8-2;A2ADS1;Q922G2-2;Q922G2	Q80XP8;D6RG49	32.4006	32.1088	32.1097	31.5595	32.3731	32.3733	32.2744	32.2635	32.2411	32.3568	32.8855	32.0294	30.8374	32.491	31.9946
sp|Q9D824-3|FIP1_MOUSE Isoform 3 of Pre-mRNA 3-end-processing factor FIP1 OS=Mus musculus GN=Fip1l1;sp|Q9D824-2|FIP1_MOUSE Isoform 2 of Pre-mRNA 3-end-processing factor FIP1 OS=Mus musculus GN=Fip1l1;sp|Q9D824|FIP1_MOUSE Pre-mRNA 3-end-processing factor	Pre-mRNA 3-end-processing factor FIP1	Fip1l1	+	1.62067	2.48935	+	2.61324	3.02333		0.632322	1.58162	YES		0.870458	0.914662		0.736377	0.421652		0.374592	-0.49301	4	4	4	13.1	13.1	13.1	60.187	0	27.893	369430000	14	Q9D824-3;Q9D824-2;Q9D824;D3Z3F1;Q9D824-4	Q9D824-3;Q9D824-2;Q9D824;D3Z3F1;Q9D824-4	22.5723	22.2379	20.9725	22.8491	22.7659	22.9117	22.9041	22.3401	22.0175	18.9411	20.4508	18.9228	20.5559	19.0268	19.874
tr|A0A140T8M7|A0A140T8M7_MOUSE Protein Rpl23a-ps3 OS=Mus musculus GN=Rpl23a-ps3 PE=3 SV=1;sp|P62751|RL23A_MOUSE 60S ribosomal protein L23a OS=Mus musculus GN=Rpl23a PE=1 SV=1	60S ribosomal protein L23a	Rpl23a		0.627765	2.43032		0.500161	-0.558821		0.808589	-0.683785			0.0832613	-0.10655		0.745854	-0.606724		0.531011	-0.500175	9	9	9	56.4	56.4	56.4	17.698	0	18.785	1869600000	25	A0A140T8M7;P62751;D3YTY6	A0A140T8M7;P62751	24.6007	23.4086	24.069	24.4976	23.5413	23.7197	24.1713	24.9592	24.4483	23.1686	23.4362	18.1825	23.7058	24.9569	24.7724
tr|F8WIX8|F8WIX8_MOUSE Histone H2A OS=Mus musculus GN=Hist1h2al PE=3 SV=1;sp|Q64523|H2A2C_MOUSE Histone H2A type 2-C OS=Mus musculus GN=Hist2h2ac PE=1 SV=3;sp|Q6GSS7|H2A2A_MOUSE Histone H2A type 2-A OS=Mus musculus GN=Hist2h2aa1 PE=1 SV=3	Histone H2A;Histone H2A type 2-C;Histone H2A type 2-A	Hist1h2al;Hist2h2ac;Hist2h2aa1	+	2.78006	4.64409		0.789796	2.95368	+	1.43413	2.02672	YES		1.01041	-0.964342		0.87607	-1.2206		0.151968	-0.256257	7	5	2	62.4	62.4	37.6	13.607	0	323.31	2227300000	24	F8WIX8;Q64523;Q6GSS7;Q64522	F8WIX8;Q64523;Q6GSS7	25.7462	24.7205	25.2861	24.8518	24.3175	23.6905	26.4173	25.6028	24.5014	20.2184	21.6739	19.9282	19.5706	24.7187	19.7094
tr|H3BL37|H3BL37_MOUSE Treacle protein OS=Mus musculus GN=Tcof1 PE=1 SV=1;sp|O08784|TCOF_MOUSE Treacle protein OS=Mus musculus GN=Tcof1 PE=1 SV=1;tr|H3BIX0|H3BIX0_MOUSE Treacle protein (Fragment) OS=Mus musculus GN=Tcof1 PE=1 SV=1;tr|Q05CS0|Q05CS0_MOUSE Tc	Treacle protein	Tcof1	+	3.17669	9.34931	+	3.05715	7.91229	+	2.56655	9.38231	YES	+	1.62784	-2.05378	+	2.15379	-1.74008		0.203863	0.313692	62	62	62	44.9	44.9	44.9	138.55	0	323.31	53614000000	350	H3BL37;O08784;H3BIX0;Q05CS0;H3BK88	H3BL37;O08784;H3BIX0;Q05CS0	30.8982	29.3269	30.9537	28.6946	28.385	27.9379	30.5828	29.9512	29.7037	19.4159	21.7076	22.0073	19.4201	19.7218	22.1387
tr|Q62012|Q62012_MOUSE Ott protein OS=Mus musculus GN=Gm15085 PE=2 SV=1;tr|L7MU67|L7MU67_MOUSE Protein Gm15097 OS=Mus musculus GN=Gm15097 PE=4 SV=1;tr|B1B0X0|B1B0X0_MOUSE Protein Gm15107 OS=Mus musculus GN=Gm15107 PE=4 SV=1;tr|A2BI02|A2BI02_MOUSE Protein G		Ott;Gm15097;Gm15107;Gm15080;Gm15127;Gm10439;Gm15091;Luzp4;Gm15093;Gm15128;Gm15114	+	1.81968	-0.844027		0.237917	-0.640309		1.0652	-1.05797			0.192969	-0.294086		0.54346	-0.720632	+	1.78619	-0.426546	13	13	13	25.8	25.8	25.8	52.825	0	97.865	1821300000	41	Q62012;L7MU67;B1B0X0;A2BI02;L7N236;A2AJU2;B1AZM2;B1AVZ5;B1AV09;E9QA14;A2BI72;A2ADW8;B1B0X6;L7N278;E9Q1L3	Q62012;L7MU67;B1B0X0;A2BI02;L7N236;A2AJU2;B1AZM2;B1AVZ5;B1AV09;E9QA14;A2BI72;A2ADW8;B1B0X6;L7N278;E9Q1L3	23.4975	23.7358	23.5838	22.1549	23.9709	23.8091	24.1877	23.9963	23.9129	24.0611	24.6721	24.6161	22.191	25.0107	24.6541
sp|P20029|GRP78_MOUSE 78 kDa glucose-regulated protein OS=Mus musculus GN=Hspa5 PE=1 SV=3	78 kDa glucose-regulated protein	Hspa5		0.649015	1.15035		0.248207	0.776533		1.06528	-0.474225			0.137243	-0.120355		0.0639239	0.0478255		0.251188	0.16818	5	5	5	12.1	12.1	12.1	72.421	0	25.922	411440000	14	P20029	P20029	22.7417	22.9083	22.1441	22.9133	22.1552	22.3646	22.513	22.5998	22.1768	22.1436	22.2833	19.9162	23.0238	22.8108	19.2689
sp|Q99PM3|TF2AA_MOUSE Transcription initiation factor IIA subunit 1 OS=Mus musculus GN=Gtf2a1 PE=2 SV=2	Transcription initiation factor IIA subunit 1;Transcription initiation factor IIA alpha chain;Transcription initiation factor IIA beta chain	Gtf2a1		0.683554	-0.603669		0.221739	1.35264		0.99652	-1.06878			0.227385	-0.122426		0.14264	0.165098		0.270628	0.287524	6	6	6	15.9	15.9	15.9	41.614	0	183.69	4718100000	33	Q99PM3;Q149E9;J3QNT2	Q99PM3	25.2364	25.7172	25.5879	25.0834	25.5324	25.5584	24.4862	25.3309	25.8618	25.3707	26.552	26.4298	19.3006	26.1244	26.6913
tr|F8WI22|F8WI22_MOUSE Bcl-2-associated transcription factor 1 OS=Mus musculus GN=Bclaf1 PE=1 SV=1;tr|A0A087WRN1|A0A087WRN1_MOUSE Bcl-2-associated transcription factor 1 (Fragment) OS=Mus musculus GN=Bclaf1 PE=1 SV=1;tr|A0A087WQA0|A0A087WQA0_MOUSE Bcl-2-as	Bcl-2-associated transcription factor 1	Bclaf1	+	2.96323	6.20906	+	2.66917	5.41278	+	1.9804	5.92487	YES		0.724142	-1.29289		0.15724	-0.580821		0.220573	0.712071	81	1	1	49.2	1.8	1.8	100.28	0	53.845	6911600000	21	F8WI22;A0A087WRN1;A0A087WQA0;Q8K019-3;A0A087WRF8	F8WI22;A0A087WRN1;A0A087WQA0;Q8K019-3	26.188	27.4609	27.372	24.3088	26.2872	26.5462	24.0613	26.7012	28.1222	19.7047	20.8657	21.8234	20.891	19.8916	20.1213
tr|E9Q5C9|E9Q5C9_MOUSE Protein Nolc1 OS=Mus musculus GN=Nolc1 PE=1 SV=1		Nolc1	+	2.64979	7.00051	+	2.67956	7.38814	+	3.08235	6.55857	YES		0.0473631	-0.0925179		0.218739	0.351863		0.209231	0.44438	36	36	36	29.3	29.3	29.3	73.697	0	323.31	19316000000	163	E9Q5C9	E9Q5C9	29.6701	27.7231	28.0265	27.8858	28.3807	28.8758	27.1893	27.8133	29.084	19.9691	22.7166	21.7325	19.1978	22.6633	21.1167
tr|A0A087WNW3|A0A087WNW3_MOUSE Kinectin OS=Mus musculus GN=Ktn1 PE=1 SV=1;tr|A0A087WQ25|A0A087WQ25_MOUSE Kinectin OS=Mus musculus GN=Ktn1 PE=1 SV=1;tr|A0A087WS04|A0A087WS04_MOUSE Kinectin OS=Mus musculus GN=Ktn1 PE=1 SV=1;tr|A0A087WQD0|A0A087WQD0_MOUSE Kin	Kinectin	Ktn1		1.05959	1.19206		0.205825	0.909609		0.766845	-0.743372			0.096663	-0.125334		0.11379	-0.182748		0.052311	-0.0574137	22	22	22	25.3	25.3	25.3	143.15	0	202.05	2598500000	66	A0A087WNW3;A0A087WQ25;A0A087WS04;A0A087WQD0;A0A087WQI3;A0A087WS23;A0A087WQQ5;A0A087WRS1;F8VQC7;Q61595-6;A0A087WQF8;A0A087WP48;A0A087WQG4;A0A087WPW5;A0A087WP85;A0A087WPX0;Q61595-16;Q61595-4;Q61595-9;Q61595-13;Q61595-15;Q61595-5;Q61595;A0A087WS29;A0A087WP14;Q61595-2;Q61595-12;Q61595-14;Q61595-8;Q61595-10;Q61595-11;Q61595-3;Q61595-7	A0A087WNW3;A0A087WQ25;A0A087WS04;A0A087WQD0;A0A087WQI3;A0A087WS23;A0A087WQQ5;A0A087WRS1;F8VQC7;Q61595-6;A0A087WQF8;A0A087WP48;A0A087WQG4;A0A087WPW5;A0A087WP85;A0A087WPX0;Q61595-16;Q61595-4;Q61595-9;Q61595-13;Q61595-15;Q61595-5;Q61595;A0A087WS29;A0A087WP14;Q61595-2;Q61595-12;Q61595-14;Q61595-8;Q61595-10;Q61595-11;Q61595-3;Q61595-7	24.9095	24.7144	25.0445	25.2232	23.856	25.2132	24.3079	24.9597	25.5731	22.9142	23.4967	24.6814	20.5627	25.5809	25.42
sp|Q6PAL0|BEND3_MOUSE BEN domain-containing protein 3 OS=Mus musculus GN=Bend3 PE=1 SV=1	BEN domain-containing protein 3	Bend3		0.871204	2.4269	+	2.68497	3.61599		0.549137	1.94249	YES		0.701691	1.99323		0.677903	2.33421		0.0605765	0.340974	10	10	10	14.2	14.2	14.2	94.154	0	60.767	577000000	25	Q6PAL0	Q6PAL0	19.4571	23.1256	23.1865	24.7048	23.6083	23.4358	18.5601	22.9571	23.229	18.7185	19.7207	20.0493	19.8784	20.9215	20.1009
tr|Q91WM0|Q91WM0_MOUSE Protein Zfp617 OS=Mus musculus GN=Zfp617 PE=1 SV=1		Zfp617		0.206529	-0.231659		0.616869	1.72283		0.627165	-0.407131			0.320435	0.274151		0.534547	-0.440388	+	1.81949	-0.714539	7	7	7	17.7	17.7	17.7	64.216	0	48.608	797050000	21	Q91WM0;D3Z0X4	Q91WM0	22.6731	23.0326	22.815	23.4061	23.4906	22.4465	23.6071	23.2891	23.7682	23.05	22.3541	23.8117	19.4462	23.6081	21.1204
sp|P41105|RL28_MOUSE 60S ribosomal protein L28 OS=Mus musculus GN=Rpl28 PE=1 SV=2	60S ribosomal protein L28	Rpl28		0.0137537	-0.0580769		0.140065	-0.452311		0.803261	-0.85965			0.0349482	-0.129076		0.453014	-0.946213		0.390926	-0.817137	4	4	4	29.9	29.9	29.9	15.733	0	13.564	349260000	8	P41105	P41105	21.9996	19.7731	22.6638	22.7056	21.6773	19.6664	22.2836	22.103	22.5013	19.4614	22.0007	23.1487	20.2266	22.405	22.7746
sp|Q9CQJ4|RING2_MOUSE E3 ubiquitin-protein ligase RING2 OS=Mus musculus GN=Rnf2 PE=1 SV=1;tr|A0A087WRE9|A0A087WRE9_MOUSE E3 ubiquitin-protein ligase RING2 OS=Mus musculus GN=Rnf2 PE=1 SV=1	E3 ubiquitin-protein ligase RING2	Rnf2		0.23847	0.483356	+	2.18998	3.76563	+	1.39726	1.54082	YES	+	2.44981	2.58509	+	2.16753	2.43152		0.167625	-0.153572	6	6	6	21.1	21.1	21.1	37.623	0	14.222	433670000	13	Q9CQJ4;A0A087WRE9;A0A087WQQ3;A0A087WP87;O35730-3;O35730-2;O35730	Q9CQJ4;A0A087WRE9	21.6243	21.1994	20.9759	23.1018	24.2128	24.2402	21.9468	20.9522	21.3613	19.2678	21.2573	21.8244	19.0346	20.0511	21.1722
tr|A0A0N4SV66|A0A0N4SV66_MOUSE Histone H2A OS=Mus musculus GN=H2afj PE=1 SV=1;tr|Q8CGP4|Q8CGP4_MOUSE Histone H2A OS=Mus musculus GN=Hist1h2aa PE=1 SV=1;sp|Q8CGP6|H2A1H_MOUSE Histone H2A type 1-H OS=Mus musculus GN=Hist1h2ah PE=1 SV=3;sp|Q8R1M2|H2AJ_MOUSE H	Histone H2A;Histone H2A type 1-H;Histone H2A.J;Histone H2A type 1-K;Histone H2A type 1-F;Histone H2A type 3;Histone H2A type 1;Histone H2AX	Hist1h2aa;Hist1h2ah;H2afj;Hist1h2ak;Hist1h2af;Hist3h2a;Hist1h2ab;H2afx	+	2.85331	5.60147		0.0989836	0.45738		0.970044	2.25893	YES		1.08015	-3.52779		0.581011	-2.30211		0.497581	1.22569	7	2	2	38.9	14.3	14.3	13.66	0	38.017	2539300000	14	A0A0N4SV66;Q8CGP4;Q8CGP6;Q8R1M2;Q8CGP7;Q8CGP5;Q8BFU2;P22752;P27661	A0A0N4SV66;Q8CGP4;Q8CGP6;Q8R1M2;Q8CGP7;Q8CGP5;Q8BFU2;P22752;P27661	26.0852	24.9874	26.4683	19.4184	24.182	23.3572	23.1104	26.4567	24.2968	20.6974	19.1411	20.8981	20.8268	23.3547	21.4039
tr|L7N243|L7N243_MOUSE Protein Gm20939 OS=Mus musculus GN=Gm20939 PE=4 SV=1		Gm20939		0.339098	-0.293093		0.0340759	-0.0341829		1.30039	-0.576512			0.150256	-0.142728		1.05025	-0.67749		0.74196	-0.534761	8	6	6	33.5	16.3	16.3	60.902	0	225.26	2422400000	45	L7N243	L7N243	24.5841	24.0218	24.9401	23.9122	24.6567	24.5489	24.7651	24.9628	25.4223	24.9968	24.3376	25.0909	23.961	24.8138	24.4456
sp|E9Q5K9|YTDC1_MOUSE YTH domain-containing protein 1 OS=Mus musculus GN=Ythdc1 PE=1 SV=2;sp|E9Q5K9-3|YTDC1_MOUSE Isoform 3 of YTH domain-containing protein 1 OS=Mus musculus GN=Ythdc1;sp|E9Q5K9-2|YTDC1_MOUSE Isoform 2 of YTH domain-containing protein 1 OS	YTH domain-containing protein 1	Ythdc1		0.623869	0.398369		0.521994	1.15044		0.902256	0.423054			0.158899	-0.1467		0.670347	-0.558751		0.944222	-0.412051	19	19	19	20.1	20.1	20.1	85.648	0	305.34	4250400000	78	E9Q5K9;E9Q5K9-3;E9Q5K9-2;D6RG95	E9Q5K9;E9Q5K9-3;E9Q5K9-2;D6RG95	25.8967	25.6157	25.6007	24.9608	25.6017	26.1104	26.2176	25.7666	26.3651	25.0097	25.0619	25.8464	22.588	25.325	25.3087
tr|A0A0B4J1E2|A0A0B4J1E2_MOUSE SNW domain-containing protein 1 OS=Mus musculus GN=Snw1 PE=1 SV=1;sp|Q9CSN1|SNW1_MOUSE SNW domain-containing protein 1 OS=Mus musculus GN=Snw1 PE=1 SV=3	SNW domain-containing protein 1	Snw1	+	4.11701	4.49265	+	3.19923	3.95884	+	2.39203	4.73145	YES	+	2.50447	-1.35202	+	2.16979	-1.33009		0.0305555	0.0219301	17	17	17	36.6	36.6	36.6	61.461	0	140.67	3009300000	62	A0A0B4J1E2;Q9CSN1	A0A0B4J1E2;Q9CSN1	26.304	25.9797	25.8476	24.5503	24.5068	25.0181	25.9254	25.7337	26.4063	21.2436	22.0091	21.4006	20.7171	20.0934	21.3881
sp|Q8C2Q3|RBM14_MOUSE RNA-binding protein 14 OS=Mus musculus GN=Rbm14 PE=1 SV=1;tr|E9QL13|E9QL13_MOUSE MCG8382, isoform CRA_c OS=Mus musculus GN=Rbm14 PE=1 SV=2;sp|Q8C2Q3-2|RBM14_MOUSE Isoform 2 of RNA-binding protein 14 OS=Mus musculus GN=Rbm14	RNA-binding protein 14	Rbm14		0.327884	-0.184549	+	3.55691	6.38951		0.788484	0.505777	YES	+	4.15842	5.51976	+	3.74077	4.77957	+	1.82481	-0.740193	11	11	11	22.4	22.4	22.4	69.448	0	33.732	1382800000	25	Q8C2Q3;E9QL13;Q8C2Q3-2;J3QN51;J3QPT3;B0LM42;F7BGR7	Q8C2Q3;E9QL13;Q8C2Q3-2	20.6996	20.6131	20.4631	26.4875	26.3645	25.483	21.1207	21.2134	21.6623	20.8649	20.3572	21.1073	19.1082	19.5104	20.5479
sp|Q62521|ZIC3_MOUSE Zinc finger protein ZIC 3 OS=Mus musculus GN=Zic3 PE=1 SV=2;tr|A2AWK6|A2AWK6_MOUSE Zinc finger protein ZIC 3 OS=Mus musculus GN=Zic3 PE=1 SV=1	Zinc finger protein ZIC 3	Zic3		0.4569	-0.196857		0.244285	0.218596		0.0147754	-0.020483			0.397021	-0.156288		0.848605	-0.697629		0.602789	-0.541342	43	43	7	69.1	69.1	13.5	50.446	0	323.31	395240000000	652	Q62521;A2AWK6;A2AWK4	Q62521;A2AWK6	31.9965	31.8401	31.4961	31.4707	31.6735	31.7196	31.7733	32.1483	33.0351	32.0572	32.1145	31.7516	31.0805	32.0924	31.035
tr|D3Z1N4|D3Z1N4_MOUSE Protein polybromo-1 OS=Mus musculus GN=Pbrm1 PE=1 SV=1;tr|E9Q4Y5|E9Q4Y5_MOUSE Protein polybromo-1 OS=Mus musculus GN=Pbrm1 PE=1 SV=1;tr|F8VQD1|F8VQD1_MOUSE Protein polybromo-1 OS=Mus musculus GN=Pbrm1 PE=1 SV=1;tr|E9Q7L3|E9Q7L3_MOUSE	Protein polybromo-1	Pbrm1	+	3.03226	6.69344	+	3.00157	3.79296	+	3.33419	6.7416	YES	+	2.28649	-2.33864	+	2.1718	-2.39915		0.0675997	-0.0605151	31	31	31	19.4	19.4	19.4	189.64	0	226.15	3512200000	78	D3Z1N4;E9Q4Y5;F8VQD1;E9Q7L3;D3Z1W6;E9Q7L2;Q8BSQ9-2;Q8BSQ9;D3YYF2;F6THL5;D3Z3R4;D6RIL0;D6RI94	D3Z1N4;E9Q4Y5;F8VQD1;E9Q7L3;D3Z1W6;E9Q7L2;Q8BSQ9-2;Q8BSQ9;D3YYF2	26.2977	26.034	26.6259	23.416	23.8085	24.7172	26.5505	25.8665	26.7222	18.5192	21.038	19.3201	19.9937	20.6122	19.957
tr|A0A0U1RNL9|A0A0U1RNL9_MOUSE Myc-associated zinc finger protein OS=Mus musculus GN=Maz PE=1 SV=1;tr|A0A0U1RNL1|A0A0U1RNL1_MOUSE Myc-associated zinc finger protein OS=Mus musculus GN=Maz PE=1 SV=1;tr|F8VPK3|F8VPK3_MOUSE Myc-associated zinc finger protein	Myc-associated zinc finger protein	Maz	+	2.89656	-0.946959		0.240916	-0.215132		1.0812	-1.17021			0.589708	0.289235		0.096766	0.144812		0.105779	-0.144423	13	13	11	31.2	31.2	29.2	51.19	0	38.731	3643100000	61	A0A0U1RNL9;A0A0U1RNL1;F8VPK3;P56671;A0A0U1RPH5	A0A0U1RNL9;A0A0U1RNL1;F8VPK3;P56671	24.8407	24.9194	24.9837	24.8584	25.5987	25.1545	24.1849	25.1103	25.8819	25.8142	25.7001	26.0704	25.0188	25.9552	25.2828
tr|A2ACG7|A2ACG7_MOUSE Dolichyl-diphosphooligosaccharide--protein glycosyltransferase subunit 2 OS=Mus musculus GN=Rpn2 PE=1 SV=1;sp|Q9DBG6|RPN2_MOUSE Dolichyl-diphosphooligosaccharide--protein glycosyltransferase subunit 2 OS=Mus musculus GN=Rpn2 PE=1 SV=	Dolichyl-diphosphooligosaccharide--protein glycosyltransferase subunit 2	Rpn2	+	2.11639	1.98152		0.213725	-0.708158		0.00719137	0.00928116	YES	+	2.30694	-2.57722	+	2.2	-2.60663		0.0230413	-0.0294158	2	2	2	7.3	7.3	7.3	67.501	0	55.3	362520000	10	A2ACG7;Q9DBG6	A2ACG7;Q9DBG6	22.3928	23.09	22.2025	19.5078	19.7307	20.7153	22.0351	22.5602	23.1783	20.3458	20.2314	21.1636	19.7073	23.1411	19.2297
tr|E9Q577|E9Q577_MOUSE BRCA1-A complex subunit RAP80 OS=Mus musculus GN=Uimc1 PE=1 SV=1;tr|A0A0R4J073|A0A0R4J073_MOUSE BRCA1-A complex subunit RAP80 OS=Mus musculus GN=Uimc1 PE=1 SV=1;sp|Q5U5Q9|UIMC1_MOUSE BRCA1-A complex subunit RAP80 OS=Mus musculus GN=U	BRCA1-A complex subunit RAP80	Uimc1	+	5.10631	3.24118	+	2.74108	3.86092	+	2.49326	3.02877	YES		0.783232	0.738518		1.114	1.06523		0.860803	0.326714	4	4	4	7.6	7.6	7.6	81.479	0	43.139	609390000	12	E9Q577;A0A0R4J073;Q5U5Q9;E9PWM5;Q5U5Q9-2;A0A0R4J183;Q5U5Q9-3	E9Q577;A0A0R4J073;Q5U5Q9;E9PWM5;Q5U5Q9-2;A0A0R4J183;Q5U5Q9-3	23.0627	23.1045	23.3667	24.6942	23.8221	23.2332	23.1464	22.735	22.6724	19.828	19.9805	20.002	20.0229	19.5387	20.6052
sp|E9Q5G3|KIF23_MOUSE Kinesin-like protein KIF23 OS=Mus musculus GN=Kif23 PE=1 SV=1	Kinesin-like protein KIF23	Kif23	+	2.39102	4.00196	+	5.10214	6.17368		1.14413	1.81678	YES	+	2.99086	1.96224	+	2.81986	4.26632	+	1.85763	2.30408	25	25	25	39.1	39.1	39.1	108.77	0	323.31	1424500000	39	E9Q5G3	E9Q5G3	23.723	23.6961	24.1862	25.5985	26.1497	25.7439	20.8008	21.3162	22.5761	21.1061	18.8725	19.6208	19.7821	19.7904	19.3985
sp|Q8CGN4-4|BCOR_MOUSE Isoform 4 of BCL-6 corepressor OS=Mus musculus GN=Bcor;sp|Q8CGN4-3|BCOR_MOUSE Isoform 3 of BCL-6 corepressor OS=Mus musculus GN=Bcor;sp|Q8CGN4-2|BCOR_MOUSE Isoform 2 of BCL-6 corepressor OS=Mus musculus GN=Bcor;sp|Q8CGN4|BCOR_MOUSE B	BCL-6 corepressor	Bcor	+	2.27735	2.43195	+	3.65566	6.5811	+	1.34447	2.3872	YES	+	2.87404	3.85587	+	2.21837	3.9845		0.0611838	0.128635	24	24	24	24.6	24.6	24.6	186.71	0	206.24	2102600000	47	Q8CGN4-4;Q8CGN4-3;Q8CGN4-2;Q8CGN4;F7BEN2;F6XPR4	Q8CGN4-4;Q8CGN4-3;Q8CGN4-2;Q8CGN4	22.2346	23.3111	22.5685	27.1833	26.5747	25.9237	23.6892	22.6223	21.4167	19.703	20.3666	20.7488	20.6718	19.413	19.8537
tr|Q3UHU8|Q3UHU8_MOUSE General transcription factor II-I OS=Mus musculus GN=Gtf2i PE=1 SV=1;tr|G3UYD0|G3UYD0_MOUSE General transcription factor II-I OS=Mus musculus GN=Gtf2i PE=1 SV=1;sp|Q9ESZ8-5|GTF2I_MOUSE Isoform 5 of General transcription factor II-I O	General transcription factor II-I	Gtf2i		0.355993	2.5247	+	4.76339	10.4697	+	1.61835	5.34244	YES	+	1.92375	1.87036	+	2.2206	2.16993		0.331911	0.299566	59	59	59	57.5	57.5	57.5	108.35	0	323.31	24355000000	189	Q3UHU8;G3UYD0;Q9ESZ8-5;Q9ESZ8-4;Q9ESZ8-3;Q9ESZ8-6;Q9ESZ8-2;Q9ESZ8;G3UYJ6;G3UX27;G3UWV2;G3UYD7;G3UZU4;G3UY14;G3UWP6;Q99NI3	Q3UHU8;G3UYD0;Q9ESZ8-5;Q9ESZ8-4;Q9ESZ8-3;Q9ESZ8-6;Q9ESZ8-2;Q9ESZ8	27.7171	28.1839	28.6798	29.5599	29.9611	30.6708	28.2077	27.4065	28.0678	19.8012	28.3159	28.8895	20.1619	19.3605	19.2604
tr|Q8C879|Q8C879_MOUSE Protein Zfp202 OS=Mus musculus GN=Zfp202 PE=1 SV=1		Zfp202	+	2.638	3.34233	+	1.91319	2.4707	+	2.55203	4.36928	YES	+	2.59041	-0.685046	+	2.22503	-0.725744		0.119156	-0.0406977	6	6	6	12.2	12.2	12.2	73.38	0	58.03	675990000	20	Q8C879;Q99PG8;E9Q2D3	Q8C879	23.6631	23.8256	23.6285	23.1636	23.0191	22.8794	23.6516	23.6245	23.963	20.9317	20.749	19.4094	20.4321	21.5783	19.6395
tr|F8WJK8|F8WJK8_MOUSE Hsc70-interacting protein OS=Mus musculus GN=St13 PE=1 SV=1;sp|Q99L47|F10A1_MOUSE Hsc70-interacting protein OS=Mus musculus GN=St13 PE=1 SV=1	Hsc70-interacting protein	St13	+	2.57496	1.93883		1.26625	1.23523	+	2.08354	1.67336	YES	+	2.00464	-1.52035		1.06258	-0.669813	+	1.8579	0.85054	3	3	3	11.3	11.3	11.3	40.538	0	31.799	219480000	10	F8WJK8;Q99L47;E9Q1X9;E9Q1V0	F8WJK8;Q99L47	22.7965	22.9868	22.3901	21.738	20.8013	21.0731	21.8448	22.0629	21.7141	20.8048	20.3734	21.1787	20.0104	19.3196	20.5766
tr|Q3TZR9|Q3TZR9_MOUSE Activating transcription factor 7, isoform CRA_a OS=Mus musculus GN=Atf7 PE=1 SV=1		Atf7	+	1.32734	1.51076	+	2.75243	1.81923	+	1.58805	1.58463	YES		1.16437	0.45201		0.188506	0.0883376		1.24087	-0.363672	3	3	3	11.4	11.4	11.4	51.779	0	188.7	269460000	7	Q3TZR9;V9GX99;Q3US59;V9GXN6;Q8R0S1	Q3TZR9	21.9777	21.9698	21.6727	22.501	22.4535	22.0217	22.3735	22.2812	22.0565	19.3885	21.1805	20.5189	20.2138	20.4358	20.8689
sp|Q8C0I4|EPC2_MOUSE Enhancer of polycomb homolog 2 OS=Mus musculus GN=Epc2 PE=2 SV=2	Enhancer of polycomb homolog 2	Epc2	+	3.25411	4.3657	+	2.75462	3.83113	+	3.91214	4.26819	YES		0.902102	-0.546949		1.26597	-0.558062		0.0107673	-0.0111128	16	16	15	23.4	23.4	20.8	90.959	0	75.812	1175300000	38	Q8C0I4;A2AQV0	Q8C0I4	23.9259	24.8197	24.6718	24.029	23.8241	23.9233	24.8785	24.3153	24.2569	19.503	20.1512	20.6661	19.5422	19.6219	21.119
sp|Q61602|GLI3_MOUSE Transcriptional activator GLI3 OS=Mus musculus GN=Gli3 PE=1 SV=2;tr|Q3UMJ8|Q3UMJ8_MOUSE Transcriptional activator GLI3 (Fragment) OS=Mus musculus GN=Gli3 PE=1 SV=1	Transcriptional activator GLI3;Transcriptional repressor GLI3R	Gli3		1.16507	-0.810675		0.712686	0.76286	+	1.47516	-0.83058		+	2.17131	1.2617	+	2.26132	1.27727		0.0396086	0.0155665	22	22	21	21.3	21.3	20.7	171.65	0	323.31	4071700000	80	Q61602;Q3UMJ8;B1ASP5;Q0GE24;Q8VDL9;Q8K1M4-2;Q6XP49-2;Q6XP49;Q8K1M4;P47806	Q61602;Q3UMJ8	24.8501	25.2186	24.9898	26.7209	26.0413	26.0815	25.0609	24.8471	25.1038	25.3007	25.8188	26.3711	24.6562	25.8287	26.0701
sp|Q14B70-2|HDX_MOUSE Isoform 2 of Highly divergent homeobox OS=Mus musculus GN=Hdx;sp|Q14B70|HDX_MOUSE Highly divergent homeobox OS=Mus musculus GN=Hdx PE=2 SV=1	Highly divergent homeobox	Hdx		1.01819	1.60267	+	2.52813	5.34047	+	2.48031	2.88614	YES	+	3.84378	2.72643	+	3.67822	2.39096	+	1.89781	-0.335477	11	11	11	25.9	25.9	25.9	69.879	0	257.53	839250000	17	Q14B70-2;Q14B70	Q14B70-2;Q14B70	22.2761	22.1543	22.3803	24.6416	25.1156	25.2328	22.5789	22.6893	22.549	22.0009	19.461	20.5408	21.2698	18.896	18.8028
sp|E9PVX6|KI67_MOUSE Proliferation marker protein Ki-67 OS=Mus musculus GN=Mki67 PE=1 SV=1;sp|E9PVX6-2|KI67_MOUSE Isoform 2 of Proliferation marker protein Ki-67 OS=Mus musculus GN=Mki67		Mki67	+	2.04606	4.86923	+	1.43855	5.28385	+	5.71568	6.05625	YES		0.0648276	-0.134827	+	1.83438	-2.2809	+	1.93018	-2.14607	117	117	117	43.9	43.9	43.9	350.86	0	323.31	17519000000	324	E9PVX6;E9PVX6-2;A0A1B0GQV9	E9PVX6;E9PVX6-2	27.3768	26.255	27.8683	28.1103	26.3639	26.6214	29.1072	29.4074	29.4238	20.5476	22.7523	23.5926	18.5108	23.3561	23.3773
sp|Q61286-2|HTF4_MOUSE Isoform ALF1A of Transcription factor 12 OS=Mus musculus GN=Tcf12;sp|Q61286|HTF4_MOUSE Transcription factor 12 OS=Mus musculus GN=Tcf12 PE=1 SV=2;tr|V9GXC3|V9GXC3_MOUSE Transcription factor 12 (Fragment) OS=Mus musculus GN=Tcf12 PE=1	Transcription factor 12	Tcf12	+	3.20198	6.46213	+	3.85166	6.47652	+	2.55544	5.34274	YES		0.55184	-0.398336	+	1.51865	0.946519	+	1.93165	1.34486	15	15	13	41.8	41.8	39.9	72.93	0	306.5	4828700000	66	Q61286-2;Q61286;V9GXC3;V9GWU2;Q3UXQ3;V9GX46;V9GXR6;V9GXG5;V9GXP0;V9GX18;V9GWS4	Q61286-2;Q61286;V9GXC3;V9GWU2;Q3UXQ3	26.8616	27.1219	26.3161	25.9838	26.7233	26.3976	25.5967	25.6315	25.0369	21.2991	20.4519	19.1623	20.5541	19.9516	19.1694
sp|Q61136|PRP4B_MOUSE Serine/threonine-protein kinase PRP4 homolog OS=Mus musculus GN=Prpf4b PE=1 SV=3	Serine/threonine-protein kinase PRP4 homolog	Prpf4b		1.02046	-0.681879		0.899435	-1.26928		0.569258	-0.634893			0.145973	-0.218231		0.431609	-0.63122		0.458562	-0.412989	12	12	12	12.8	12.8	12.8	116.97	0	323.31	3225300000	59	Q61136	Q61136	24.3247	24.6879	24.9627	23.5572	25.3707	24.3928	24.3877	25.4259	25.4007	25.3249	24.9092	25.7869	24.9462	26.2886	25.8936
tr|G3UWE3|G3UWE3_MOUSE E3 SUMO-protein ligase PIAS2 OS=Mus musculus GN=Pias2 PE=1 SV=1;sp|Q8C5D8-5|PIAS2_MOUSE Isoform 5 of E3 SUMO-protein ligase PIAS2 OS=Mus musculus GN=Pias2;sp|Q8C5D8|PIAS2_MOUSE E3 SUMO-protein ligase PIAS2 OS=Mus musculus GN=Pias2 PE	E3 SUMO-protein ligase PIAS2	Pias2		-4.34294e-08	0	+	2.5558	2.55181		-4.34294e-08	0	YES	+	1.51997	1.62692	+	2.28231	2.86024		-4.34294e-08	0	6	4	4	10.4	7	7	67.564	0	15.609	110320000	6	G3UWE3;Q8C5D8-5;Q8C5D8;F8WHS8;Q8C5D8-3;Q8C5D8-2;Q8C5D8-4;E0CZ31;O54714-3;O54714-2;O54714;H3BJ41;E0CZH5	G3UWE3;Q8C5D8-5;Q8C5D8;F8WHS8;Q8C5D8-3;Q8C5D8-2;Q8C5D8-4	21.0653	19.8263	21.1933	22.7877	22.1124	22.0655	20.3099	18.7225	19.3524	20.7455	19.6319	20.7216	19.9988	20.1561	19.1554
sp|Q91VN1|ZNF24_MOUSE Zinc finger protein 24 OS=Mus musculus GN=Znf24 PE=1 SV=1	Zinc finger protein 24	Znf24	+	2.48012	4.10885	+	1.81505	4.25269	+	2.31481	4.05946	YES	+	2.32482	1.27351		0.975129	0.862		0.469615	-0.41151	8	8	8	25	25	25	41.918	0	60.969	1440800000	27	Q91VN1	Q91VN1	24.0175	24.0748	23.7309	25.3569	25.462	24.8248	24.3303	23.7331	24.9943	18.5639	20.6893	20.2433	20.4995	19.4583	22.9278
sp|Q9WTJ4|FIZ1_MOUSE Flt3-interacting zinc finger protein 1 OS=Mus musculus GN=Fiz1 PE=1 SV=1	Flt3-interacting zinc finger protein 1	Fiz1		0.926416	1.58839		0.301475	1.06154		0.513992	0.424533			0.134606	-0.225079		0.408467	-0.657571		0.597935	-0.432491	3	3	3	10	10	10	52.685	0	9.1552	540080000	12	Q9WTJ4;A0A140LI81;A0A140LIY3	Q9WTJ4	22.5998	22.7883	22.4639	21.228	22.6632	23.2855	22.7869	22.6956	23.6669	20.7514	19.8106	22.5247	18.7865	23.0249	22.1807
sp|P11499|HS90B_MOUSE Heat shock protein HSP 90-beta OS=Mus musculus GN=Hsp90ab1 PE=1 SV=3	Heat shock protein HSP 90-beta	Hsp90ab1	+	1.76675	2.50913		0.538787	0.800962		0.251679	0.139477	YES	+	1.68442	-1.32245		0.122054	-0.114751	+	1.96745	1.2077	6	6	4	9.8	9.8	6.2	83.28	0	137.01	672290000	23	P11499;E9Q0C3;E9Q3D6;B7ZC50	P11499	23.5764	24.274	23.9187	22.06	23.0723	22.6695	22.6173	22.47	23.0587	21.9625	22.0754	20.2038	20.6744	22.6486	22.0759
tr|G3UVU2|G3UVU2_MOUSE Splicing factor 3A subunit 2 OS=Mus musculus GN=Sf3a2 PE=1 SV=1;tr|D3YW09|D3YW09_MOUSE Splicing factor 3A subunit 2 OS=Mus musculus GN=Sf3a2 PE=1 SV=1;sp|Q62203|SF3A2_MOUSE Splicing factor 3A subunit 2 OS=Mus musculus GN=Sf3a2 PE=1 S	Splicing factor 3A subunit 2	Sf3a2		0.569579	-0.393847		0.323407	-0.299091		1.07446	-0.52211			0.265159	-0.238743		0.69239	-0.390386		0.201909	-0.151643	41	41	41	47	47	47	51.278	0	323.31	151590000000	433	G3UVU2;D3YW09;Q62203;D3Z5A6	G3UVU2;D3YW09;Q62203	31.2113	30.2772	30.8346	30.0785	30.866	30.6623	30.8647	30.7895	31.1237	31.0013	31.0471	31.4562	30.2848	31.3061	30.9131
sp|P49717|MCM4_MOUSE DNA replication licensing factor MCM4 OS=Mus musculus GN=Mcm4 PE=1 SV=1	DNA replication licensing factor MCM4	Mcm4	+	1.89786	3.52348	+	2.79896	2.51866	+	2.54244	3.74294	YES		1.29846	-0.952463		1.23979	-1.09253		0.142342	-0.140068	9	9	9	11.9	11.9	11.9	96.735	0	18.576	645610000	18	P49717;Q9CWV1-2;Q9CWV1	P49717	23.269	23.6371	23.9614	23.0302	22.1195	22.8604	23.8367	23.201	24.25	18.7664	20.015	21.5156	20.1216	20.4698	19.8626
tr|A2ANU7|A2ANU7_MOUSE Protein Zfp937 OS=Mus musculus GN=Zfp937 PE=2 SV=1		Zfp937		0.753398	1.097		0.319961	1.00653		0.278283	0.8821			0.357849	-0.241927		0.0386378	-0.0215098		0.357661	0.220417	10	6	2	27	15.7	6.2	57.823	0	17.337	564350000	18	A2ANU7	A2ANU7	22.9192	22.4292	23.2332	22.6993	22.3159	22.8406	22.4754	22.837	22.608	22.4569	22.3215	20.5122	19.063	23.09	22.6833
tr|Q5RL57|Q5RL57_MOUSE A kinase (PRKA) anchor protein 8-like OS=Mus musculus GN=Akap8l PE=1 SV=1;sp|Q9R0L7|AKP8L_MOUSE A-kinase anchor protein 8-like OS=Mus musculus GN=Akap8l PE=1 SV=1	A-kinase anchor protein 8-like	Akap8l		-4.34294e-08	0	+	2.05851	2.12969		-4.34294e-08	0	YES		1.0409	1.38849	+	2.28276	1.98509		-4.34294e-08	0	3	3	3	4.4	4.4	4.4	71.3	0	4.7107	70313000	3	Q5RL57;Q9R0L7	Q5RL57;Q9R0L7	19.3717	20.653	21.4713	22.0858	21.956	21.6197	19.424	19.745	20.5372	20.2118	21.7569	20.8176	19.2642	20.5989	19.4093
tr|Q3TYF1|Q3TYF1_MOUSE NGFI-A-binding protein 2 OS=Mus musculus GN=Nab2 PE=1 SV=1;sp|Q61127|NAB2_MOUSE NGFI-A-binding protein 2 OS=Mus musculus GN=Nab2 PE=1 SV=2;sp|Q61127-2|NAB2_MOUSE Isoform 2 of NGFI-A-binding protein 2 OS=Mus musculus GN=Nab2	NGFI-A-binding protein 2	Nab2		-4.34294e-08	0	+	3.80671	5.05221		-4.34294e-08	0	YES	+	3.3782	4.98816	+	2.29825	5.72608		-4.34294e-08	0	9	9	9	20.8	20.8	20.8	49.73	0	16.721	665050000	17	Q3TYF1;Q61127;Q61127-2	Q3TYF1;Q61127;Q61127-2	19.8794	19.4335	20.4748	25.5973	24.4302	24.7247	17.3869	20.6767	19.5103	20.2504	20.6574	20.1608	19.7253	20.0545	19.8158
sp|P70121|ZHX1_MOUSE Zinc fingers and homeoboxes protein 1 OS=Mus musculus GN=Zhx1 PE=1 SV=2;tr|H3BK31|H3BK31_MOUSE Zinc fingers and homeoboxes protein 1 (Fragment) OS=Mus musculus GN=Zhx1 PE=1 SV=1	Zinc fingers and homeoboxes protein 1	Zhx1		0.257584	0.455064	+	3.57273	3.50614		0.774283	1.41548	YES	+	2.37708	2.46499		1.05953	1.88028		0.263954	-0.584717	4	4	4	9.3	9.3	9.3	97.55	0	71.619	379220000	8	P70121;H3BK31	P70121;H3BK31	20.6525	20.7002	21.7623	23.7614	23.6654	23.0831	22.8837	20.1211	21.8643	19.4097	20.9349	21.4051	20.2375	19.6053	20.1487
sp|O54791|MAFF_MOUSE Transcription factor MafF OS=Mus musculus GN=Maff PE=2 SV=1	Transcription factor MafF	Maff	+	2.40218	4.52658	+	2.77663	4.6137	+	3.86858	5.36545	YES		0.464609	-0.316376	+	2.26872	-1.47439	+	1.97165	-1.15801	11	10	10	62.2	62.2	62.2	16.954	0	65.306	2765000000	35	O54791	O54791	24.9027	25.5647	25.0556	25.1277	24.4309	25.0152	26.4415	26.017	26.5386	21.4051	19.1846	21.3534	19.6857	19.6547	21.3923
tr|Q3UL50|Q3UL50_MOUSE WD repeat-containing protein 74 OS=Mus musculus GN=Wdr74 PE=2 SV=1;sp|Q8VCG3|WDR74_MOUSE WD repeat-containing protein 74 OS=Mus musculus GN=Wdr74 PE=2 SV=1;tr|A0A1B0GS18|A0A1B0GS18_MOUSE Uncharacterized protein OS=Mus musculus PE=4 S	WD repeat-containing protein 74	Wdr74		0.539142	0.776671	+	2.75069	3.13626		-4.34294e-08	0	YES	+	2.04151	2.43093	+	2.30731	3.04449		0.492178	0.613557	5	5	5	18.2	18.2	18.2	37.791	0	71.086	213330000	9	Q3UL50;Q8VCG3;A0A1B0GS18	Q3UL50;Q8VCG3;A0A1B0GS18	21.3513	20.1118	20.5232	22.9617	22.5421	23.7752	19.274	20.6292	20.2423	19.7791	19.0409	20.8363	20.2763	20.0591	19.5349
tr|E9Q6R4|E9Q6R4_MOUSE Protein Arid1b OS=Mus musculus GN=Arid1b PE=1 SV=1		Arid1b		1.10273	-0.539522		0.221606	-0.241445		0.455161	-0.0815487			1.15611	-0.252555		0.516024	-0.139307		0.620285	0.113248	61	61	4	41.7	41.7	2.8	237.02	0	323.31	189650000000	740	E9Q6R4	E9Q6R4	31.1458	31.2443	31.1092	30.8969	31.0853	30.7594	31.0287	30.9435	31.1874	31.2628	31.8464	32.0087	30.3393	31.4383	31.6884
sp|Q99K48|NONO_MOUSE Non-POU domain-containing octamer-binding protein OS=Mus musculus GN=Nono PE=1 SV=3	Non-POU domain-containing octamer-binding protein	Nono		0.0611235	-0.0407028		0.279497	-0.27903		1.07896	-0.37353			0.40752	-0.253496		0.23695	-0.1597		0.185545	0.0937958	108	108	105	90.3	90.3	90.3	54.54	0	323.31	949270000000	1780	Q99K48;Q99K48-2;B1AXT0;Q8R326-2;Q8R326	Q99K48	33.6002	33.1507	33.2611	32.6309	33.2924	33.3282	32.9694	33.3599	33.4013	33.1889	33.7526	33.1926	32.711	33.7935	33.5841
sp|P47915|RL29_MOUSE 60S ribosomal protein L29 OS=Mus musculus GN=Rpl29 PE=2 SV=2;tr|F6QL70|F6QL70_MOUSE Protein Gm17669 OS=Mus musculus GN=Gm17669 PE=4 SV=1;tr|D3Z1N9|D3Z1N9_MOUSE MCG9889 OS=Mus musculus GN=Gm10709 PE=4 SV=1;tr|W4VSN7|W4VSN7_MOUSE MCG1239	60S ribosomal protein L29	Rpl29;Gm17669;Gm10709;Gm3550		0.437393	-0.583734		0.19021	-0.421429		0.0973811	-0.128452			0.308092	-0.254014		0.641696	-0.468598		0.388866	-0.214584	7	7	7	34.4	34.4	34.4	17.587	0	34.537	3514900000	44	P47915;F6QL70;D3Z1N9;W4VSN7;F6YH22	P47915;F6QL70;D3Z1N9;W4VSN7	25.3784	25.1612	25.7469	25.7113	25.0948	24.7183	25.8195	25.3287	25.782	25.7164	25.2504	27.0708	24.2501	25.5292	27.0094
sp|Q8BX22|SALL4_MOUSE Sal-like protein 4 OS=Mus musculus GN=Sall4 PE=1 SV=2	Sal-like protein 4	Sall4	+	3.10446	8.88301	+	2.85949	10.1316	+	3.04725	8.79802	YES		0.697027	1.26845		1.07957	1.7037		0.168237	0.435256	60	60	21	66.1	66.1	26.2	113.11	0	323.31	57072000000	351	Q8BX22;A2AUZ7;Q8BX22-3;A2AUZ6	Q8BX22	29.181	30.5761	28.0214	30.1793	30.1226	31.282	30.0975	28.0978	28.2774	19.2095	21.3589	20.5611	18.1801	20.604	22.4048
tr|A0A0R4J243|A0A0R4J243_MOUSE Sin3 histone deacetylase corepressor complex component SDS3 OS=Mus musculus GN=Suds3 PE=1 SV=1;sp|Q8BR65|SDS3_MOUSE Sin3 histone deacetylase corepressor complex component SDS3 OS=Mus musculus GN=Suds3 PE=1 SV=1	Sin3 histone deacetylase corepressor complex component SDS3	Suds3	+	3.55692	3.51496	+	2.87921	3.41486		0.238955	0.990887	YES		0.0142724	-0.0101471		0.718711	2.45684		0.728709	2.46699	3	3	3	9.9	9.9	9.9	38.801	0	117.94	482340000	10	A0A0R4J243;Q8BR65	A0A0R4J243;Q8BR65	23.0836	23.3838	23.2804	23.6575	22.9224	23.1375	23.3979	18.0405	20.9084	19.7593	20.2057	19.2379	19.1649	19.8764	20.4314
tr|E9Q6T9|E9Q6T9_MOUSE BTB/POZ domain-containing protein KCTD1 OS=Mus musculus GN=Kctd1 PE=1 SV=1		Kctd1	+	4.27236	3.91377	+	2.88263	3.52816	+	3.79379	3.63281	YES		0.308954	0.291265		0.597478	0.615754		0.535348	0.324489	8	8	8	14.5	14.5	14.5	96.114	0	18.667	612270000	21	E9Q6T9;Q5M956;Q5M956-2;B2RTJ2;Q3URF8	E9Q6T9	23.5229	23.3593	23.3403	23.817	22.9892	24.29	23.4978	22.6014	23.1499	19.52	19.8382	19.123	20.4538	19.7347	20.3233
sp|Q9CYX7|RRP15_MOUSE RRP15-like protein OS=Mus musculus GN=Rrp15 PE=1 SV=2	RRP15-like protein	Rrp15	+	1.75295	3.50754	+	2.90431	3.88242	+	3.3321	4.67692	YES		0.122073	0.067529		0.7991	-0.733123		0.838217	-0.800652	6	6	6	22.8	22.8	22.8	31.058	0	66.716	930490000	16	Q9CYX7	Q9CYX7	23.8126	23.3705	23.9266	23.7593	23.5866	23.9664	23.8266	24.4438	25.2413	18.9471	21.9068	19.7331	19.8576	19.0989	20.7085
sp|Q64511|TOP2B_MOUSE DNA topoisomerase 2-beta OS=Mus musculus GN=Top2b PE=1 SV=2	DNA topoisomerase 2-beta	Top2b	+	4.07336	5.45112	+	3.08439	4.29882	+	3.48259	4.9111	YES	+	1.71063	-0.880812	+	2.32881	-1.29052		1.04352	-0.409709	26	18	18	18.7	13.1	13.1	181.91	0	50.61	1569100000	55	Q64511;F6XX57;F6U5K2	Q64511	24.9139	24.6078	25.0715	24.3596	23.7578	23.8334	25.5212	25.1763	25.1249	19.8919	18.8404	19.5077	20.2691	18.8339	19.9515
tr|D3Z5Y8|D3Z5Y8_MOUSE Protein Gm15446 OS=Mus musculus GN=Gm15446 PE=1 SV=1		Gm15446		0.183194	0.275952		0.197515	-0.238196		0.750053	-0.759043			0.308931	-0.265099		0.257064	-0.258963		0.00496309	0.00613658	21	21	4	49.9	49.9	12.1	64.427	0	300.59	7970800000	98	D3Z5Y8	D3Z5Y8	26.0304	25.8159	26.6529	25.4139	26.1625	26.1275	25.5933	26.6927	26.1947	25.1001	25.7101	26.8611	25.4621	26.8282	26.1282
sp|P60335|PCBP1_MOUSE Poly(rC)-binding protein 1 OS=Mus musculus GN=Pcbp1 PE=1 SV=1;tr|E9Q7D8|E9Q7D8_MOUSE Poly(rC)-binding protein 3 OS=Mus musculus GN=Pcbp3 PE=1 SV=1;sp|Q61990-2|PCBP2_MOUSE Isoform 2 of Poly(rC)-binding protein 2 OS=Mus musculus GN=Pcbp	Poly(rC)-binding protein 1;Poly(rC)-binding protein 2;Poly(rC)-binding protein 3	Pcbp1;Pcbp3;Pcbp2		-4.34294e-08	0	+	1.34737	1.58555		-4.34294e-08	0	YES	+	2.43595	3.17694		1.08752	2.21253		-4.34294e-08	0	3	3	3	12.6	12.6	12.6	37.497	0	5.3584	110720000	4	P60335;E9Q7D8;Q61990-2;Q61990-3;Q61990;P57722-2;P57722	P60335;E9Q7D8;Q61990-2;Q61990-3;Q61990;P57722-2;P57722	18.747	19.8947	19.619	23.3305	22.4604	22.0007	18.8153	21.8338	20.5048	19.561	19.6068	20.284	21.1303	21.6168	20.2878
tr|D3YWX2|D3YWX2_MOUSE YLP motif-containing protein 1 OS=Mus musculus GN=Ylpm1 PE=1 SV=2;tr|E9Q803|E9Q803_MOUSE YLP motif-containing protein 1 OS=Mus musculus GN=Ylpm1 PE=1 SV=1;sp|Q9R0I7|YLPM1_MOUSE YLP motif-containing protein 1 OS=Mus musculus GN=Ylpm1	YLP motif-containing protein 1	Ylpm1		1.05339	2.18396	+	1.48804	3.9583	+	2.56141	2.69583	YES	+	1.71464	1.58188	+	2.33362	1.1796		0.441046	-0.402278	16	16	16	12.5	12.5	12.5	241.05	0	89.825	1557800000	39	D3YWX2;E9Q803;Q9R0I7;F6YTL8	D3YWX2;E9Q803;Q9R0I7;F6YTL8	23.3849	23.2227	24.4275	25.1425	25.6109	25.0273	24.2809	23.9335	24.0276	21.2696	20.0636	23.15	19.0527	21.6116	23.2415
tr|E9Q7G0|E9Q7G0_MOUSE Protein Numa1 OS=Mus musculus GN=Numa1 PE=1 SV=1;tr|F6ZQA3|F6ZQA3_MOUSE Protein Numa1 (Fragment) OS=Mus musculus GN=Numa1 PE=1 SV=1		Numa1	+	2.10902	2.09357	+	3.52303	4.4387	+	2.70139	3.55549	YES	+	2.44683	2.08187		1.15837	1.1587		0.995897	-0.923168	13	13	13	10.3	10.3	10.3	235.63	0	91.341	701270000	21	E9Q7G0;F6ZQA3	E9Q7G0;F6ZQA3	22.0108	22.7116	22.4276	24.6269	24.8331	23.9355	23.4148	23.911	22.5935	20.3517	19.6182	20.8992	20.5084	19.9665	19.6045
tr|Q0VGV0|Q0VGV0_MOUSE Protein Zfp568 OS=Mus musculus GN=Zfp568 PE=1 SV=1;tr|E9PYI1|E9PYI1_MOUSE Protein Zfp568 OS=Mus musculus GN=Zfp568 PE=1 SV=1		Zfp568		0.280428	0.179421		0.370222	-0.339947		1.08578	-0.429607			0.592052	-0.278885		1.2643	-0.684156		0.954587	-0.405272	22	22	22	42.7	42.7	42.7	76.986	0	323.31	9551100000	128	Q0VGV0;E9PYI1;A0A140LJ91	Q0VGV0;E9PYI1	26.4219	26.2085	26.545	25.8107	26.4523	26.0758	26.5825	27.1388	26.6699	25.9197	26.6838	26.0336	25.9739	27.1011	26.2836
sp|P25206|MCM3_MOUSE DNA replication licensing factor MCM3 OS=Mus musculus GN=Mcm3 PE=1 SV=2	DNA replication licensing factor MCM3	Mcm3	+	3.01019	3.04204	+	3.23246	4.67	+	3.64196	3.13739	YES	+	2.47799	1.40742	+	2.37178	1.52657		0.156543	0.119153	10	10	10	18.8	18.8	18.8	91.545	0	234.27	797950000	23	P25206	P25206	22.8575	23.3621	23.42	24.3476	24.769	24.7452	23.4641	22.6963	23.1217	19.8711	19.8666	20.7758	20.7132	19.989	19.1497
sp|P14115|RL27A_MOUSE 60S ribosomal protein L27a OS=Mus musculus GN=Rpl27a PE=1 SV=5	60S ribosomal protein L27a	Rpl27a		0.360975	0.578398		0.0127295	-0.0472202		0.241228	-0.287706			0.186082	-0.279795		1.00215	-1.01881		0.954712	-0.739012	19	19	19	70.3	70.3	70.3	16.605	0	323.31	111020000000	141	P14115	P14115	30.6941	29.5981	29.7595	30.6525	29.3831	29.1767	30.9429	30.7954	30.5304	28.5042	29.3281	30.4842	27.5346	31.1764	30.643
tr|G5E8L5|G5E8L5_MOUSE MCG140820 OS=Mus musculus GN=Zfp777 PE=4 SV=1;tr|B9EKF4|B9EKF4_MOUSE Protein Zfp777 OS=Mus musculus GN=Zfp777 PE=2 SV=1;tr|F6QAV8|F6QAV8_MOUSE Protein Zfp777 (Fragment) OS=Mus musculus GN=Zfp777 PE=4 SV=1		Zfp777		-4.34294e-08	0		0.0764306	0.191805		1.25074	2.1309			0.204789	-0.418074		1.11341	-1.8333	+	1.97833	-1.41522	6	6	6	8	8	8	94.998	0	10.138	196090000	10	G5E8L5;B9EKF4;F6QAV8	G5E8L5;B9EKF4;F6QAV8	21.3932	21.2591	20.6023	20.3225	19.5751	22.1027	22.7402	22.1167	22.6433	20.7319	18.4046	20.6735	20.4352	21.3015	19.6882
sp|Q09XV5|CHD8_MOUSE Chromodomain-helicase-DNA-binding protein 8 OS=Mus musculus GN=Chd8 PE=1 SV=1;tr|F7AL76|F7AL76_MOUSE Chromodomain-helicase-DNA-binding protein 8 (Fragment) OS=Mus musculus GN=Chd8 PE=1 SV=1	Chromodomain-helicase-DNA-binding protein 8	Chd8		0.787311	0.58502		0.0539216	0.100111		1.08302	-0.670758			0.424151	-0.284801		0.500854	0.315136		1.25585	0.599937	123	123	104	45.6	45.6	41.5	290.84	0	323.31	116920000000	914	Q09XV5;F7AL76;Q09XV5-2;A0A1B0GR76;A0A1B0GS03;A3KFM8	Q09XV5;F7AL76	30.9804	30.8466	30.4213	30.9208	30.165	30.3082	30.3859	30.1853	29.8774	29.5746	30.5404	30.3783	29.1764	31.0487	30.8685
tr|A0A0N4SV80|A0A0N4SV80_MOUSE Zinc finger protein 638 OS=Mus musculus GN=Zfp638 PE=1 SV=1;tr|E9QML5|E9QML5_MOUSE Zinc finger protein 638 OS=Mus musculus GN=Zfp638 PE=1 SV=2;sp|Q61464-4|ZN638_MOUSE Isoform 4 of Zinc finger protein 638 OS=Mus musculus GN=Zn	Zinc finger protein 638	Zfml;Znf638		-4.34294e-08	0		0.451746	0.966456	+	4.36738	3.57874	YES		0.0193654	0.0563138		1.26305	-2.24149	+	1.99931	-2.2978	6	6	6	4.5	4.5	4.5	214.46	0	7.6391	341550000	5	A0A0N4SV80;E9QML5;Q61464-4;Q61464;A0A0N4SV38;A0A0N4SVI8;E9QKZ7;Q61464-7;Q61464-2;Q61464-5;A0A0N4SVM8;Q3TZK9;Q61464-3	A0A0N4SV80;E9QML5;Q61464-4;Q61464;A0A0N4SV38;A0A0N4SVI8;E9QKZ7;Q61464-7;Q61464-2;Q61464-5	21.2583	21.3301	19.807	19.9625	20.0867	22.515	23.2077	23.0482	23.0329	20.4837	21.5229	19.5922	20.6221	19.2539	19.789
sp|Q3U1J1-2|TFPT_MOUSE Isoform 2 of TCF3 fusion partner homolog OS=Mus musculus GN=Tfpt;sp|Q3U1J1|TFPT_MOUSE TCF3 fusion partner homolog OS=Mus musculus GN=Tfpt PE=1 SV=1;tr|F8WIZ9|F8WIZ9_MOUSE TCF3 fusion partner homolog (Fragment) OS=Mus musculus GN=Tfpt	TCF3 fusion partner homolog	Tfpt	+	2.74648	3.26105	+	2.95858	4.76914	+	3.07386	3.29778	YES		1.10647	1.11376		0.437878	0.560701		0.736442	-0.553062	3	3	3	11.6	11.6	11.6	28.013	0	9.5153	958310000	17	Q3U1J1-2;Q3U1J1;F8WIZ9;A0A0U1RPD5	Q3U1J1-2;Q3U1J1;F8WIZ9	23.499	23.5348	23.0876	25.3477	23.8218	24.2932	24.5238	23.4653	23.7915	19.5984	20.9399	19.7999	20.3961	19.2672	19.492
sp|P17012|ZFX_MOUSE Zinc finger X-chromosomal protein OS=Mus musculus GN=Zfx PE=1 SV=2;sp|P23607|ZFA_MOUSE Zinc finger autosomal protein OS=Mus musculus GN=Zfa PE=3 SV=1	Zinc finger X-chromosomal protein;Zinc finger autosomal protein	Zfx;Zfa		0.368414	-0.459354		0.478148	-0.85939	+	1.66629	-1.01833			0.585368	0.231005		1.06269	-0.414914	+	2.00223	-0.645919	12	12	12	22.8	22.8	22.8	90.025	0	100.67	4585400000	54	P17012;P23607	P17012;P23607	24.9384	25.2563	25.074	25.6152	25.2233	25.1233	25.7293	25.5559	25.9214	25.3187	24.7977	26.5305	24.6643	27.1275	26.7482
sp|P20263|PO5F1_MOUSE POU domain, class 5, transcription factor 1 OS=Mus musculus GN=Pou5f1 PE=1 SV=1;tr|E2JL30|E2JL30_MOUSE Octamer-binding transcription factor 3 alternative variant (Fragment) OS=Mus musculus GN=Pou5f1 PE=1 SV=1;tr|G3UZG9|G3UZG9_MOUSE Oc	POU domain, class 5, transcription factor 1	Pou5f1		-4.34294e-08	0	+	3.24985	3.7824		0.899177	0.960843	YES	+	2.46581	4.50513	+	2.40501	3.60746		0.49976	-0.897665	9	8	8	29.5	27.6	27.6	38.216	0	228.87	591580000	14	P20263;E2JL30;G3UZG9	P20263;E2JL30;G3UZG9	20.8476	18.858	20.5816	24.3337	25.3334	24.1355	21.8599	20.9025	20.2179	18.8265	18.5956	19.7738	20.7699	20.7188	20.9668
sp|Q80TZ9|RERE_MOUSE Arginine-glutamic acid dipeptide repeats protein OS=Mus musculus GN=Rere PE=1 SV=3;tr|A2A7T3|A2A7T3_MOUSE Arginine-glutamic acid dipeptide repeats protein OS=Mus musculus GN=Rere PE=1 SV=1	Arginine-glutamic acid dipeptide repeats protein	Rere		0.681916	0.29409		0.275036	0.354451		1.248	-0.978985			0.00998519	-0.00826963		1.08222	0.618666	+	2.01191	0.626935	67	67	48	44	44	32.1	171.75	0	323.31	225500000000	804	Q80TZ9;A2A7T3	Q80TZ9;A2A7T3	31.3388	31.2765	31.009	30.7037	31.3584	31.5374	30.5368	30.7537	30.4531	30.926	31.1988	30.6173	30.3193	31.7429	30.474
sp|Q8VBW5-3|BBX_MOUSE Isoform 3 of HMG box transcription factor BBX OS=Mus musculus GN=Bbx;sp|Q8VBW5|BBX_MOUSE HMG box transcription factor BBX OS=Mus musculus GN=Bbx PE=1 SV=2;tr|B8JK50|B8JK50_MOUSE HMG box transcription factor BBX OS=Mus musculus GN=Bbx	HMG box transcription factor BBX	Bbx		-4.34294e-08	0	+	2.94394	3.15763		-4.34294e-08	0	YES	+	3.78485	4.31115	+	2.40988	3.10237		-4.34294e-08	0	6	6	6	8.8	8.8	8.8	98.499	0	26.809	227360000	8	Q8VBW5-3;Q8VBW5;B8JK50;Q8VBW5-4;Q8VBW5-2	Q8VBW5-3;Q8VBW5;B8JK50;Q8VBW5-4;Q8VBW5-2	18.8013	19.8255	19.2192	23.7882	23.5509	23.4405	19.5572	20.6144	21.3008	20.1522	19.1612	21.5516	20.1438	21.1613	20.0015
sp|Q05AH6|CK084_MOUSE Uncharacterized protein C11orf84 homolog OS=Mus musculus PE=1 SV=1	Uncharacterized protein C11orf84 homolog		+	4.61488	5.44115	+	5.71664	5.2903	+	6.33758	5.12369	YES		0.566025	0.230406	+	2.40995	0.618167		0.949399	0.387761	13	13	13	46.7	46.7	46.7	41.245	0	323.31	4002900000	64	Q05AH6;Q05AH6-2	Q05AH6	25.9483	26.3758	25.8061	26.3538	26.3074	26.1603	25.4945	25.7831	25.6893	20.9118	20.3058	20.5891	21.138	20.7666	21.0459
sp|Q62513|ZN260_MOUSE Zinc finger protein 260 OS=Mus musculus GN=Znf260 PE=1 SV=1	Zinc finger protein 260	Znf260		0.403281	0.485505		0.152876	0.449261		0.13559	-0.33071			0.158781	-0.303942		0.243891	-0.444304		0.291621	-0.140361	4	3	3	13.3	9.6	9.6	46.442	0	9.5523	270500000	8	Q62513	Q62513	21.2831	21.257	21.6696	19.6895	21.8488	21.7595	21.2719	21.7504	21.6085	20.0073	21.0479	21.6979	19.9127	22.3278	19.7095
sp|Q8R2V3|ZN445_MOUSE Zinc finger protein 445 OS=Mus musculus GN=Znf445 PE=2 SV=2	Zinc finger protein 445	Znf445		0.725323	1.29746		-4.34294e-08	0	+	1.48703	1.11889	YES		0.948178	-1.17387	+	2.42245	-2.20955		1.08093	-1.03568	4	4	4	4.2	4.2	4.2	114.77	0	7.1017	123810000	4	Q8R2V3	Q8R2V3	20.8733	19.9533	21.5027	19.8344	18.8873	20.086	21.796	21.7846	21.8557	20.7948	18.4963	19.1458	19.6826	19.8119	20.4892
tr|E9Q035|E9Q035_MOUSE Protein Gm20425 OS=Mus musculus GN=Gm20425 PE=4 SV=1;sp|P47758|SRPRB_MOUSE Signal recognition particle receptor subunit beta OS=Mus musculus GN=Srprb PE=1 SV=1	Signal recognition particle receptor subunit beta	Gm20425;Srprb	+	3.20482	3.96958		0.325397	1.34927		0.0671676	-0.0730565	YES		0.0313727	0.0658716		0.0472549	0.0840441		0.0136869	0.0181726	6	6	6	9	9	9	107.8	0	190.62	943210000	29	E9Q035;P47758;E9Q2Q7;Q921I1	E9Q035;P47758	23.4914	24.2203	22.8293	24.7003	22.7434	23.2949	23.2473	23.3999	23.8393	19.4035	19.6057	19.623	24.2046	23.4265	19.0598
tr|E9QAG4|E9QAG4_MOUSE Protein 4930522L14Rik OS=Mus musculus GN=4930522L14Rik PE=4 SV=1		4930522L14Rik		0.574799	1.6529		0.629535	1.68049		0.849896	0.459486			0.530557	-0.313792		1.11664	-0.49896		0.263786	-0.185168	7	2	2	13.5	3.3	3.3	78.472	0	66.058	840390000	9	E9QAG4	E9QAG4	23.6388	23.2526	24.0356	23.1191	23.5651	23.3013	23.6083	24.1519	23.7222	19.4807	23.0377	23.4499	19.2665	22.662	23.0156
sp|O08579|EMD_MOUSE Emerin OS=Mus musculus GN=Emd PE=1 SV=1;tr|Q3THM8|Q3THM8_MOUSE Emerin OS=Mus musculus GN=Emd PE=1 SV=1;tr|B7FAU5|B7FAU5_MOUSE Emerin OS=Mus musculus GN=Emd PE=1 SV=1;tr|I7HJS1|I7HJS1_MOUSE Emerin OS=Mus musculus GN=Emd PE=1 SV=1	Emerin	Emd	+	3.21158	3.74138		0.444434	1.82196		0.388213	-0.587498	YES		0.49769	-0.399654		0.189863	0.12141		0.935198	0.521065	3	3	3	16.6	16.6	16.6	29.435	0	36.848	898700000	20	O08579;Q3THM8;B7FAU5;I7HJS1	O08579;Q3THM8;B7FAU5;I7HJS1	23.7323	24.322	23.4544	23.7159	22.9595	23.6345	23.4123	23.2522	23.2809	19.5656	20.5421	20.1769	18.1435	23.6642	23.0362
sp|Q3U1T3|BRM1L_MOUSE Breast cancer metastasis-suppressor 1-like protein OS=Mus musculus GN=Brms1l PE=2 SV=1;sp|Q3U1T3-2|BRM1L_MOUSE Isoform 2 of Breast cancer metastasis-suppressor 1-like protein OS=Mus musculus GN=Brms1l	Breast cancer metastasis-suppressor 1-like protein	Brms1l	+	1.41802	2.6484	+	3.01187	5.10767		0.65451	2.10414	YES		0.979171	1.90729		0.623519	2.0507		0.0295417	0.143414	6	6	6	24.1	24.1	24.1	37.657	0	16.952	708070000	12	Q3U1T3;Q3U1T3-2	Q3U1T3;Q3U1T3-2	23.1144	20.6244	22.9884	24.9908	23.7738	23.6844	19.2633	23.5593	23.4745	19.2069	20.222	19.3532	19.1002	18.3019	19.724
sp|Q3THW5|H2AV_MOUSE Histone H2A.V OS=Mus musculus GN=H2afv PE=1 SV=3;sp|P0C0S6|H2AZ_MOUSE Histone H2A.Z OS=Mus musculus GN=H2afz PE=1 SV=2;tr|G3UWL7|G3UWL7_MOUSE Histone H2A OS=Mus musculus GN=H2afz PE=1 SV=1	Histone H2A.V;Histone H2A.Z;Histone H2A	H2afv;H2afz		0.681486	3.25053		0.243064	1.77005		0.0613384	-0.0786966			0.205405	-0.338248		0.683221	-1.14538		0.865598	-0.807132	7	7	5	58.6	58.6	58.6	13.509	0	323.31	13998000000	60	Q3THW5;P0C0S6;G3UWL7;Q8R029;Q3UA95	Q3THW5;P0C0S6;G3UWL7	27.3156	27.3817	27.1247	28.1502	26.0274	26.6298	28.5911	27.2333	28.4191	25.6937	26.6517	19.7251	19.5584	27.8451	28.0937
sp|Q6P1D7|SLX4_MOUSE Structure-specific endonuclease subunit SLX4 OS=Mus musculus GN=Slx4 PE=1 SV=1	Structure-specific endonuclease subunit SLX4	Slx4		0.931176	3.63468	+	3.01558	5.29863	+	4.65338	4.66519	YES		0.536015	0.596188		0.819671	0.842745		0.528736	0.246557	21	21	20	23.8	23.8	23.3	172.41	0	323.31	2069100000	41	Q6P1D7;F6R0R3	Q6P1D7	24.85	24.7721	25.3087	26.4913	25.0398	25.1881	24.9304	24.5192	24.7414	18.9989	24.919	20.1088	21.0213	19.6585	20.1436
sp|P61255|RL26_MOUSE 60S ribosomal protein L26 OS=Mus musculus GN=Rpl26 PE=1 SV=1;tr|B1ARA3|B1ARA3_MOUSE 60S ribosomal protein L26 (Fragment) OS=Mus musculus GN=Rpl26 PE=1 SV=1;tr|B1ARA5|B1ARA5_MOUSE 60S ribosomal protein L26 OS=Mus musculus GN=Rpl26 PE=1	60S ribosomal protein L26	Rpl26		0.58167	0.909105		0.490755	1.05987		0.162572	-0.170156			0.337608	-0.343787		1.25971	-0.92986		0.798768	-0.586073	5	5	5	35.2	35.2	35.2	17.258	0	8.5706	956900000	23	P61255;B1ARA3;B1ARA5	P61255;B1ARA3;B1ARA5	22.879	23.0257	23.8225	23.4613	22.4288	22.8058	24.1604	23.7292	23.5958	21.1029	22.6965	23.2005	21.9863	23.3035	20.2264
tr|F8VQL9|F8VQL9_MOUSE Nuclear receptor corepressor 2 OS=Mus musculus GN=Ncor2 PE=1 SV=1;tr|E9Q701|E9Q701_MOUSE Nuclear receptor corepressor 2 OS=Mus musculus GN=Ncor2 PE=1 SV=1;sp|Q9WU42|NCOR2_MOUSE Nuclear receptor corepressor 2 OS=Mus musculus GN=Ncor2	Nuclear receptor corepressor 2	Ncor2	+	2.20489	-1.96819		0.689724	0.941666	+	1.62138	-1.59597		+	3.40625	2.85514	+	2.42743	2.64475		0.216034	-0.210391	49	46	44	25.9	24.9	23.6	273.41	0	205.91	5633700000	129	F8VQL9;E9Q701;Q9WU42;E9PY55;E9Q9V3;Q9WU42-2;F6Z4B2;D3Z2J5;F6YAU7;A0A0G2JEQ5	F8VQL9;E9Q701;Q9WU42;E9PY55;E9Q9V3;Q9WU42-2;F6Z4B2	24.2562	24.2697	24.569	27.6671	27.1454	26.8478	25.3011	24.2748	24.1502	25.8272	26.1432	27.0291	25.1539	26.6447	27.0366
sp|Q8JZQ2|AFG32_MOUSE AFG3-like protein 2 OS=Mus musculus GN=Afg3l2 PE=1 SV=1	AFG3-like protein 2	Afg3l2	+	3.22607	3.20961		1.1669	1.87403		0.545176	-1.28007	YES		0.319493	0.333145		0.461914	1.09496		0.325506	0.761815	7	7	7	10	10	10	89.518	0	10.485	465370000	11	Q8JZQ2	Q8JZQ2	22.9051	22.6895	22.3185	23.7043	22.3668	22.8414	23.0499	20.0033	22.5745	19.4725	19.8839	18.9278	20.4108	20.4922	22.3875
sp|Q9D0M2|CDCA7_MOUSE Cell division cycle-associated protein 7 OS=Mus musculus GN=Cdca7 PE=1 SV=1	Cell division cycle-associated protein 7	Cdca7	+	1.73656	2.43529		1.1977	1.27478	+	2.91954	2.79092	YES		1.07698	-1.38566	+	2.43287	-1.4539		0.0398092	-0.0682424	4	4	4	10.7	10.7	10.7	43.837	0	108.61	405760000	12	Q9D0M2;A2AR39	Q9D0M2	22.0783	24.0499	23.028	21.9815	21.7338	21.2839	22.9454	23.3605	23.055	20.2545	20.4356	21.1601	21.2098	19.6308	20.3343
sp|Q8K310|MATR3_MOUSE Matrin-3 OS=Mus musculus GN=Matr3 PE=1 SV=1;tr|A0A087WSU2|A0A087WSU2_MOUSE Matrin-3 (Fragment) OS=Mus musculus GN=Matr3 PE=1 SV=6	Matrin-3	Matr3	+	2.90734	6.63314	+	3.03787	6.29518	+	3.80685	5.94906	YES		0.822572	-0.83073		0.310701	-0.41928		0.630999	0.411451	31	31	31	41.8	41.8	41.8	94.629	0	323.31	9854200000	135	Q8K310;A0A087WSU2;A0A087WQD6;A0A087WSP7;A0A087WQZ1;A0A087WNP3;A0A087WPU5;A0A087WPQ5;A0A087WQ54;A0A087WQP4;A0A087WSF8;A0A087WNW7	Q8K310;A0A087WSU2	27.7127	27.7711	27.8137	26.1846	27.7917	26.8289	27.6869	27.6045	26.7718	22.091	21.7935	19.5136	20.5547	21.6167	19.7483
sp|Q31125|S39A7_MOUSE Zinc transporter SLC39A7 OS=Mus musculus GN=Slc39a7 PE=1 SV=2	Zinc transporter SLC39A7	Slc39a7		1.03041	0.905113		0.467015	0.473324		0.151194	0.108629			0.431308	-0.365816		0.977346	-0.657897		0.338425	-0.292081	7	7	7	14.5	14.5	14.5	50.656	0	323.31	5985200000	47	Q31125	Q31125	25.8245	26.0098	26.7486	25.4856	25.7394	26.2604	26.056	26.7617	26.6414	24.9835	25.8907	24.9933	24.6574	25.9402	25.4679
sp|Q8VE28|NKD2_MOUSE Protein naked cuticle homolog 2 OS=Mus musculus GN=Nkd2 PE=1 SV=2;sp|Q8VE28-2|NKD2_MOUSE Isoform 2 of Protein naked cuticle homolog 2 OS=Mus musculus GN=Nkd2	Protein naked cuticle homolog 2	Nkd2		0.281689	-0.288582		0.209789	-0.280619		0.791664	-0.420549			0.445278	-0.367264		0.254302	-0.243308		0.201668	0.123956	9	9	9	22.6	22.6	22.6	51.5	0	84.029	1428600000	36	Q8VE28;Q8VE28-2	Q8VE28;Q8VE28-2	24.1767	24.2429	23.8034	24.3606	23.3594	23.4011	24.3038	23.6371	23.9102	23.769	24.2241	25.0956	23.2082	24.2067	24.548
sp|Q8C854|MYEF2_MOUSE Myelin expression factor 2 OS=Mus musculus GN=Myef2 PE=1 SV=1;sp|Q8C854-3|MYEF2_MOUSE Isoform 2 of Myelin expression factor 2 OS=Mus musculus GN=Myef2;tr|G8JL68|G8JL68_MOUSE Myelin expression factor 2 (Fragment) OS=Mus musculus GN=Mye	Myelin expression factor 2	Myef2	+	1.88344	3.15906	+	2.98434	7.89785	+	3.2623	3.49965	YES	+	2.76393	4.74132	+	2.43365	4.2247		0.813299	-0.516612	35	35	1	47.7	47.7	2	63.294	0	323.31	9107700000	98	Q8C854;Q8C854-3;G8JL68	Q8C854;Q8C854-3;G8JL68	23.5698	23.5367	23.3639	27.77	29.4813	27.443	23.8562	23.6023	24.5616	21.1718	18.8575	20.9639	21.6866	19.6841	19.6301
sp|D3YXK2|SAFB1_MOUSE Scaffold attachment factor B1 OS=Mus musculus GN=Safb PE=1 SV=2;tr|S4R1M2|S4R1M2_MOUSE Scaffold attachment factor B1 OS=Mus musculus GN=Safb PE=1 SV=1	Scaffold attachment factor B1	Safb	+	4.53035	3.9333	+	3.1838	3.99579	+	3.87819	4.91025	YES	+	2.04878	-1.24038	+	2.44783	-1.78062		1.22147	-0.540236	91	75	75	59.9	50.6	50.6	105.1	0	323.31	84428000000	446	D3YXK2;S4R1M2;S4R2Q5	D3YXK2;S4R1M2	30.46	30.3018	30.7024	28.8136	29.3162	29.6134	30.7501	30.9921	31.3428	26.3721	26.8409	26.4514	24.6223	25.807	25.3264
sp|Q9DBR0|AKAP8_MOUSE A-kinase anchor protein 8 OS=Mus musculus GN=Akap8 PE=1 SV=1	A-kinase anchor protein 8	Akap8		0.404829	-0.0919736		0.65703	1.022	+	1.78755	-0.740067			0.690635	-0.150539	+	1.5907	0.329343	+	2.05147	0.479882	7	7	7	13.1	13.1	13.1	76.293	0	12.136	800240000	20	Q9DBR0	Q9DBR0	23.3876	23.6146	23.3975	23.4077	23.3526	23.1878	23.0113	22.8581	23.0908	23.4686	23.5307	23.6764	23.2912	22.6489	20.9419
tr|A0A087WP74|A0A087WP74_MOUSE Protein 2810474O19Rik OS=Mus musculus GN=2810474O19Rik PE=1 SV=1;sp|Q5DTW7-3|K1551_MOUSE Isoform 2 of Uncharacterized protein KIAA1551 OS=Mus musculus GN=Kiaa1551;sp|Q5DTW7|K1551_MOUSE Uncharacterized protein KIAA1551 OS=Mus	Uncharacterized protein KIAA1551	2810474O19Rik;Kiaa1551	+	2.35173	4.07331	+	3.82328	6.48346	+	3.08096	5.14056	YES	+	2.93712	2.53865	+	2.45297	1.98737		0.899364	-0.551285	25	25	25	23.2	23.2	23.2	168.86	0	225.05	7250200000	60	A0A087WP74;Q5DTW7-3;Q5DTW7;A0A087WP47;A0A140T8R9;B2KFD0;A0A087WR65	A0A087WP74;Q5DTW7-3;Q5DTW7;A0A087WP47	24.0552	24.4973	24.6945	27.4325	26.7666	26.6638	24.7036	24.8053	25.392	20.3698	19.1531	21.5042	19.9183	21.2356	20.2587
tr|S4R265|S4R265_MOUSE Arginine/serine-rich coiled-coil protein 2 OS=Mus musculus GN=Rsrc2 PE=1 SV=1;tr|S4R2L4|S4R2L4_MOUSE Arginine/serine-rich coiled-coil protein 2 OS=Mus musculus GN=Rsrc2 PE=1 SV=1;sp|A2RTL5|RSRC2_MOUSE Arginine/serine-rich coiled-coil	Arginine/serine-rich coiled-coil protein 2	Rsrc2		0.104969	-0.185447	+	2.083	3.65656		-4.34294e-08	0	YES	+	2.35261	3.77804	+	2.46147	4.05818		0.28242	0.280136	5	5	5	16.8	16.8	16.8	44.853	0	19.253	434020000	9	S4R265;S4R2L4;A2RTL5;S4R1M5;Q8BI46;S4R2G2	S4R265;S4R2L4;A2RTL5;S4R1M5	20.6661	20.0964	19.7008	25.0885	23.5603	23.1486	20.4391	19.5268	19.657	21.4477	20.0306	19.5414	19.9098	19.7167	21.2012
sp|Q99KG3-2|RBM10_MOUSE Isoform 2 of RNA-binding protein 10 OS=Mus musculus GN=Rbm10;sp|Q99KG3-3|RBM10_MOUSE Isoform 3 of RNA-binding protein 10 OS=Mus musculus GN=Rbm10;sp|Q99KG3|RBM10_MOUSE RNA-binding protein 10 OS=Mus musculus GN=Rbm10 PE=1 SV=1	RNA-binding protein 10	Rbm10		0.591102	-0.951768	+	2.56404	5.32697		0.0679049	-0.0906531	YES	+	2.72196	5.87105	+	2.46555	5.6804		0.148938	-0.190645	19	19	17	24.6	24.6	21.9	94.429	0	173.97	1338400000	31	Q99KG3-2;Q99KG3-3;Q99KG3	Q99KG3-2;Q99KG3-3;Q99KG3	19.8449	19.8698	19.4251	24.3245	27.0515	25.3769	19.1687	19.8089	20.7341	19.3326	21.7295	20.9329	20.4314	19.9719	20.3688
sp|P56581-2|TDG_MOUSE Isoform 2 of G/T mismatch-specific thymine DNA glycosylase OS=Mus musculus GN=Tdg;sp|P56581|TDG_MOUSE G/T mismatch-specific thymine DNA glycosylase OS=Mus musculus GN=Tdg PE=1 SV=2	G/T mismatch-specific thymine DNA glycosylase	Tdg	+	4.08413	5.47447	+	3.0756	4.63063	+	2.39411	4.73461	YES		0.623639	-0.280191		0.0627951	-0.0612958		0.288616	0.218895	13	13	13	29.2	29.2	29.2	44.117	0	27.457	2443900000	34	P56581-2;P56581;H3BJJ4;D3Z417;H3BL22;H3BLR1	P56581-2;P56581	25.5986	25.3133	25.6222	24.8849	25.3491	25.4596	24.7979	25.2776	25.8019	19.4226	20.1869	20.5013	21.5364	20.3391	19.9262
tr|A0A0J9YV01|A0A0J9YV01_MOUSE Zinc finger E-box-binding homeobox 2 OS=Mus musculus GN=Zeb2 PE=1 SV=1;tr|H9H9S3|H9H9S3_MOUSE Zinc finger E-box-binding homeobox 2 OS=Mus musculus GN=Zeb2 PE=1 SV=1;sp|Q9R0G7|ZEB2_MOUSE Zinc finger E-box-binding homeobox 2 OS	Zinc finger E-box-binding homeobox 2	Zeb2	+	3.0465	5.22957	+	4.80966	7.63939	+	3.31569	4.64005	YES	+	1.66374	2.13402	+	2.47152	2.37484		0.157059	0.240821	32	32	28	31.7	31.7	28.3	133.97	0	323.31	4936700000	102	A0A0J9YV01;H9H9S3;Q9R0G7;A0A0M3HEP2;A0A0J9YVF6;A0A0J9YU94;A0A0J9YUY9;H3BKH5;E9PXY5;H3BKR1;F6X889;A0A0J9YV93;A0A0J9YTT5;A0A0J9YUE5	A0A0J9YV01;H9H9S3;Q9R0G7;A0A0M3HEP2;A0A0J9YVF6	24.2855	25.9371	25.6767	27.2609	27.9808	27.0596	25.1213	25.4728	24.5826	20.4945	20.2087	19.5073	19.6888	19.6472	20.0471
tr|Q3TUQ5|Q3TUQ5_MOUSE Pinin OS=Mus musculus GN=Pnn PE=1 SV=1;sp|O35691|PININ_MOUSE Pinin OS=Mus musculus GN=Pnn PE=1 SV=4	Pinin	Pnn	+	4.75101	6.29082	+	5.3445	6.3075	+	2.94311	7.32287	YES	+	1.49615	-0.624235	+	2.47515	-1.28476		1.22347	-0.660523	29	29	29	28.9	28.9	28.9	82.504	0	323.31	7644100000	120	Q3TUQ5;O35691	Q3TUQ5;O35691	27.0743	26.5667	27.092	26.2038	26.4615	26.1951	27.1994	27.7465	27.7688	20.2402	20.7205	20.8999	20.2512	19.6835	20.0032
sp|A2APB8|TPX2_MOUSE Targeting protein for Xklp2 OS=Mus musculus GN=Tpx2 PE=1 SV=1	Targeting protein for Xklp2	Tpx2	+	4.71521	4.13215	+	3.98849	4.29589	+	4.15759	3.03491	YES	+	2.69123	1.09848	+	2.48761	1.1561		0.137098	0.0576121	12	12	12	21.5	21.5	21.5	85.893	0	29.889	619070000	17	A2APB8	A2APB8	22.7753	23.0574	22.8575	23.912	24.2484	23.8252	23.0674	22.6149	22.8351	18.7493	18.5055	19.0389	19.4105	20.1897	19.4978
sp|Q60596|XRCC1_MOUSE DNA repair protein XRCC1 OS=Mus musculus GN=Xrcc1 PE=1 SV=2	DNA repair protein XRCC1	Xrcc1		-4.34294e-08	0	+	2.81255	2.78192		-4.34294e-08	0	YES	+	1.76289	2.17782	+	2.49276	1.59402		-4.34294e-08	0	3	3	3	5.1	5.1	5.1	68.97	0	6.4894	100810000	5	Q60596	Q60596	21.0473	19.3539	19.743	22.4945	22.3843	21.7989	20.4456	20.5659	20.8841	19.8465	19.6701	20.3536	19.7445	19.7241	18.8633
sp|O08789|MNT_MOUSE Max-binding protein MNT OS=Mus musculus GN=Mnt PE=2 SV=2;tr|Q5SWE2|Q5SWE2_MOUSE Max-binding protein MNT (Fragment) OS=Mus musculus GN=Mnt PE=4 SV=1	Max-binding protein MNT	Mnt		0.470123	1.61455		0.539982	-0.56623		0.648041	-0.4288			0.49641	-0.424496		0.948853	-0.774583		0.358838	-0.350087	9	9	9	16.6	16.6	16.6	63.273	0	204.8	4436500000	30	O08789;Q5SWE2	O08789;Q5SWE2	25.8129	24.9126	25.0374	24.3633	25.1922	24.934	25.1555	25.5022	26.1555	24.9901	25.2077	20.7215	24.9035	26.1725	25.1121
tr|Q80XN4|Q80XN4_MOUSE Protein Zfp871 OS=Mus musculus GN=Zfp871 PE=1 SV=1;tr|G5E905|G5E905_MOUSE Protein Zfp871 OS=Mus musculus GN=Zfp871 PE=1 SV=1		Zfp871	+	4.32248	5.25232	+	3.10847	4.97129	+	3.11861	5.33542	YES		0.942995	-0.568692		1.02795	-0.541276		0.0308148	0.0274162	8	8	8	17.3	17.3	17.3	69.344	0	52.208	2178400000	46	Q80XN4;G5E905	Q80XN4;G5E905	25.5933	24.8428	25.4725	24.4834	25.0304	24.6888	24.9222	25.3361	25.5681	19.7641	20.0874	20.3003	20.3539	18.7327	20.2021
sp|Q9D7Z3|NOL7_MOUSE Nucleolar protein 7 OS=Mus musculus GN=Nol7 PE=1 SV=1;sp|Q9D7Z3-2|NOL7_MOUSE Isoform 2 of Nucleolar protein 7 OS=Mus musculus GN=Nol7	Nucleolar protein 7	Nol7	+	1.57858	2.07723		-4.34294e-08	0	+	3.2468	3.30181	YES	+	1.84131	-2.84217	+	2.49545	-3.03108		0.122554	-0.188913	2	2	2	11	11	11	28.97	0	106.99	235400000	5	Q9D7Z3;Q9D7Z3-2	Q9D7Z3;Q9D7Z3-2	22.4534	21.03	22.7408	19.474	18.3818	19.8418	22.6479	22.1084	22.0346	19.4935	20.5077	19.9912	20.0858	19.7964	19.8637
tr|F6ZBR8|F6ZBR8_MOUSE Protein Wiz (Fragment) OS=Mus musculus GN=Wiz PE=1 SV=1;sp|O88286-3|WIZ_MOUSE Isoform 2 of Protein Wiz OS=Mus musculus GN=Wiz	Protein Wiz	Wiz	+	3.48436	9.4305	+	5.79229	8.88377	+	5.93314	11.8267	YES		0.0533413	-0.123545	+	2.50552	-1.98295		1.07731	-1.8594	73	73	14	69.6	69.6	14.7	104.46	0	323.31	69347000000	494	F6ZBR8;O88286-3	F6ZBR8;O88286-3	27.8324	29.4721	30.4887	28.9586	28.9358	29.5282	31.2968	30.6424	31.4324	20.2969	19.348	19.857	20.3478	20.1472	20.2764
sp|Q9WU62-2|INCE_MOUSE Isoform 2 of Inner centromere protein OS=Mus musculus GN=Incenp;sp|Q9WU62|INCE_MOUSE Inner centromere protein OS=Mus musculus GN=Incenp PE=1 SV=2	Inner centromere protein	Incenp	+	3.2866	4.69374	+	3.13826	4.95052	+	4.28785	6.00187	YES		0.149689	-0.260125		1.1118	-1.27587		1.06287	-1.01575	17	17	17	25.5	25.5	25.5	100.77	0	323.31	2112500000	48	Q9WU62-2;Q9WU62	Q9WU62-2;Q9WU62	24.8674	24.0854	25.4891	25.5623	24.0734	24.0258	26.212	25.611	25.6661	19.6971	20.3944	20.2692	19.3746	19.9118	19.5236
sp|P19783|COX41_MOUSE Cytochrome c oxidase subunit 4 isoform 1, mitochondrial OS=Mus musculus GN=Cox4i1 PE=1 SV=2	Cytochrome c oxidase subunit 4 isoform 1, mitochondrial	Cox4i1		1.21169	-2.46366		0.299541	0.985013		1.2403	-1.93753		+	1.62411	2.52456		0.0287223	-0.0661983	+	2.05218	-2.59076	3	3	3	28.4	28.4	28.4	19.53	0	5.9133	408100000	7	P19783	P19783	19.5387	19.0655	18.4446	22.4444	21.8652	20.313	20.7694	22.2692	21.7826	21.9085	22.7822	19.7492	20.2915	22.7089	18.6672
tr|L0HN04|L0HN04_MOUSE Methylcytosine dioxygenase TET3 OS=Mus musculus GN=Tet3 PE=1 SV=1;sp|Q8BG87|TET3_MOUSE Methylcytosine dioxygenase TET3 OS=Mus musculus GN=Tet3 PE=1 SV=3	Methylcytosine dioxygenase TET3	Tet3		-4.34294e-08	0	+	3.57337	3.92384		-4.34294e-08	0	YES	+	2.55998	3.97981	+	2.51088	4.9087		-4.34294e-08	0	8	8	8	6.5	6.5	6.5	194.79	0	43.1	414200000	14	L0HN04;Q8BG87;Q8BG87-2	L0HN04;Q8BG87	21.3475	19.5719	20.5406	25.1039	24.1771	24.1185	19.9064	20.5562	18.2108	20.0478	20.6466	18.9009	20.4301	20.6103	20.5875
sp|Q9JJ66|CDC20_MOUSE Cell division cycle protein 20 homolog OS=Mus musculus GN=Cdc20 PE=1 SV=2	Cell division cycle protein 20 homolog	Cdc20		0.816058	1.82084		1.03098	1.76627		0.365215	1.38646			1.12812	-0.452143		0.780465	-0.531683		0.0924196	-0.0795403	6	6	6	21.2	21.2	21.2	54.815	0	109.69	569100000	10	Q9JJ66;V9GXW0	Q9JJ66	23.0893	22.9319	23.3588	22.946	22.4703	22.6071	22.7338	23.1804	23.7044	20.0364	20.5455	23.3355	20.1792	22.4905	20.055
sp|Q3U2E2|ZMYM5_MOUSE Zinc finger MYM-type protein 5 OS=Mus musculus GN=Zmym5 PE=2 SV=2	Zinc finger MYM-type protein 5	Zmym5		-4.34294e-08	0	+	2.49745	2.36506		-4.34294e-08	0	YES	+	2.24177	2.71592	+	2.5257	2.68473		-4.34294e-08	0	6	4	4	15	12.1	12.1	70.07	0	21.098	141420000	6	Q3U2E2	Q3U2E2	20.4908	20.4821	19.1414	22.6806	23.184	22.3976	20.6029	19.4175	20.1876	20.7937	19.8502	19.6257	20.5876	20.7693	19.8101
sp|Q99LI5|ZN281_MOUSE Zinc finger protein 281 OS=Mus musculus GN=Znf281 PE=1 SV=1	Zinc finger protein 281	Znf281		0.157034	0.124602		0.111308	0.123943		0.456965	-0.435566			0.688907	-0.455521		0.574458	-0.392651		0.185727	0.06287	86	86	84	76.8	76.8	75.8	96.683	0	323.31	621390000000	1181	Q99LI5	Q99LI5	32.6243	32.8088	32.9182	31.7723	32.74	32.4725	32.6274	32.9142	32.6211	32.1734	33.1589	32.6452	31.7815	32.7384	32.093
sp|Q8R4Z4|ETV3_MOUSE ETS translocation variant 3 OS=Mus musculus GN=Etv3 PE=1 SV=2	ETS translocation variant 3	Etv3		-4.34294e-08	0	+	2.77477	2.71122		-4.34294e-08	0	YES	+	2.97676	2.00564	+	2.53798	1.86393		-4.34294e-08	0	2	2	2	5.8	5.8	5.8	57.026	0.0058537	2.2887	66923000	4	Q8R4Z4	Q8R4Z4	19.895	19.8984	20.0837	22.4139	21.6737	21.8065	19.9582	20.4478	19.8962	19.6262	20.4963	20.8863	18.9334	19.8111	19.0158
tr|D3YTR5|D3YTR5_MOUSE Methyl-CpG-binding domain protein 3 OS=Mus musculus GN=Mbd3 PE=1 SV=1;sp|Q9Z2D8-2|MBD3_MOUSE Isoform 2 of Methyl-CpG-binding domain protein 3 OS=Mus musculus GN=Mbd3;sp|Q9Z2D8|MBD3_MOUSE Methyl-CpG-binding domain protein 3 OS=Mus mus	Methyl-CpG-binding domain protein 3	Mbd3	+	2.62863	4.19461	+	3.19074	4.6479	+	4.04406	4.11855	YES		1.20253	-0.286451		1.12178	-0.610999		0.572455	-0.324547	7	7	7	36	36	36	29.07	0	34.497	888320000	36	D3YTR5;Q9Z2D8-2;Q9Z2D8;D3YTR4;F6WZH1;F6UPR7;Q9Z2E1	D3YTR5;Q9Z2D8-2;Q9Z2D8;D3YTR4;F6WZH1	23.6786	23.8871	23.6608	23.6097	23.4418	23.3156	24.3741	23.5902	24.2358	20.6547	19.422	18.5659	18.7961	19.6346	17.9928
tr|Q5NCH7|Q5NCH7_MOUSE Protein Zfp454 OS=Mus musculus GN=Zfp454 PE=4 SV=1;tr|Q80Y34|Q80Y34_MOUSE Protein Zfp454 OS=Mus musculus GN=Zfp454 PE=1 SV=1		Zfp454		0.323248	0.238906		0.499472	1.93607		0.825164	-0.467819			0.882589	-0.466165		0.24004	-0.0868912		0.736481	0.379274	4	4	4	11.8	11.8	11.8	48.898	0	5.8011	1281800000	14	Q5NCH7;Q80Y34	Q5NCH7;Q80Y34	24.5283	24.1714	23.7701	23.6273	23.5356	23.9084	23.7598	23.9381	23.6341	23.9944	23.5218	24.237	19.8339	25.1221	20.3072
tr|F8WJE3|F8WJE3_MOUSE KAT8 regulatory NSL complex subunit 2 OS=Mus musculus GN=Kansl2 PE=1 SV=1;sp|Q8BQR4-2|KANL2_MOUSE Isoform 2 of KAT8 regulatory NSL complex subunit 2 OS=Mus musculus GN=Kansl2;sp|Q8BQR4|KANL2_MOUSE KAT8 regulatory NSL complex subunit	KAT8 regulatory NSL complex subunit 2	Kansl2	+	3.6779	2.06791	+	3.78392	3.60634	+	2.1001	2.55421	YES	+	2.77316	1.09673		1.15644	0.650284		0.844666	-0.446447	7	7	7	15.9	15.9	15.9	50.555	0	32.665	527740000	17	F8WJE3;Q8BQR4-2;Q8BQR4;Q8BQR4-4	F8WJE3;Q8BQR4-2;Q8BQR4	22.4097	22.6644	22.5984	23.4546	23.8833	23.6248	22.8578	22.6934	23.4606	20.275	20.7563	20.4374	19.9929	19.6766	20.4742
sp|Q6P3Y5-3|Z280C_MOUSE Isoform 3 of Zinc finger protein 280C OS=Mus musculus GN=Znf280c;sp|Q6P3Y5|Z280C_MOUSE Zinc finger protein 280C OS=Mus musculus GN=Znf280c PE=1 SV=1;sp|Q6P3Y5-2|Z280C_MOUSE Isoform 2 of Zinc finger protein 280C OS=Mus musculus GN=Zn	Zinc finger protein 280C	Znf280c		1.24679	3.906	+	1.35694	1.95347	+	2.63152	1.92185	YES	+	2.50355	-1.33274	+	2.54279	-1.68059		0.484649	-0.347853	15	14	14	26.7	25.5	25.5	82.113	0	150.08	3161300000	61	Q6P3Y5-3;Q6P3Y5;Q6P3Y5-2;Q505F4	Q6P3Y5-3;Q6P3Y5;Q6P3Y5-2	25.9623	25.4016	25.9998	24.6165	24.3707	24.3783	26.5616	26.1329	25.7128	18.9813	23.0717	23.5927	21.2368	23.5062	22.7621
sp|Q99MH6|NKD1_MOUSE Protein naked cuticle homolog 1 OS=Mus musculus GN=Nkd1 PE=1 SV=1;tr|E9Q5K6|E9Q5K6_MOUSE Protein naked cuticle homolog 1 OS=Mus musculus GN=Nkd1 PE=4 SV=1	Protein naked cuticle homolog 1	Nkd1	+	1.43112	-1.12385	+	1.5832	-1.39946	+	1.64505	-1.8558		+	1.53565	-1.14164		0.561817	-0.395007	+	2.07368	0.746635	11	11	11	33.8	33.8	33.8	52.391	0	94.438	3059900000	36	Q99MH6;E9Q5K6	Q99MH6;E9Q5K6	25.1518	24.9007	24.6376	24.3099	23.7139	23.2414	24.0984	24.1172	24.2346	25.7205	26.687	25.6542	24.6287	25.4018	25.433
tr|E9Q624|E9Q624_MOUSE Protein Zfp644 OS=Mus musculus GN=Zfp644 PE=1 SV=1;tr|E9QA22|E9QA22_MOUSE Protein Zfp644 OS=Mus musculus GN=Zfp644 PE=1 SV=1		Zfp644		1.23204	3.06852	+	3.20913	6.81077	+	2.28273	4.45053	YES		1.2052	1.37036		0.361602	0.316808		0.921997	-1.05355	23	23	23	21.7	21.7	21.7	144.99	0	87.669	2652300000	53	E9Q624;E9QA22;Q3UMJ0;E9QA23;D3YY78;E9PXI9	E9Q624;E9QA22	23.8751	24.3774	25.4593	26.393	25.9339	25.496	26.0047	25.1325	25.7353	20.457	20.4027	23.6466	20.0112	17.8662	19.5131
sp|Q91YU3|MSD4_MOUSE Myb/SANT-like DNA-binding domain-containing protein 4 OS=Mus musculus GN=Msantd4 PE=2 SV=1	Myb/SANT-like DNA-binding domain-containing protein 4	Msantd4	+	4.78664	6.40309	+	4.72469	6.01801	+	4.86137	7.96481	YES		1.09303	-0.600967	+	2.87447	-1.56669	+	2.09398	-0.965722	21	21	21	44.9	44.9	44.9	41.246	0	323.31	8920900000	98	Q91YU3	Q91YU3	26.5717	27.1548	27.0807	25.9847	26.4214	26.5982	28.0366	27.8803	27.7875	20.6909	20.7443	20.1627	20.6139	20.0015	20.3348
sp|Q8K4P0|WDR33_MOUSE pre-mRNA 3 end processing protein WDR33 OS=Mus musculus GN=Wdr33 PE=1 SV=1	pre-mRNA 3 end processing protein WDR33	Wdr33		0.537087	0.274157		5.66531e-05	-9.79106e-05		1.13235	0.592993			0.923039	-0.515263		1.18616	-0.621571		0.165041	-0.106308	9	9	9	12.9	12.9	12.9	145.27	0	15.321	960770000	24	Q8K4P0;D3YX80	Q8K4P0	23.2857	23.7794	23.8717	22.9873	22.9028	23.5009	24.0446	23.4914	23.7197	23.1238	23.4123	23.5782	22.0687	23.685	23.6377
tr|Q8BTS0|Q8BTS0_MOUSE DEAD (Asp-Glu-Ala-Asp) box polypeptide 5 OS=Mus musculus GN=Ddx5 PE=1 SV=1;sp|Q61656|DDX5_MOUSE Probable ATP-dependent RNA helicase DDX5 OS=Mus musculus GN=Ddx5 PE=1 SV=2;tr|S4R1I6|S4R1I6_MOUSE MCG2872, isoform CRA_b OS=Mus musculus	Probable ATP-dependent RNA helicase DDX5	Ddx5	+	2.22366	2.64775	+	2.65413	4.48014		0.963728	1.10023	YES	+	3.22074	2.46059	+	2.62899	2.08853		0.54581	-0.37206	14	14	11	25	25	20	69.265	0	88.137	1131700000	33	Q8BTS0;Q61656;S4R1I6;B1ARC0;B1ARB9;Q501J6-2;S4R1E3;Q62095;P16381;Q62167	Q8BTS0;Q61656;S4R1I6	23.0391	22.6531	22.4418	25.343	25.3593	24.8136	23.3306	22.5925	23.3272	19.616	20.9938	19.581	21.1728	21.4345	19.4682
tr|A0A0R4J1I5|A0A0R4J1I5_MOUSE Forkhead box protein P4 OS=Mus musculus GN=Foxp4 PE=1 SV=1;tr|D3Z726|D3Z726_MOUSE Forkhead box protein P4 OS=Mus musculus GN=Foxp4 PE=1 SV=1;tr|A0A0R4J161|A0A0R4J161_MOUSE Forkhead box protein P4 OS=Mus musculus GN=Foxp4 PE=1	Forkhead box protein P4	Foxp4		-4.34294e-08	0	+	2.52552	4.41654		-4.34294e-08	0	YES	+	2.46001	3.902	+	2.64807	4.33035		-4.34294e-08	0	8	8	8	20.4	20.4	20.4	72.829	0	323.31	371800000	13	A0A0R4J1I5;D3Z726;A0A0R4J161;Q9DBY0-2;Q9DBY0-3;Q9DBY0	A0A0R4J1I5;D3Z726;A0A0R4J161;Q9DBY0-2;Q9DBY0-3;Q9DBY0	19.3878	21.5569	20.5532	24.3024	24.3655	24.536	19.7156	21.2755	19.2218	19.9794	21.2894	20.0595	19.8683	18.8666	21.2193
sp|Q8CBD1|NRIP1_MOUSE Nuclear receptor-interacting protein 1 OS=Mus musculus GN=Nrip1 PE=1 SV=1	Nuclear receptor-interacting protein 1	Nrip1	+	4.662	4.84783	+	6.47279	6.99489	+	2.35685	5.27761	YES	+	3.01934	1.45354		0.697357	0.306632	+	2.10169	-1.14691	34	34	34	42.8	42.8	42.8	126.34	0	200.77	4445900000	101	Q8CBD1	Q8CBD1	25.0077	25.5093	25.2471	26.5432	26.8032	26.7784	26.6487	26.0455	26.5107	20.4363	20.1246	20.6598	19.7825	19.5757	19.7819
tr|G3UX50|G3UX50_MOUSE Death domain-associated protein 6 OS=Mus musculus GN=Daxx PE=1 SV=1;tr|Q3UKR0|Q3UKR0_MOUSE Death domain-associated protein 6 OS=Mus musculus GN=Daxx PE=1 SV=1;sp|O35613|DAXX_MOUSE Death domain-associated protein 6 OS=Mus musculus GN=	Death domain-associated protein 6	Daxx		0.386517	0.652575	+	3.05918	4.2338		0.868686	1.11165	YES	+	1.88735	3.48205	+	2.6613	3.029		0.25889	-0.453052	5	5	5	8.7	8.7	8.7	77.208	0	46.031	479780000	11	G3UX50;Q3UKR0;O35613	G3UX50;Q3UKR0;O35613	21.6364	19.3534	21.1496	23.5296	24.0614	24.9947	21.2804	21.1279	21.0904	20.3678	19.9027	19.9113	19.6799	19.8452	20.3592
tr|E9PWW9|E9PWW9_MOUSE Protein Rsf1 OS=Mus musculus GN=Rsf1 PE=1 SV=2		Rsf1	+	6.39167	8.83715	+	4.41068	8.28992	+	5.91335	9.76488	YES	+	2.91498	-1.84579	+	2.66528	-1.69601		0.400836	0.149784	53	53	53	32.1	32.1	32.1	161.75	0	323.31	33173000000	244	E9PWW9;A0A0U1RPA7;A0A0U1RP31	E9PWW9	29.5795	29.8264	29.519	27.5385	27.6478	28.2012	29.7008	29.5132	29.2616	21.0003	20.7822	20.631	20.1545	18.8861	19.4771
sp|Q62383|SPT6H_MOUSE Transcription elongation factor SPT6 OS=Mus musculus GN=Supt6h PE=1 SV=2	Transcription elongation factor SPT6	Supt6h		0.619316	1.44047		0.654543	1.18471	+	3.10601	2.88683	YES		0.276413	-0.709351		1.24872	-1.35451		0.281451	-0.645155	6	6	6	5	5	5	199.08	0	7.6838	276490000	9	Q62383	Q62383	20.1097	22.9991	22.6435	21.3154	20.32	21.9888	22.7861	22.2619	22.6397	19.64	21.4153	20.3755	18.7355	20.4161	20.9185
sp|Q921F2|TADBP_MOUSE TAR DNA-binding protein 43 OS=Mus musculus GN=Tardbp PE=1 SV=1;tr|A0A087WR97|A0A087WR97_MOUSE TAR DNA-binding protein 43 (Fragment) OS=Mus musculus GN=Tardbp PE=1 SV=1;tr|A0A087WRZ5|A0A087WRZ5_MOUSE TAR DNA-binding protein 43 OS=Mus m	TAR DNA-binding protein 43	Tardbp	+	2.03731	2.68908	+	3.00898	6.42296	+	1.76226	2.30772	YES	+	2.43368	3.81981	+	2.66999	4.40775		0.320439	0.587941	11	11	11	30.4	30.4	30.4	44.547	0	323.31	2785500000	37	Q921F2;A0A087WR97;A0A087WRZ5;Q8R0B4;Q8BLD4;Q6VYI5;Q6VYI4;A0A087WSE4;A0A087WQA5;A0A087WRP4;H3BJV1;A0A087WSH7;A0A087WS74;A0A087WQX8;A0A087WNY6;A0A087WS17;A0A087WSC6	Q921F2;A0A087WR97;A0A087WRZ5;Q8R0B4;Q8BLD4;Q6VYI5;Q6VYI4	23.8362	22.1824	23.7214	27.7245	26.6734	26.8016	23.7045	21.9787	22.293	20.4022	20.3142	20.9565	19.3295	21.1343	21.4668
tr|A0A0R4J060|A0A0R4J060_MOUSE Histone deacetylase complex subunit SAP130 OS=Mus musculus GN=Sap130 PE=1 SV=1;tr|J3QNK5|J3QNK5_MOUSE Histone deacetylase complex subunit SAP130 OS=Mus musculus GN=Sap130 PE=1 SV=1;sp|Q8BIH0-2|SP130_MOUSE Isoform 2 of Histone	Histone deacetylase complex subunit SAP130	Sap130	+	3.85023	5.27349	+	3.65147	7.91773	+	3.22396	5.6064	YES	+	2.99394	2.70753	+	2.68491	2.1868		0.542824	-0.520731	23	23	23	21.8	21.8	21.8	111.16	0	323.31	9153500000	112	A0A0R4J060;J3QNK5;Q8BIH0-2;Q8BIH0;Q8BIH0-3	A0A0R4J060;J3QNK5;Q8BIH0-2;Q8BIH0	25.1911	25.6101	26.2369	28.2206	28.4372	28.5028	26.2197	25.6789	26.7017	19.9827	20.6143	20.6206	19.984	19.7257	21.6978
sp|E9Q6W4|ZN296_MOUSE Zinc finger protein 296 OS=Mus musculus GN=Znf296 PE=1 SV=1		Zfp296	+	3.38408	6.30597	+	3.96908	4.75374	+	4.11396	6.7051	YES		0.225873	0.208777	+	2.93039	-1.65181	+	2.1042	-1.86059	15	15	15	46.3	46.3	46.3	47.82	0	56.514	3159400000	46	E9Q6W4	E9Q6W4	24.367	25.4721	24.5556	24.8384	25.2366	24.946	26.6887	26.3664	26.9213	19.0843	18.833	17.5595	20.0515	20.821	19.8873
sp|Q61827|MAFK_MOUSE Transcription factor MafK OS=Mus musculus GN=Mafk PE=1 SV=1	Transcription factor MafK	Mafk	+	2.00805	2.21602	+	2.7164	2.36801	+	2.6161	3.62884	YES		0.828604	-0.355732	+	2.27699	-1.8111	+	2.10669	-1.45536	7	5	5	39.7	35.3	35.3	17.537	0	8.4664	552570000	13	Q61827	Q61827	22.7688	22.4816	22.7712	22.0325	22.6338	22.288	24.6695	23.7416	23.9766	19.8974	20.0867	21.3895	20.1801	19.4001	20.2703
sp|Q8VHR5|P66B_MOUSE Transcriptional repressor p66-beta OS=Mus musculus GN=Gatad2b PE=1 SV=1;tr|A1L3S7|A1L3S7_MOUSE Gatad2b protein OS=Mus musculus GN=Gatad2b PE=1 SV=1;sp|Q8VHR5-2|P66B_MOUSE Isoform 2 of Transcriptional repressor p66-beta OS=Mus musculus	Transcriptional repressor p66-beta	Gatad2b	+	3.61018	5.62495	+	3.93273	5.99289	+	3.48433	7.02066	YES		1.27909	0.546527		0.190236	-0.0990334	+	2.12463	-0.64556	17	15	15	32.3	30.3	30.3	65.41	0	323.01	3462200000	59	Q8VHR5;A1L3S7;Q8VHR5-2;A0A0U1RNM2	Q8VHR5;A1L3S7;Q8VHR5-2	25.41	25.7074	25.4552	26.3975	26.0284	25.7862	26.1391	26.0313	26.3389	20.0638	19.0592	20.5747	19.8177	19.6275	20.7883
sp|Q9D2D7|ZN687_MOUSE Zinc finger protein 687 OS=Mus musculus GN=Znf687 PE=1 SV=1;sp|Q9D2D7-3|ZN687_MOUSE Isoform 3 of Zinc finger protein 687 OS=Mus musculus GN=Znf687;sp|Q9D2D7-2|ZN687_MOUSE Isoform 2 of Zinc finger protein 687 OS=Mus musculus GN=Znf687	Zinc finger protein 687	Znf687	+	7.36195	10.5797	+	3.33278	9.95925	+	5.60943	10.9457	YES		0.543202	-0.181644		0.922902	-0.339296		0.538022	-0.157653	71	71	70	57.6	57.6	57.6	130.35	0	323.31	55725000000	410	Q9D2D7;Q9D2D7-3;Q9D2D7-2;D3Z524;D3Z717	Q9D2D7;Q9D2D7-3;Q9D2D7-2	29.9772	29.9694	29.7716	29.4794	29.7638	29.93	30.0706	29.8691	30.2515	19.4431	19.1988	19.3372	21.6423	18.7695	18.8837
sp|P59235|NUP43_MOUSE Nucleoporin Nup43 OS=Mus musculus GN=Nup43 PE=1 SV=2	Nucleoporin Nup43	Nup43		0.584273	0.517311		0.0633649	-0.0836652		0.786823	-0.721027			0.659373	-0.569254		0.302895	0.361905		1.15919	0.931159	10	10	10	31.3	31.3	31.3	41.989	0	323.31	5373600000	64	P59235	P59235	25.9089	26.2931	26.4962	24.991	26.1739	25.8255	24.6877	25.8461	25.3709	25.1627	26.379	25.6046	25.272	26.2901	25.6793
sp|Q8C796|RCOR2_MOUSE REST corepressor 2 OS=Mus musculus GN=Rcor2 PE=1 SV=1;tr|A0A0R4J1I0|A0A0R4J1I0_MOUSE REST corepressor 2 OS=Mus musculus GN=Rcor2 PE=1 SV=1	REST corepressor 2	Rcor2	+	3.30078	4.3661	+	4.06928	5.41238	+	3.76328	4.56365	YES	+	1.97861	0.899173	+	2.71579	0.990827		0.159446	0.0916538	13	13	13	35.6	35.6	35.6	57.907	0	90.032	1582100000	42	Q8C796;A0A0R4J1I0;D3YUX3	Q8C796;A0A0R4J1I0	24.2075	24.8133	24.3477	25.4776	25.3711	25.2173	24.4873	24.1369	24.4693	20.4301	20.5127	19.3274	19.3089	20.3897	20.1303
tr|Q3TFP0|Q3TFP0_MOUSE Serine/arginine-rich-splicing factor 10 OS=Mus musculus GN=Srsf10 PE=1 SV=1;sp|Q9R0U0-3|SRS10_MOUSE Isoform 3 of Serine/arginine-rich splicing factor 10 OS=Mus musculus GN=Srsf10;sp|Q9R0U0-2|SRS10_MOUSE Isoform 2 of Serine/arginine-r	Serine/arginine-rich splicing factor 10	Srsf10	+	1.84704	1.90061		-4.34294e-08	0	+	1.46351	2.05383	YES	+	2.19675	-2.48791	+	2.72513	-2.28		0.195469	0.207911	3	3	3	28	28	28	22.135	0	9.4415	186550000	9	Q3TFP0;Q9R0U0-3;Q9R0U0-2;Q9R0U0	Q3TFP0;Q9R0U0-3;Q9R0U0-2;Q9R0U0	22.9387	21.726	21.8595	20.2151	19.5833	19.2621	21.7328	22.2157	21.9519	20.5981	20.4397	19.7845	19.0849	19.0608	18.8281
sp|P55302|AMRP_MOUSE Alpha-2-macroglobulin receptor-associated protein OS=Mus musculus GN=Lrpap1 PE=1 SV=1;tr|F6WMD1|F6WMD1_MOUSE Alpha-2-macroglobulin receptor-associated protein (Fragment) OS=Mus musculus GN=Lrpap1 PE=1 SV=1	Alpha-2-macroglobulin receptor-associated protein	Lrpap1		0.626457	1.10792		0.135172	0.164094		0.43775	0.298126			0.574411	-0.57755		0.501277	-0.46069		0.174521	0.11686	18	18	18	47.5	47.5	47.5	42.215	0	212.62	7567300000	92	P55302;F6WMD1	P55302;F6WMD1	27.2967	26.6006	26.6294	25.4979	26.718	26.578	26.5416	26.7042	26.9302	26.5407	26.4526	24.2096	25.6753	26.4541	26.1723
tr|A1L341|A1L341_MOUSE Dual-specificity tyrosine-phosphorylation-regulated kinase 1A OS=Mus musculus GN=Dyrk1a PE=1 SV=1		Dyrk1a	+	1.76687	2.11328		0.404786	0.901947	+	1.46725	-0.609788	YES	+	2.31455	-0.459603		0.0557615	0.0114594	+	2.24686	0.471062	60	60	3	56.2	56.2	3.7	84.466	0	323.31	107990000000	563	A1L341;A9C477;Q9Z188-2;Q9Z188;Q9Z188-3;Q5U4C9	A1L341	30.4936	30.5194	30.7086	30.2036	30.0587	30.0805	30.2091	30.0725	30.0268	27.4022	29.1063	28.8733	27.3645	30.4681	29.8043
tr|A0A0R4J1A7|A0A0R4J1A7_MOUSE AT-rich interactive domain-containing protein 3A OS=Mus musculus GN=Arid3a PE=1 SV=1;sp|Q62431|ARI3A_MOUSE AT-rich interactive domain-containing protein 3A OS=Mus musculus GN=Arid3a PE=1 SV=1	AT-rich interactive domain-containing protein 3A	Arid3a	+	3.86796	3.06313	+	3.70536	6.68621	+	1.63028	2.62157	YES	+	4.38116	4.06338	+	2.73604	3.77986		0.21396	-0.283526	12	12	11	27.4	27.4	24.7	63.914	0	185.98	2834200000	35	A0A0R4J1A7;Q62431;D3YVQ2	A0A0R4J1A7;Q62431	22.6487	22.7749	23.1396	27.0157	26.6252	27.1125	22.5416	22.7558	24.1164	19.9598	19.9299	19.4842	19.6074	19.8919	21.1955
tr|Q3UKG7|Q3UKG7_MOUSE Transcription factor EB OS=Mus musculus GN=Tfeb PE=1 SV=1;sp|Q9R210|TFEB_MOUSE Transcription factor EB OS=Mus musculus GN=Tfeb PE=1 SV=2;tr|F6W7D6|F6W7D6_MOUSE Transcription factor EB (Fragment) OS=Mus musculus GN=Tfeb PE=1 SV=1;tr|D	Transcription factor EB	Tfeb		-4.34294e-08	0	+	1.98528	2.83045		-4.34294e-08	0	YES	+	2.67084	3.63281	+	2.73644	3.71364		-4.34294e-08	0	6	3	3	14	9.7	9.7	59.425	0	4.5099	137580000	3	Q3UKG7;Q9R210;F6W7D6;D3Z6Q7;D3YZM7	Q3UKG7;Q9R210;F6W7D6;D3Z6Q7	19.1462	18.4132	20.1161	23.0841	22.576	22.9138	19.1447	18.3068	19.9815	19.4389	19.5646	20.838	18.8355	20.7771	20.47
sp|Q9D0I9|SYRC_MOUSE Arginine--tRNA ligase, cytoplasmic OS=Mus musculus GN=Rars PE=1 SV=2	Arginine--tRNA ligase, cytoplasmic	Rars		0.0147892	0.0261752		0.926745	0.928227		0.914272	-0.68913			0.48076	-0.599693		0.57492	-0.522259		0.0737764	0.0774339	5	5	5	8.8	8.8	8.8	75.673	0	7.356	135100000	10	Q9D0I9	Q9D0I9	21.4636	20.3177	21.3505	21.2349	19.9326	20.1653	20.8837	20.9519	21.0638	20.1356	21.2392	21.6784	19.4633	19.958	19.1267
sp|Q62318|TIF1B_MOUSE Transcription intermediary factor 1-beta OS=Mus musculus GN=Trim28 PE=1 SV=3;sp|Q62318-2|TIF1B_MOUSE Isoform 2 of Transcription intermediary factor 1-beta OS=Mus musculus GN=Trim28	Transcription intermediary factor 1-beta	Trim28	+	4.31572	13.2303	+	3.41391	12.0207	+	5.70093	13.8997	YES		0.57065	-0.995359		0.569494	-0.998851		0.00333908	-0.00349172	85	85	85	79.3	79.3	79.3	88.846	0	323.31	345680000000	755	Q62318;Q62318-2	Q62318;Q62318-2	32.1305	32.9281	32.6718	30.1869	31.8533	32.7042	32.1175	32.6559	32.9675	20.1984	18.0292	19.812	21.1644	18.7166	18.8012
sp|Q8BIZ6|SNIP1_MOUSE Smad nuclear-interacting protein 1 OS=Mus musculus GN=Snip1 PE=1 SV=1	Smad nuclear-interacting protein 1	Snip1	+	4.4126	8.25529	+	3.41639	8.19998	+	3.66669	8.66376	YES		0.649681	-0.674978		1.21838	-1.56028		0.805579	-0.8853	35	35	35	56.7	56.7	56.7	44.415	0	323.31	27620000000	239	Q8BIZ6	Q8BIZ6	28.2512	29.0253	28.3621	27.1751	28.5701	27.8685	28.5374	29.879	29.8782	20.6267	20.6366	19.6095	18.5711	20.7334	19.7093
tr|F8VPM0|F8VPM0_MOUSE Bromodomain adjacent to zinc finger domain protein 2A OS=Mus musculus GN=Baz2a PE=1 SV=1;tr|E9Q374|E9Q374_MOUSE Bromodomain adjacent to zinc finger domain protein 2A OS=Mus musculus GN=Baz2a PE=1 SV=1;sp|Q91YE5-2|BAZ2A_MOUSE Isoform	Bromodomain adjacent to zinc finger domain protein 2A	Baz2a	+	3.56603	4.40902	+	3.4168	4.80153	+	3.69301	4.63771	YES		0.0159399	-0.0154107		0.4325	-0.412754		0.668059	-0.397343	15	15	15	10.3	10.3	10.3	209.4	0	123.53	1514400000	52	F8VPM0;E9Q374;Q91YE5-2;Q91YE5;Q91YE5-3	F8VPM0;E9Q374;Q91YE5-2;Q91YE5;Q91YE5-3	24.6208	24.477	24.7027	25.2023	24.1799	24.3721	25.4616	24.5564	24.9746	20.6885	20.3928	19.4921	20.3698	19.3701	19.6098
sp|P16858|G3P_MOUSE Glyceraldehyde-3-phosphate dehydrogenase OS=Mus musculus GN=Gapdh PE=1 SV=2;tr|S4R1W1|S4R1W1_MOUSE Glyceraldehyde-3-phosphate dehydrogenase OS=Mus musculus GN=Gm3839 PE=1 SV=1;tr|D3YYI5|D3YYI5_MOUSE Glyceraldehyde-3-phosphate dehydrogen	Glyceraldehyde-3-phosphate dehydrogenase	Gapdh;Gm3839;Gm7293	+	3.74796	3.32569		0.669166	1.6998		0.269955	1.08235	YES		0.232987	-0.213852		0.482777	1.38325		0.584743	1.5971	7	7	7	25.8	25.8	25.8	35.81	0	10.571	541790000	10	P16858;S4R1W1;D3YYI5;A0A0A0MQF6;S4R257;S4R1N5;V9GXA7;V9GX06	P16858;S4R1W1;D3YYI5;A0A0A0MQF6;S4R257	23.3857	23.801	23.1986	23.8237	23.1743	22.7459	23.1095	23.0305	19.4541	19.8053	20.3868	20.2162	23.7152	20.873	20.0562
sp|Q6ZPI3|LCOR_MOUSE Ligand-dependent corepressor OS=Mus musculus GN=Lcor PE=2 SV=2	Ligand-dependent corepressor	Lcor		0.0295063	-0.0799885		-4.34294e-08	0	+	3.24137	1.67612	YES		0.0299419	-0.06434		0.883891	-1.07663		0.940474	-1.01229	2	2	2	6.5	6.5	6.5	47.124	0	2.7809	83959000	3	Q6ZPI3	Q6ZPI3	20.6703	19.4978	21.0908	21.4395	19.7384	19.888	21.7425	21.1962	21.3571	21.821	20.5486	19.1293	19.4332	19.5136	19.4405
sp|Q60520|SIN3A_MOUSE Paired amphipathic helix protein Sin3a OS=Mus musculus GN=Sin3a PE=1 SV=3;sp|Q60520-1|SIN3A_MOUSE Isoform 2 of Paired amphipathic helix protein Sin3a OS=Mus musculus GN=Sin3a	Paired amphipathic helix protein Sin3a	Sin3a	+	3.79117	3.9107		0.132352	0.473351		0.134462	0.0791849	YES		1.08965	-2.1176		0.980437	-1.91811		0.333533	0.199492	8	8	8	9	9	9	145.09	0	31.505	723380000	11	Q60520;Q60520-1;E9PXF9;E9Q2L1	Q60520;Q60520-1	23.5274	24.0624	23.975	20.4123	21.3485	23.4512	24.0177	23.433	23.5157	19.4936	20.0818	20.2574	20.1546	23.1796	20.4578
sp|B2RY56|RBM25_MOUSE RNA-binding protein 25 OS=Mus musculus GN=Rbm25 PE=1 SV=2;tr|S4R2B0|S4R2B0_MOUSE RNA-binding protein 25 (Fragment) OS=Mus musculus GN=Rbm25 PE=1 SV=1	RNA-binding protein 25	Rbm25	+	2.50973	8.14957	+	3.43562	7.68924	+	4.69234	8.40554	YES		0.948513	-1.07953		0.531983	-0.713418		0.537627	0.36611	42	42	42	46.2	46.2	46.2	99.551	0	323.31	19798000000	199	B2RY56;S4R2B0;S4R2A4;S4R2J1;S4R1X9;S4R2F7	B2RY56;S4R2B0	28.5785	28.7304	28.9614	26.834	28.6284	27.5693	28.3658	28.8859	27.9201	19.548	23.1399	19.1336	20.1363	19.1434	20.6843
sp|P61358|RL27_MOUSE 60S ribosomal protein L27 OS=Mus musculus GN=Rpl27 PE=1 SV=2	60S ribosomal protein L27	Rpl27	+	1.30457	1.25886		0.642195	-1.67825		0.440122	-1.51501	YES	+	2.95656	-2.50208		0.47197	-1.56682		0.262447	0.935252	3	3	3	30.1	30.1	30.1	15.798	0	5.6287	532360000	12	P61358;A2A4Q0	P61358	22.7801	22.8931	22.4268	19.9289	20.7242	19.9407	22.995	23.3554	18.9438	21.6333	22.0706	20.6196	19.5763	23.0398	23.0125
tr|D3YTT9|D3YTT9_MOUSE ZZ-type zinc finger-containing protein 3 OS=Mus musculus GN=Zzz3 PE=1 SV=1;sp|Q6KAQ7|ZZZ3_MOUSE ZZ-type zinc finger-containing protein 3 OS=Mus musculus GN=Zzz3 PE=1 SV=2;sp|Q6KAQ7-2|ZZZ3_MOUSE Isoform 2 of ZZ-type zinc finger-contai	ZZ-type zinc finger-containing protein 3	Zzz3	+	3.5068	5.11042	+	3.47913	5.27328	+	2.02192	4.27792	YES		0.333877	0.193101		0.170788	-0.100667		0.603285	-0.293769	17	17	17	17.9	17.9	17.9	102.21	0	190.99	2551300000	69	D3YTT9;Q6KAQ7;Q6KAQ7-2;Q6KAQ7-3	D3YTT9;Q6KAQ7;Q6KAQ7-2;Q6KAQ7-3	24.9502	25.3491	25.5064	25.7816	25.4096	25.1937	25.5288	25.3348	25.8234	20.4479	19.3552	20.6713	20.1454	20.949	19.4708
tr|A2AWT6|A2AWT6_MOUSE Nucleolar transcription factor 1 OS=Mus musculus GN=Ubtf PE=1 SV=1;tr|A2AWT7|A2AWT7_MOUSE Nucleolar transcription factor 1 OS=Mus musculus GN=Ubtf PE=1 SV=1;tr|A2AWT5|A2AWT5_MOUSE Nucleolar transcription factor 1 OS=Mus musculus GN=U	Nucleolar transcription factor 1	Ubtf		0.312439	0.508586	+	2.74262	2.68036		-4.34294e-08	0	YES	+	2.16608	2.50542	+	2.765	2.37241		0.114561	-0.133013	5	5	5	7.4	7.4	7.4	85.009	0	7.8693	138720000	5	A2AWT6;A2AWT7;A2AWT5;P25976-2;P25976;G3UZW9	A2AWT6;A2AWT7;A2AWT5;P25976-2;P25976	19.6508	20.8935	19.763	22.7748	22.9947	22.054	20.4438	19.9637	20.2988	18.7225	20.5632	19.4957	19.718	19.6828	20.3816
sp|P46061|RAGP1_MOUSE Ran GTPase-activating protein 1 OS=Mus musculus GN=Rangap1 PE=1 SV=2	Ran GTPase-activating protein 1	Rangap1	+	4.00698	7.99779	+	3.48734	7.66024	+	4.22366	7.30283	YES		1.00915	-0.958443		0.535931	-0.58036		0.949183	0.378082	28	28	28	48.9	48.9	48.9	63.53	0	323.31	13415000000	114	P46061	P46061	28.2055	28.3756	28.3351	28.1154	26.5819	27.3435	27.9461	27.6079	28.2278	20.6069	21.0021	19.3137	19.7077	20.5371	18.8154
sp|Q7TN75|PEG10_MOUSE Retrotransposon-derived protein PEG10 OS=Mus musculus GN=Peg10 PE=1 SV=2;tr|E9Q3F7|E9Q3F7_MOUSE Retrotransposon-derived protein PEG10 OS=Mus musculus GN=Peg10 PE=1 SV=1;sp|Q7TN75-2|PEG10_MOUSE Isoform RF1 of Retrotransposon-derived pr	Retrotransposon-derived protein PEG10	Peg10	+	2.79502	5.6246	+	2.27002	4.20905	+	2.45491	2.33134	YES	+	1.90719	-0.708076	+	1.51385	0.553232	+	2.27276	1.26131	60	60	60	53.9	53.9	53.9	109.85	0	323.31	282730000000	657	Q7TN75;E9Q3F7;Q7TN75-2;H3BJQ1	Q7TN75;E9Q3F7;Q7TN75-2	32.1982	32.6861	32.6669	31.8489	31.8422	31.736	31.1976	31.566	31.0037	25.4798	27.3394	27.8582	26.0813	28.5351	28.1834
tr|D3Z6I8|D3Z6I8_MOUSE Tropomyosin alpha-3 chain OS=Mus musculus GN=Tpm3 PE=1 SV=1;tr|E9Q7Q3|E9Q7Q3_MOUSE Tropomyosin alpha-3 chain OS=Mus musculus GN=Tpm3 PE=1 SV=1;sp|P21107-2|TPM3_MOUSE Isoform 2 of Tropomyosin alpha-3 chain OS=Mus musculus GN=Tpm3;tr|D	Tropomyosin alpha-3 chain	Tpm3;Tpm3-rs7	+	1.93139	3.14979		0.344053	0.830365		0.974267	-1.87267	YES		0.462482	-1.05941	+	1.33084	2.41791	+	2.3248	3.47732	4	4	4	21.1	21.1	21.1	28.723	0	7.6624	444280000	6	D3Z6I8;E9Q7Q3;P21107-2;D3Z2H9;A2AIM5;S4R2U0;G5E8R0;E9Q453;G5E8R2;G5E8R1;E9Q456;E9Q455;E9Q452;Q8BSH3;Q8BP43;E9Q450;E9Q448;CON__Q3SX28;B7ZNL3;A2AIM4;A0A0R4J1P2;E9Q5J9;E9Q454;F8WID5;P58774-2;P58774;P58771-2;P58771;P21107	D3Z6I8;E9Q7Q3;P21107-2;D3Z2H9	22.2511	23.8907	22.1628	20.0817	22.4404	22.6042	19.6205	18.818	19.4341	19.3455	20.487	19.0226	19.7998	21.782	21.0534
tr|L7N267|L7N267_MOUSE Protein Zfp960 OS=Mus musculus GN=Zfp960 PE=4 SV=1;tr|E9PZP6|E9PZP6_MOUSE Protein Zfp97 OS=Mus musculus GN=Zfp97 PE=4 SV=1		Zfp960;Zfp97		0.128863	0.518494		0.0617638	-0.312396		0.346835	-0.396486			0.165039	-0.680825		0.349626	-1.21394		0.319768	-0.53311	11	7	6	38.1	24.5	19	64.057	0	15.678	815160000	18	L7N267;E9PZP6	L7N267;E9PZP6	23.0893	21.8437	24.032	23.6765	19.4711	23.7749	23.5868	23.0496	23.9279	19.8306	23.4501	24.1287	20.5533	23.7512	23.5551
tr|F6WV21|F6WV21_MOUSE Putative Polycomb group protein ASXL2 OS=Mus musculus GN=Asxl2 PE=1 SV=1;tr|D6REV1|D6REV1_MOUSE Putative Polycomb group protein ASXL2 OS=Mus musculus GN=Asxl2 PE=1 SV=2;sp|Q8BZ32|ASXL2_MOUSE Putative Polycomb group protein ASXL2 OS=M	Putative Polycomb group protein ASXL2	Asxl2		-4.34294e-08	0	+	1.8503	3.05984		-4.34294e-08	0	YES	+	2.69748	4.24348	+	2.80261	3.82437		-4.34294e-08	0	7	7	7	10.3	10.3	10.3	147.08	0	34.396	230160000	11	F6WV21;D6REV1;Q8BZ32;D3Z112;D6RI62	F6WV21;D6REV1;Q8BZ32;D3Z112	18.6068	18.9985	20.1373	24.0833	23.5905	22.7992	19.528	20.2992	19.1727	22.0739	18.7315	19.3234	19.6212	21.6783	19.994
sp|Q07243|MTF1_MOUSE Metal regulatory transcription factor 1 OS=Mus musculus GN=Mtf1 PE=1 SV=2	Metal regulatory transcription factor 1	Mtf1		-4.34294e-08	0	+	2.75743	2.78055		-4.34294e-08	0	YES	+	3.32543	2.94866	+	2.80846	3.50423		-4.34294e-08	0	5	5	5	6.5	6.5	6.5	72.602	0	7.3533	127130000	6	Q07243	Q07243	20.3362	19.9435	19.7512	23.3999	22.6766	22.8004	19.6988	18.6754	19.9901	20.1412	20.3689	20.5225	19.6124	20.634	20.2889
tr|A2A7B5|A2A7B5_MOUSE Protein Prdm2 OS=Mus musculus GN=Prdm2 PE=1 SV=1		Prdm2	+	4.03869	4.37893	+	2.61138	4.20965	+	4.40166	6.29757	YES		0.417933	0.521636		0.711759	-0.827826	+	2.33975	-1.34946	15	15	15	11.7	11.7	11.7	187.2	0	114.41	1733600000	29	A2A7B5;Q8C2W5;A2A7B7	A2A7B5	24.3125	24.0184	24.5961	25.7613	24.0267	24.7038	25.9775	25.5777	25.4201	20.2068	20.0861	19.4973	20.5098	21.2907	20.0624
tr|Q6P5E3|Q6P5E3_MOUSE Sal-like 1 (Drosophila) OS=Mus musculus GN=Sall1 PE=1 SV=1;sp|Q9ER74|SALL1_MOUSE Sal-like protein 1 OS=Mus musculus GN=Sall1 PE=1 SV=1	Sal-like protein 1	Sall1	+	3.4191	7.85212	+	3.54192	8.54101	+	3.77945	8.19511	YES		0.00957102	0.018961		0.44112	-0.481693		0.338308	-0.500654	42	41	36	36.7	36.7	34	140.24	0	323.31	24347000000	209	Q6P5E3;Q9ER74	Q6P5E3;Q9ER74	27.3646	29.1553	28.7114	28.0167	29.1641	28.1073	28.3641	29.0182	29.3509	21.2298	19.6691	20.7761	18.695	20.2122	20.758
tr|A0A0R4J108|A0A0R4J108_MOUSE Homeobox and leucine zipper protein Homez OS=Mus musculus GN=Homez PE=1 SV=1;sp|Q80W88-2|HOMEZ_MOUSE Isoform 2 of Homeobox and leucine zipper protein Homez OS=Mus musculus GN=Homez;sp|Q80W88|HOMEZ_MOUSE Homeobox and leucine z	Homeobox and leucine zipper protein Homez	Homez	+	3.62102	2.29686	+	3.54635	3.49452	+	1.54391	2.43734	YES		1.23222	0.172063		0.834998	0.636045		0.5807	0.463983	8	8	8	23.9	23.9	23.9	58.222	0	16.817	589580000	18	A0A0R4J108;Q80W88-2;Q80W88;H3BL46;D3YV74	A0A0R4J108;Q80W88-2;Q80W88	23.4487	23.5368	23.3426	23.6594	23.6367	23.5483	22.4943	22.7792	23.6626	21.4939	20.9294	21.0143	19.9314	19.7373	20.692
sp|Q3TWW8|SRSF6_MOUSE Serine/arginine-rich splicing factor 6 OS=Mus musculus GN=Srsf6 PE=1 SV=1	Serine/arginine-rich splicing factor 6	Srsf6	+	3.95565	2.99311		0.370045	1.59984	+	1.59934	2.91516	YES		0.364536	-1.55403		0.515324	-2.14622		0.533699	-0.592183	4	4	4	13.3	13.3	13.3	39.025	0	11.899	821080000	17	Q3TWW8;Q9D8S5;Q542V3;O35326;Q8VE97	Q3TWW8	23.9407	23.3867	23.3673	23.8686	18.4717	23.6923	24.163	23.3721	24.9362	20.5009	20.5216	20.693	20.5073	19.7208	21.005
sp|P17742|PPIA_MOUSE Peptidyl-prolyl cis-trans isomerase A OS=Mus musculus GN=Ppia PE=1 SV=2	Peptidyl-prolyl cis-trans isomerase A;Peptidyl-prolyl cis-trans isomerase A, N-terminally processed	Ppia		0.459714	0.977866		0.445825	1.65387		0.523762	-0.196751			0.0530158	-0.049373		0.986739	0.674145	+	2.34321	0.723518	8	8	8	74.4	74.4	74.4	17.971	0	40.798	907780000	31	P17742;F8VPN3;V9GXC1;V9GX31	P17742	23.5783	23.7308	23.4203	24.1073	23.4154	23.0585	23.0144	22.8344	22.7101	20.7842	23.3134	23.6982	18.7447	23.4941	23.3809
sp|Q9D0E1-2|HNRPM_MOUSE Isoform 2 of Heterogeneous nuclear ribonucleoprotein M OS=Mus musculus GN=Hnrnpm;sp|Q9D0E1|HNRPM_MOUSE Heterogeneous nuclear ribonucleoprotein M OS=Mus musculus GN=Hnrnpm PE=1 SV=3;tr|B8JK33|B8JK33_MOUSE Heterogeneous nuclear ribonu	Heterogeneous nuclear ribonucleoprotein M	Hnrnpm	+	3.17789	5.80002	+	4.77723	10.3717	+	3.51528	6.04356	YES	+	3.94046	5.07766	+	2.85501	4.14555		0.959648	-0.932105	48	48	47	68	68	67	73.74	0	323.31	45365000000	251	Q9D0E1-2;Q9D0E1;B8JK33;B8JK32;F6W322;F7C9U3	Q9D0E1-2;Q9D0E1;B8JK33;B8JK32	25.7567	25.9815	25.4632	31.1613	31.0652	30.2078	25.8416	26.87	27.2861	19.7311	19.0343	21.036	20.0313	21.0191	20.269
sp|O54790|MAFG_MOUSE Transcription factor MafG OS=Mus musculus GN=Mafg PE=1 SV=1	Transcription factor MafG	Mafg	+	3.51966	7.05205	+	3.03771	6.32468	+	2.8102	7.75041	YES		0.264202	0.103006	+	2.2286	-1.06395	+	2.35869	-1.16696	14	14	12	61.1	61.1	56.8	17.876	0	323.31	7025800000	75	O54790	O54790	26.4785	26.5859	26.21	26.6779	26.3176	26.5881	27.9235	27.3914	27.4605	19.394	18.3391	20.3852	20.5957	18.8252	21.1885
sp|Q9CX86|ROA0_MOUSE Heterogeneous nuclear ribonucleoprotein A0 OS=Mus musculus GN=Hnrnpa0 PE=1 SV=1	Heterogeneous nuclear ribonucleoprotein A0	Hnrnpa0		0.155232	0.171632	+	2.92599	7.29891		1.03412	0.772713	YES	+	2.7971	6.09081	+	2.86532	6.33481		0.426457	0.243998	15	15	15	55.4	55.4	55.4	30.53	0	323.31	3782000000	33	Q9CX86	Q9CX86	21.3343	20.8096	20.799	25.6144	28.2822	27.3188	20.4167	20.8047	20.9896	20.272	21.5286	20.6275	20.42	19.9159	18.9827
tr|H7BX94|H7BX94_MOUSE Lysine-rich nucleolar protein 1 OS=Mus musculus GN=Knop1 PE=1 SV=2;sp|Q9Z2Q2|KNOP1_MOUSE Lysine-rich nucleolar protein 1 OS=Mus musculus GN=Knop1 PE=1 SV=2;tr|K4DI66|K4DI66_MOUSE Lysine-rich nucleolar protein 1 OS=Mus musculus GN=Kno	Lysine-rich nucleolar protein 1	Knop1	+	1.70223	3.67397	+	3.15351	4.15614	+	1.60987	3.09026	YES		0.0972686	-0.109963		0.903113	0.781496	+	2.43609	0.891459	10	10	10	22.7	22.7	22.7	59.679	0	323.31	1235100000	28	H7BX94;Q9Z2Q2;K4DI66;Q9Z2Q2-2;F6ZLH4;Q9Z2Q2-3;E9QKQ3;D3Z5V3	H7BX94;Q9Z2Q2;K4DI66;Q9Z2Q2-2;F6ZLH4;Q9Z2Q2-3;E9QKQ3	24.5503	24.3158	24.6758	23.9457	25.1815	24.0849	23.8011	23.4505	23.6159	19.5293	20.2507	22.74	19.8469	20.5008	20.3959
tr|Q3UFM6|Q3UFM6_MOUSE Expressed sequence 2 embryonic lethal, isoform CRA_a OS=Mus musculus GN=Dgcr14 PE=1 SV=1;sp|O70279|DGC14_MOUSE Protein DGCR14 OS=Mus musculus GN=Dgcr14 PE=1 SV=2	Protein DGCR14	Dgcr14		-4.34294e-08	0	+	3.19708	3.994		-4.34294e-08	0	YES	+	3.82005	4.01502	+	2.89049	3.71883		-4.34294e-08	0	10	10	10	29.4	29.4	29.4	52.674	0	55.336	291650000	11	Q3UFM6;O70279	Q3UFM6;O70279	19.4148	20.0305	19.3621	23.998	23.4452	23.4093	19.3743	19.592	20.7296	21.059	20.5467	20.9912	19.367	19.1588	20.3447
tr|E9Q4T0|E9Q4T0_MOUSE Holliday junction recognition protein OS=Mus musculus GN=Hjurp PE=1 SV=1;tr|E9QKG8|E9QKG8_MOUSE Holliday junction recognition protein OS=Mus musculus GN=Hjurp PE=1 SV=1;sp|Q6PG16-3|HJURP_MOUSE Isoform 3 of Holliday junction recogniti	Holliday junction recognition protein	Hjurp		-4.34294e-08	0	+	1.62022	3.77471		-4.34294e-08	0	YES	+	2.67883	4.23112	+	2.92273	3.44215		-4.34294e-08	0	6	6	6	13.2	13.2	13.2	65.714	0	125.6	269950000	5	E9Q4T0;E9QKG8;Q6PG16-3;Q6PG16-2;Q6PG16;D6RI36	E9Q4T0;E9QKG8;Q6PG16-3;Q6PG16-2;Q6PG16	18.8044	19.4634	20.6631	24.3671	23.628	23.6291	19.8111	20.9774	20.5092	19.5997	20.5872	20.5281	18.3911	21.9721	19.9369
tr|G5E8I8|G5E8I8_MOUSE Calcium homeostasis endoplasmic reticulum protein OS=Mus musculus GN=Cherp PE=1 SV=1;sp|Q8CGZ0|CHERP_MOUSE Calcium homeostasis endoplasmic reticulum protein OS=Mus musculus GN=Cherp PE=1 SV=1	Calcium homeostasis endoplasmic reticulum protein	Cherp	+	4.21869	1.21169		0.215414	0.351847	+	1.55356	0.303532	YES		0.931916	-0.585147		0.259521	-0.193056	+	2.48023	0.39209	34	34	34	35	35	35	106.41	0	323.31	20332000000	219	G5E8I8;Q8CGZ0	G5E8I8;Q8CGZ0	28.3637	28.3051	28.246	27.1825	27.7921	28.1847	27.8472	27.8745	28.0167	27.0607	27.2088	27.0101	26.2517	28.0663	27.7858
tr|E9PUX4|E9PUX4_MOUSE 60S ribosomal protein L6 OS=Mus musculus GN=Rpl6l PE=3 SV=1;sp|P47911|RL6_MOUSE 60S ribosomal protein L6 OS=Mus musculus GN=Rpl6 PE=1 SV=3	60S ribosomal protein L6	Gm5428;Rpl6		0.235946	0.893665		0.31821	-1.22073		0.191255	1.17516			0.18282	-0.797505		0.581518	-1.93234		0.502132	-1.13483	4	4	4	12.2	12.2	12.2	33.59	0	7.6843	485460000	14	E9PUX4;P47911	E9PUX4;P47911	23.5099	20.4681	22.0739	23.991	19.3733	20.295	24.0308	22.8945	22.531	19.5109	20.3844	23.4756	21.0622	23.2295	23.0298
tr|E9Q5N9|E9Q5N9_MOUSE Protein Zfp395 OS=Mus musculus GN=Zfp395 PE=4 SV=1		Zfp395		-4.34294e-08	0	+	4.9607	3.51959		-4.34294e-08	0	YES	+	5.2077	4.07868	+	2.94562	4.00938		-4.34294e-08	0	4	4	4	13.8	13.8	13.8	54.885	0	8.6606	190580000	7	E9Q5N9	E9Q5N9	19.1624	19.2042	19.2206	23.5041	23.0574	23.2617	20.1816	18.6867	18.9267	20.0672	20.6487	20.3853	19.778	19.7479	19.7385
sp|P60122|RUVB1_MOUSE RuvB-like 1 OS=Mus musculus GN=Ruvbl1 PE=1 SV=1	RuvB-like 1	Ruvbl1	+	3.53303	5.05968	+	3.61437	4.30001	+	3.42026	4.0512	YES		0.944971	-0.572585		0.326317	-0.325148		0.304251	0.247438	12	12	12	37.5	37.5	37.5	50.213	0	45.99	1285100000	45	P60122;D3YW60;Q05CB6	P60122	24.9709	24.6636	24.6472	24.659	23.7489	24.1562	24.8266	23.8855	24.8274	19.9648	20.2501	18.8877	19.8448	20.2987	19.5204
sp|Q8CCG4|DPPA4_MOUSE Developmental pluripotency-associated protein 4 OS=Mus musculus GN=Dppa4 PE=1 SV=2;tr|E9PUG8|E9PUG8_MOUSE Developmental pluripotency-associated protein 4 OS=Mus musculus GN=Dppa4 PE=1 SV=1	Developmental pluripotency-associated protein 4	Dppa4	+	1.88969	4.25012	+	3.61666	3.72588	+	3.28352	4.12704	YES		0.200566	0.104103		0.0129766	0.0146554		0.0827563	-0.0894477	5	5	5	26	26	26	32.698	0	21.711	1017800000	24	Q8CCG4;E9PUG8	Q8CCG4;E9PUG8	24.2063	24.1109	23.707	24.3427	24.0964	23.8975	24.7965	23.7909	23.7051	21.7223	18.7795	18.7721	20.0644	20.1696	20.9249
sp|Q91X45|ZBTB3_MOUSE Zinc finger and BTB domain-containing protein 3 OS=Mus musculus GN=Zbtb3 PE=2 SV=3	Zinc finger and BTB domain-containing protein 3	Zbtb3		-4.34294e-08	0	+	2.41035	3.1537		-4.34294e-08	0	YES	+	3.11736	3.25493	+	2.94888	3.37496		-4.34294e-08	0	5	5	5	14.1	14.1	14.1	55.9	0	7.3805	172300000	4	Q91X45	Q91X45	20.0888	19.5798	19.8282	22.9068	22.6452	23.7096	20.1783	19.6192	19.3391	18.8922	19.555	22.1067	20.1934	20.4899	19.1172
sp|Q00422|GABPA_MOUSE GA-binding protein alpha chain OS=Mus musculus GN=Gabpa PE=1 SV=2	GA-binding protein alpha chain	Gabpa		-4.34294e-08	0	+	2.27467	1.61669		-4.34294e-08	0	YES	+	3.27044	1.71958		1.1448	1.7094		-4.34294e-08	0	3	3	3	10.1	10.1	10.1	51.344	0	4.6875	68634000	4	Q00422	Q00422	20.2503	19.9975	19.886	21.7947	21.9748	21.5229	21.0955	20.3188	18.75	20.5592	20.3405	21.567	20.3453	19.627	20.4701
sp|P70353|NFYC_MOUSE Nuclear transcription factor Y subunit gamma OS=Mus musculus GN=Nfyc PE=1 SV=2;tr|A2A763|A2A763_MOUSE Nuclear transcription factor Y subunit gamma (Fragment) OS=Mus musculus GN=Nfyc PE=1 SV=1	Nuclear transcription factor Y subunit gamma	Nfyc		-4.34294e-08	0		1.15871	1.70054		-4.34294e-08	0		+	2.02	2.38168	+	2.96023	2.52111		-4.34294e-08	0	2	2	2	6	6	6	37.253	0.0077444	2.2612	75788000	3	P70353;A2A763	P70353;A2A763	18.7044	20.178	19.8306	22.2129	22.1935	21.4517	19.5762	19.1028	19.6157	19.2949	18.3797	19.4764	19.8165	21.5179	19.422
sp|O54941|SMCE1_MOUSE SWI/SNF-related matrix-associated actin-dependent regulator of chromatin subfamily E member 1 OS=Mus musculus GN=Smarce1 PE=1 SV=1	SWI/SNF-related matrix-associated actin-dependent regulator of chromatin subfamily E member 1	Smarce1	+	3.10649	5.99424	+	3.73494	4.65001	+	3.98922	5.95412	YES	+	3.38681	-1.48408	+	2.96094	-1.64076		0.275788	-0.156678	13	13	13	38.9	38.9	38.9	46.638	0	323.31	2601200000	62	O54941	O54941	25.9596	25.8928	25.547	24.3502	24.2195	24.3776	26.1911	25.5827	26.0957	20.8256	19.9664	18.6246	19.1312	19.5527	20.3133
sp|P08228|SODC_MOUSE Superoxide dismutase [Cu-Zn] OS=Mus musculus GN=Sod1 PE=1 SV=2	Superoxide dismutase [Cu-Zn]	Sod1		0.0979105	-0.181963		0.162722	-0.410709		0.204571	-0.476994			0.48887	-0.844313		0.106366	0.23115		0.929352	1.07546	12	12	12	97.4	97.4	97.4	15.942	0	323.31	10164000000	76	P08228	P08228	26.7323	26.6826	27.7537	24.9653	27.2425	26.4279	25.3564	26.7617	25.8242	26.9954	28.3189	26.4003	27.7802	26.6486	25.4391
tr|A0A0R4J0I0|A0A0R4J0I0_MOUSE ETS domain-containing transcription factor ERF OS=Mus musculus GN=Erf PE=1 SV=1;sp|P70459|ERF_MOUSE ETS domain-containing transcription factor ERF OS=Mus musculus GN=Erf PE=1 SV=1	ETS domain-containing transcription factor ERF	Erf		-4.34294e-08	0	+	2.95659	4.9304		-4.34294e-08	0	YES	+	5.34993	4.86807	+	2.98245	4.86599		-4.34294e-08	0	5	5	5	14.5	14.5	14.5	59.066	0	23.754	649250000	12	A0A0R4J0I0;P70459	A0A0R4J0I0;P70459	20.1615	19.7927	19.8693	24.9808	24.6838	24.763	20.7732	18.8662	20.1902	20.682	20.8135	19.3784	18.7224	20.3577	20.5563
tr|G5E8J6|G5E8J6_MOUSE Histidine rich calcium binding protein, isoform CRA_a OS=Mus musculus GN=Hrc PE=1 SV=1		Hrc		0.906636	-1.51936		0.334583	-0.921319		0.148606	-0.269336			0.340533	-0.862125		0.239839	-0.708472		0.092681	0.153653	36	36	36	56.6	56.6	56.6	85.171	0	323.31	48010000000	262	G5E8J6	G5E8J6	29.4179	28.6936	28.932	26.104	29.2503	29.1029	27.7947	29.148	29.6398	31.233	31.3384	29.0301	30.0478	28.5031	28.6702
sp|O88466|ZN106_MOUSE Zinc finger protein 106 OS=Mus musculus GN=Znf106 PE=1 SV=3;tr|R4GML0|R4GML0_MOUSE Zinc finger protein 106 OS=Mus musculus GN=Zfp106 PE=1 SV=1;tr|E9Q7S1|E9Q7S1_MOUSE Zinc finger protein 106 OS=Mus musculus GN=Zfp106 PE=1 SV=1;sp|O8846	Zinc finger protein 106	Znf106;Zfp106	+	4.02618	7.72052	+	3.64	7.47119	+	3.07833	7.08812	YES		0.194197	-0.161542		0.0383981	0.0458444		0.324847	0.207387	44	44	44	32.2	32.2	32.2	208.96	0	323.31	8867100000	175	O88466;R4GML0;E9Q7S1;O88466-2;O88466-3;F6QFS1;F6UL00;F6SID8;E9PVH6	O88466;R4GML0;E9Q7S1;O88466-2;O88466-3	27.4639	27.313	27.4979	27.8692	27.1049	26.8162	27.7236	27.0324	26.8967	20.5792	19.6333	18.9007	20.7307	19.0071	19.6388
sp|P30658|CBX2_MOUSE Chromobox protein homolog 2 OS=Mus musculus GN=Cbx2 PE=1 SV=2	Chromobox protein homolog 2	Cbx2		-4.34294e-08	0	+	1.46976	3.23795		-4.34294e-08	0	YES	+	3.44153	3.60417	+	2.98496	3.24958		-4.34294e-08	0	5	5	5	14.8	14.8	14.8	54.917	0	25.009	207700000	5	P30658	P30658	20.4865	20.0584	19.7062	24.1025	23.3102	23.6509	19.8632	20.8965	20.5552	19.6949	20.4457	18.4916	20.0905	18.9332	22.3261
tr|E9Q2S7|E9Q2S7_MOUSE Protein Zfp266 OS=Mus musculus GN=Zfp266 PE=1 SV=1		Zfp266	+	3.97371	4.21077	+	4.45634	5.00564	+	2.65056	4.90395	YES	+	3.35927	0.66312		0.585806	0.49671		0.164274	-0.16641	11	10	10	19	17.2	17.2	68.454	0	22.04	1376800000	34	E9Q2S7	E9Q2S7	24.247	24.3716	24.1839	24.965	24.8737	24.9531	24.3336	23.8363	25.1318	20.2166	20.4226	19.531	20.1791	20.1613	19.4345
tr|F6T2D2|F6T2D2_MOUSE Protein Gm21994 OS=Mus musculus GN=Gm21994 PE=4 SV=1		Gm21994		0.233643	-0.235228		0.390803	1.2467		0.250948	1.02292			0.600121	-0.885686		0.694934	-1.07716		0.225913	-0.19147	6	4	4	20.7	11.6	11.6	38.247	0	14.465	760350000	19	F6T2D2	F6T2D2	22.8953	23.0814	23.4223	20.9706	22.7608	23.0104	23.4284	23.7724	22.7725	22.6717	23.5326	23.9003	20.1942	23.329	19.4786
sp|B2RRF6|Z518A_MOUSE Zinc finger protein 518A OS=Mus musculus GN=Znf518a PE=2 SV=1	Zinc finger protein 518A	Znf518a	+	3.03972	6.78234	+	3.66718	6.27825	+	3.32597	6.65308	YES		0.324189	-0.61794		1.00541	-1.4884		0.475989	-0.870463	58	58	58	43.4	43.4	43.4	165.6	0	323.31	12992000000	203	B2RRF6	B2RRF6	27.197	26.603	28.6761	27.8283	26.2718	26.5222	28.7922	28.9288	27.3665	19.8072	21.3158	21.0061	20.6223	20.7359	20.4293
sp|Q8BG79|C19L2_MOUSE CWF19-like protein 2 OS=Mus musculus GN=Cwf19l2 PE=1 SV=1;sp|Q8BG79-2|C19L2_MOUSE Isoform 2 of CWF19-like protein 2 OS=Mus musculus GN=Cwf19l2	CWF19-like protein 2	Cwf19l2		-4.34294e-08	0	+	3.08584	4.90226		-4.34294e-08	0	YES	+	3.69286	3.6077	+	3.00772	3.21385		-4.34294e-08	0	7	7	7	8.2	8.2	8.2	103.17	0	13.49	294410000	11	Q8BG79;Q8BG79-2	Q8BG79;Q8BG79-2	19.9217	20.3819	20.5072	24.2122	23.4814	23.9404	20.8446	21.0771	20.0707	20.2117	19.2472	19.6653	18.3448	19.9562	18.6262
sp|Q6PD29-2|ZN513_MOUSE Isoform 2 of Zinc finger protein 513 OS=Mus musculus GN=Znf513;sp|Q6PD29|ZN513_MOUSE Zinc finger protein 513 OS=Mus musculus GN=Znf513 PE=1 SV=2	Zinc finger protein 513	Znf513		1.16827	-0.736485		0.102186	-0.501404		0.174399	0.508392			0.351186	-0.913162		0.454485	-1.14744		0.60101	-0.234276	3	3	3	6.9	6.9	6.9	57.614	0	33.448	385900000	17	Q6PD29-2;Q6PD29	Q6PD29-2;Q6PD29	22.1706	22.1608	21.9256	19.0187	22.2154	22.2835	22.5649	22.0328	22.3621	22.7161	22.3895	23.3609	18.8852	22.9181	23.2185
tr|G3X9A3|G3X9A3_MOUSE Protein Zbtb21 OS=Mus musculus GN=Zbtb21 PE=1 SV=1;tr|E9Q3R9|E9Q3R9_MOUSE Protein Zbtb21 OS=Mus musculus GN=Zbtb21 PE=1 SV=1;tr|E9Q444|E9Q444_MOUSE Protein Zbtb21 OS=Mus musculus GN=Zbtb21 PE=1 SV=1		Zbtb21	+	2.10426	3.98839	+	3.70892	3.75936	+	3.87903	4.69697	YES		1.0531	-0.516055		0.964874	-0.510148		0.00949583	0.00590706	8	8	8	14.7	14.7	14.7	98.529	0	28.542	999980000	29	G3X9A3;E9Q3R9;E9Q444	G3X9A3;E9Q3R9;E9Q444	24.0326	24.4418	24.398	24.004	23.3971	23.9231	24.4008	23.9714	24.4825	21.68	20.3127	18.9145	20.1765	19.5904	20.2793
tr|E9PW15|E9PW15_MOUSE Polycomb protein Suz12 OS=Mus musculus GN=Suz12 PE=1 SV=1;sp|Q80U70|SUZ12_MOUSE Polycomb protein Suz12 OS=Mus musculus GN=Suz12 PE=1 SV=2	Polycomb protein Suz12	Suz12	+	3.02159	5.02943	+	2.18206	2.3994	+	2.45387	3.34185	YES	+	3.38157	-2.13699		0.967884	-1.01583		1.08644	1.12115	7	7	7	16.2	16.2	16.2	80.292	0	55.881	552930000	16	E9PW15;Q80U70	E9PW15;Q80U70	24.249	23.9111	24.3289	22.3239	21.8385	21.9156	23.9641	22.4427	22.7187	20.2579	18.5803	18.5624	20.4955	19.1046	19.2797
sp|O54949|NLK_MOUSE Serine/threonine-protein kinase NLK OS=Mus musculus GN=Nlk PE=1 SV=2;tr|F6QKY6|F6QKY6_MOUSE Serine/threonine-protein kinase NLK (Fragment) OS=Mus musculus GN=Nlk PE=1 SV=1	Serine/threonine-protein kinase NLK	Nlk		0.71491	1.65735		0.499721	1.90295	+	2.21354	-0.99158			0.687046	-0.268379	+	2.10773	0.803384	+	2.48523	1.07176	10	10	10	15.9	15.9	15.9	58.312	0	152.33	1543500000	40	O54949;F6QKY6	O54949;F6QKY6	24.256	24.4778	24.7093	24.3669	24.2954	23.9756	23.4648	23.5647	23.1984	20.7222	23.9389	23.8098	19.0284	24.3775	23.5231
tr|E9PV92|E9PV92_MOUSE PHD finger protein 21A OS=Mus musculus GN=Phf21a PE=1 SV=2;tr|A2AHG4|A2AHG4_MOUSE PHD finger protein 21A OS=Mus musculus GN=Phf21a PE=1 SV=1;tr|E9QKW9|E9QKW9_MOUSE PHD finger protein 21A OS=Mus musculus GN=Phf21a PE=1 SV=2;tr|A2AHG2|	PHD finger protein 21A	Phf21a		0.0233778	0.067063	+	3.63473	4.43485		-4.34294e-08	0	YES	+	1.66702	3.5743	+	3.04506	4.33447		0.317198	0.760169	9	9	9	19.6	19.6	19.6	67.776	0	69.308	497710000	17	E9PV92;A2AHG4;E9QKW9;A2AHG2;Q6ZPK0-6;Q6ZPK0-8;Q6ZPK0-3;Q6ZPK0;A2AHG3;F6URE6;D3Z764;Q6ZPK0-5;Q6ZPK0-7;Q6ZPK0-4;Q6ZPK0-9;Q6ZPK0-2;F6TKP4;F6U6L3;F6TL54	E9PV92;A2AHG4;E9QKW9;A2AHG2;Q6ZPK0-6;Q6ZPK0-8;Q6ZPK0-3;Q6ZPK0;A2AHG3;F6URE6;D3Z764;Q6ZPK0-5;Q6ZPK0-7;Q6ZPK0-4;Q6ZPK0-9;Q6ZPK0-2	19.5112	20.5511	22.6246	24.7906	24.8266	23.7925	20.3455	19.4451	20.6157	20.6868	20.4194	21.3795	19.8782	20.2214	20.0057
sp|E9Q5F9-2|SETD2_MOUSE Isoform 2 of Histone-lysine N-methyltransferase SETD2 OS=Mus musculus GN=Setd2;sp|E9Q5F9|SETD2_MOUSE Histone-lysine N-methyltransferase SETD2 OS=Mus musculus GN=Setd2 PE=1 SV=1;tr|A0A0G2JH06|A0A0G2JH06_MOUSE Histone-lysine N-methylt	Histone-lysine N-methyltransferase SETD2	Setd2		0.74581	0.731522	+	2.95031	5.19329	+	1.37756	1.96255	YES	+	3.55436	4.03796	+	3.06326	3.22639		0.952288	-0.811576	16	16	16	8.1	8.1	8.1	285.56	0	83.763	895160000	22	E9Q5F9-2;E9Q5F9;A0A0G2JH06;A0A0G2JEZ4;A0A0G2JDY1	E9Q5F9-2;E9Q5F9;A0A0G2JH06	21.663	20.7724	21	24.7742	25.3449	25.4302	22.4856	21.4612	21.9233	20.8727	19.6983	20.6699	18.9146	20.9328	20.1221
sp|Q6P5F6|S39AA_MOUSE Zinc transporter ZIP10 OS=Mus musculus GN=Slc39a10 PE=1 SV=1;tr|A0A087WQF7|A0A087WQF7_MOUSE Zinc transporter ZIP10 (Fragment) OS=Mus musculus GN=Slc39a10 PE=1 SV=1;tr|A0A087WRC8|A0A087WRC8_MOUSE Zinc transporter ZIP10 (Fragment) OS=Mu	Zinc transporter ZIP10	Slc39a10	+	2.56301	-1.37281	+	2.02693	-1.71263	+	2.8081	-1.65886			0.907757	-0.417987		0.534727	0.256502	+	2.49532	0.674488	32	32	32	26.2	26.2	26.2	94.393	0	323.31	112110000000	295	Q6P5F6;A0A087WQF7;A0A087WRC8	Q6P5F6;A0A087WQF7;A0A087WRC8	30.2977	30.0894	30.0349	29.3679	29.7422	30.0579	29.5214	29.5507	29.3264	31.8617	31.4798	31.1989	30.8387	31.6141	31.8531
sp|Q3V300|KIF22_MOUSE Kinesin-like protein KIF22 OS=Mus musculus GN=Kif22 PE=2 SV=2	Kinesin-like protein KIF22	Kif22		-4.34294e-08	0	+	2.94544	3.27855		-4.34294e-08	0	YES	+	1.55255	3.80217	+	3.10072	4.46736		-4.34294e-08	0	9	9	9	19.5	19.5	19.5	73.189	0	14.424	244730000	10	Q3V300;A0A0U1RNY7;A0A0U1RPH8	Q3V300	20.2988	17.7701	21.4442	24.1448	23.689	23.0857	18.4177	19.6278	19.472	21.5137	20.0816	20.555	19.8684	20.6149	20.6006
tr|H3BKQ2|H3BKQ2_MOUSE Protein B230118H07Rik (Fragment) OS=Mus musculus GN=B230118H07Rik PE=1 SV=1;sp|Q9CQI4|CK074_MOUSE Uncharacterized protein C11orf74 homolog OS=Mus musculus GN=Nwc PE=1 SV=1	Uncharacterized protein C11orf74 homolog	B230118H07Rik;Nwc		-4.34294e-08	0	+	2.01952	2.92789		-4.34294e-08	0	YES	+	1.35751	1.6361	+	3.13021	1.89044		-4.34294e-08	0	2	2	2	34.2	34.2	34.2	8.4211	0	13.745	71889000	3	H3BKQ2;Q9CQI4	H3BKQ2;Q9CQI4	19.3013	21.14	20.5599	22.2659	21.8708	21.7729	19.8584	20.3276	20.0523	21.0901	19.3259	18.8434	18.7103	20.2235	18.1921
tr|D3YYI8|D3YYI8_MOUSE Histone deacetylase OS=Mus musculus GN=Gm10093 PE=3 SV=1;sp|O09106|HDAC1_MOUSE Histone deacetylase 1 OS=Mus musculus GN=Hdac1 PE=1 SV=1;tr|Q8BQ10|Q8BQ10_MOUSE Histone deacetylase 2 OS=Mus musculus GN=Hdac2 PE=1 SV=1;tr|A0A0R4J008|A0A	Histone deacetylase;Histone deacetylase 1;Histone deacetylase 2	Gm10093;Hdac1;Hdac2	+	2.77299	3.63537	+	3.82269	4.19917	+	2.54319	3.82902	YES		0.523191	0.403196		0.0750237	0.0842139		0.303901	-0.318982	4	4	4	9.5	9.5	9.5	55.047	0	26.725	1006000000	23	D3YYI8;O09106;Q8BQ10;A0A0R4J008;P70288	D3YYI8;O09106;Q8BQ10;A0A0R4J008;P70288	23.2494	23.8198	24.162	23.8574	24.0293	24.5541	23.7398	23.7176	24.7308	19.3311	20.6926	20.3014	19.8672	19.6237	20.3524
sp|Q8BKE5|FSBP_MOUSE Fibrinogen silencer-binding protein OS=Mus musculus GN=Fsbp PE=2 SV=1;sp|Q8BKE5-2|FSBP_MOUSE Isoform 2 of Fibrinogen silencer-binding protein OS=Mus musculus GN=Fsbp	Fibrinogen silencer-binding protein	Fsbp	+	3.19333	3.72798	+	1.86624	3.32986	+	3.79425	3.70243	YES	+	1.84631	-0.372142	+	2.79913	-0.888144	+	2.54664	-0.516002	7	7	7	19.1	19.1	19.1	34.403	0	15.877	956380000	22	Q8BKE5;Q8BKE5-2	Q8BKE5;Q8BKE5-2	23.8847	23.9465	23.8967	23.4419	23.4574	23.7122	24.5624	24.297	24.4165	19.6207	20.9192	20.004	20.1346	21.6043	18.8829
sp|O88907|PIAS1_MOUSE E3 SUMO-protein ligase PIAS1 OS=Mus musculus GN=Pias1 PE=1 SV=2	E3 SUMO-protein ligase PIAS1	Pias1	+	4.53139	3.68706	+	3.6047	5.11869		1.23489	2.00902	YES	+	1.32231	1.11248	+	2.54532	3.02063	+	2.59987	1.90815	12	12	10	24.3	24.3	21	71.617	0	274.35	1461900000	33	O88907	O88907	24.6438	24.3111	24.5796	26.3822	25.1899	25.2998	23.0166	22.1129	22.6806	20.9615	20.542	20.9698	20.7401	20.5912	20.1846
tr|G3UVV3|G3UVV3_MOUSE MCG1556, isoform CRA_b OS=Mus musculus GN=Zfp407 PE=1 SV=1		Zfp407		0.100443	0.288473		0.0760268	0.256058	+	3.67847	-2.79326			0.0882507	-0.251554		0.619933	1.14633		1.10934	1.39789	4	4	4	2.8	2.8	2.8	245.96	0	32.476	421220000	8	G3UVV3	G3UVV3	22.4132	20.6404	22.3825	23.1991	20.5541	20.9283	20.2572	20.5644	20.4208	21.4719	20.0805	23.0182	20.5735	22.996	20.3438
sp|Q9CYH6|RRS1_MOUSE Ribosome biogenesis regulatory protein homolog OS=Mus musculus GN=Rrs1 PE=1 SV=1	Ribosome biogenesis regulatory protein homolog	Rrs1		0.460409	-0.333487		1.26717	1.97948	+	1.61149	0.898846	YES		0.364204	0.431382		0.649098	-0.725893	+	2.61984	-1.15728	4	4	4	11.8	11.8	11.8	41.551	0	26.087	427110000	16	Q9CYH6	Q9CYH6	22.2503	21.942	22.1895	23.5296	22.0819	22.0643	23.015	23.4894	23.3492	22.2049	22.122	23.0553	19.9462	21.6728	20.1184
sp|Q8R1M0|HMCES_MOUSE Embryonic stem cell-specific 5-hydroxymethylcytosine-binding protein OS=Mus musculus GN=Hmces PE=1 SV=1	Embryonic stem cell-specific 5-hydroxymethylcytosine-binding protein	Hmces		-4.34294e-08	0	+	2.21361	4.41615		-4.34294e-08	0	YES	+	3.62567	5.06753	+	3.20026	4.81005		-4.34294e-08	0	8	8	8	33.4	33.4	33.4	40.168	0	25.751	527550000	15	Q8R1M0	Q8R1M0	18.7213	19.9926	19.872	24.6316	24.6075	24.5494	18.927	19.79	20.6414	20.4787	19.6598	20.1494	20.3127	21.5535	18.6738
tr|E9QAS4|E9QAS4_MOUSE Chromodomain-helicase-DNA-binding protein 4 OS=Mus musculus GN=Chd4 PE=1 SV=1;tr|E9QAS5|E9QAS5_MOUSE Chromodomain-helicase-DNA-binding protein 4 OS=Mus musculus GN=Chd4 PE=1 SV=1;sp|Q6PDQ2|CHD4_MOUSE Chromodomain-helicase-DNA-binding	Chromodomain-helicase-DNA-binding protein 4	Chd4	+	5.04267	4.96173	+	3.84197	5.75175	+	2.79931	4.67031	YES		1.21525	-0.295574		0.653312	-0.330397		0.0531185	-0.0348237	17	17	17	12	12	12	216.37	0	167.2	2055000000	51	E9QAS4;E9QAS5;Q6PDQ2;F6WR45;E9PYU4;E9PYL1;A2A8L1;F7C528;E9Q614;B1AR17	E9QAS4;E9QAS5;Q6PDQ2	25.1518	25.1299	25.3694	25.0801	24.8948	24.7895	24.9683	25.1197	25.6676	20.3676	19.9459	20.4525	19.9222	18.575	19.012
sp|Q00417|TCF7_MOUSE Transcription factor 7 OS=Mus musculus GN=Tcf7 PE=2 SV=2	Transcription factor 7	Tcf7		-4.34294e-08	0	+	3.02904	3.63558		-4.34294e-08	0	YES	+	2.59327	3.18277	+	3.22674	4.0196		-4.34294e-08	0	5	4	3	15.8	13.1	10	45.465	0	56.603	368270000	11	Q00417	Q00417	20.1565	19.9927	21.357	23.8868	23.8791	23.2886	19.2894	20.3773	19.329	19.8072	20.2568	19.5591	20.7105	19.9846	19.4526
sp|Q6P1E1-2|ZMIZ1_MOUSE Isoform 2 of Zinc finger MIZ domain-containing protein 1 OS=Mus musculus GN=Zmiz1;sp|Q6P1E1|ZMIZ1_MOUSE Zinc finger MIZ domain-containing protein 1 OS=Mus musculus GN=Zmiz1 PE=2 SV=1	Zinc finger MIZ domain-containing protein 1	Zmiz1		-4.34294e-08	0	+	3.61198	3.34732		-4.34294e-08	0	YES	+	2.43962	2.70232	+	3.23622	3.18033		-4.34294e-08	0	3	3	2	3.9	3.9	3.2	115.2	0	4.1537	187740000	5	Q6P1E1-2;Q6P1E1	Q6P1E1-2;Q6P1E1	19.7078	20.3493	21.2228	23.209	23.0266	23.1512	19.7903	19.4976	20.5579	21.5046	21.4195	20.6098	19.3022	19.8261	20.2165
sp|Q9CXE2|BCL7A_MOUSE B-cell CLL/lymphoma 7 protein family member A OS=Mus musculus GN=Bcl7a PE=2 SV=1;tr|A0A0U1RNU6|A0A0U1RNU6_MOUSE B-cell CLL/lymphoma 7 protein family member C OS=Mus musculus GN=Bcl7c PE=1 SV=1;tr|D3Z3W8|D3Z3W8_MOUSE B-cell CLL/lymphom	B-cell CLL/lymphoma 7 protein family member A;B-cell CLL/lymphoma 7 protein family member B;B-cell CLL/lymphoma 7 protein family member C	Bcl7a;Bcl7c;Bcl7b		-4.34294e-08	0		-4.34294e-08	0	+	2.42454	3.18301	YES		-4.34294e-08	0	+	1.58912	-3.04836	+	2.68527	-3.44728	2	2	2	11	11	11	22.781	0	4.272	268380000	5	Q9CXE2;A0A0U1RNU6;D3Z3W8;D3YYL1;A0A0J9YV82;A0A0U1RNX8;Q921K9-2;Q9CXE2-2;Q921K9;O08664	Q9CXE2;A0A0U1RNU6;D3Z3W8;D3YYL1;A0A0J9YV82;A0A0U1RNX8;Q921K9-2;Q9CXE2-2;Q921K9;O08664	20.4243	19.1376	19.8557	20.1566	21.6552	18.8025	23.1134	22.7993	23.8466	19.4139	20.9186	21.3797	20.1218	18.8766	18.8544
tr|Q5RIM6|Q5RIM6_MOUSE Nuclear receptor co-repressor 1, isoform CRA_a OS=Mus musculus GN=Ncor1 PE=1 SV=1;sp|Q60974-2|NCOR1_MOUSE Isoform 2 of Nuclear receptor corepressor 1 OS=Mus musculus GN=Ncor1;sp|Q60974|NCOR1_MOUSE Nuclear receptor corepressor 1 OS=Mu	Nuclear receptor corepressor 1	Ncor1		0.654341	-0.988942	+	3.87939	6.44104		0.0760288	-0.20211	YES	+	3.90877	8.34919	+	3.27611	8.44232		0.0375976	0.093125	49	49	1	29.5	29.5	0.5	270.78	0	323.31	4113800000	90	Q5RIM6;Q60974-2;Q60974	Q5RIM6;Q60974-2;Q60974	19.1324	20.0612	18.6681	28.4193	27.2511	27.2389	19.5188	17.7929	20.2706	21.2223	19.3254	20.2808	21.4036	20.7736	21.4089
tr|A2AEW0|A2AEW0_MOUSE Transcription factor E3 OS=Mus musculus GN=Tfe3 PE=1 SV=1;tr|A2AEW1|A2AEW1_MOUSE Transcription factor E3 OS=Mus musculus GN=Tfe3 PE=1 SV=1;sp|Q64092-4|TFE3_MOUSE Isoform 4 of Transcription factor E3 OS=Mus musculus GN=Tfe3;sp|Q64092|	Transcription factor E3	Tfe3	+	2.05062	4.43737	+	4.87288	9.20137		1.21765	1.72467	YES	+	3.72153	4.17393	+	4.54998	7.34329	+	2.74775	3.16936	20	20	15	39.3	39.3	33	57.736	0	323.31	14621000000	62	A2AEW0;A2AEW1;Q64092-4;Q64092;Q64092-3;Q64092-2;Z4YLF7;A2AEW2	A2AEW0;A2AEW1;Q64092-4;Q64092;Q64092-3;Q64092-2	25.0994	24.9019	25.848	29.198	29.6007	29.5724	22.2191	21.5186	22.6036	22.5675	20.3507	19.619	20.5823	19.5914	20.5933
tr|Q3TDV8|Q3TDV8_MOUSE Protein Zfp444 OS=Mus musculus GN=Zfp444 PE=1 SV=1;tr|D3Z1T3|D3Z1T3_MOUSE Protein Zfp444 (Fragment) OS=Mus musculus GN=Zfp444 PE=1 SV=1		Zfp444	+	4.28576	3.46992		1.2698	3.83844	+	1.36338	2.87444	YES		0.182052	-0.452357		0.0209296	0.0833346		0.216728	0.535692	10	10	10	36.9	36.9	36.9	35.836	0	189.86	3341400000	56	Q3TDV8;D3Z1T3;A0A140LI69;E9Q3H2;D3Z688;A0A140LIC1	Q3TDV8;D3Z1T3	25.2844	25.7254	25.8447	23.4076	25.5151	26.5748	23.2471	25.6008	26.3996	22.1864	21.9914	22.2669	19.3565	23.0349	21.5907
sp|Q8R3B7|BRD8_MOUSE Bromodomain-containing protein 8 OS=Mus musculus GN=Brd8 PE=1 SV=2;tr|D3YZC7|D3YZC7_MOUSE Bromodomain-containing protein 8 OS=Mus musculus GN=Brd8 PE=1 SV=1;sp|Q8R3B7-2|BRD8_MOUSE Isoform 2 of Bromodomain-containing protein 8 OS=Mus mu	Bromodomain-containing protein 8	Brd8	+	4.36819	6.47995	+	3.93732	5.2767	+	3.1283	6.27566	YES		1.01937	-0.69254		0.540764	-0.571929		0.118035	0.120612	27	27	27	25.3	25.3	25.3	102.61	0	323.31	5748500000	92	Q8R3B7;D3YZC7;Q8R3B7-2;D3YZC8	Q8R3B7;D3YZC7;Q8R3B7-2;D3YZC8	26.6553	27.0176	26.8153	25.5376	26.3838	26.4892	26.1036	26.6835	27.3393	20.6584	19.7102	20.6798	20.5101	21.1242	20.9463
tr|G3X8R8|G3X8R8_MOUSE MCG123888 OS=Mus musculus GN=Mkl2 PE=1 SV=1;tr|Q5DTZ3|Q5DTZ3_MOUSE MKIAA1243 protein (Fragment) OS=Mus musculus GN=Mkl2 PE=1 SV=1;sp|P59759|MKL2_MOUSE MKL/myocardin-like protein 2 OS=Mus musculus GN=Mkl2 PE=1 SV=1	MKL/myocardin-like protein 2	Mkl2		-4.34294e-08	0	+	2.36964	5.14261		-4.34294e-08	0	YES	+	3.05595	5.05291	+	3.33493	5.69398		-4.34294e-08	0	9	9	9	11.6	11.6	11.6	118.55	0	306.21	766970000	16	G3X8R8;Q5DTZ3;P59759	G3X8R8;Q5DTZ3;P59759	20.5515	19.0402	20.4208	25.4377	25.2619	24.4715	18.7413	19.104	20.2439	21.1266	20.5779	20.8685	21.1728	20.2175	18.3531
sp|Q8R2N2|UTP4_MOUSE U3 small nucleolar RNA-associated protein 4 homolog OS=Mus musculus GN=Utp4 PE=2 SV=3	Cirhin	Cirh1a		0.272105	0.567547		0.636651	-1.40292		0.317239	0.676257			0.474362	-1.16415		1.0456	-1.801		0.364379	-0.63685	4	4	4	6.9	6.9	6.9	76.908	0	6.4942	315550000	8	Q8R2N2	Q8R2N2	19.9887	22.2501	21.9633	21.6969	20.0379	18.9748	22.0745	21.7341	22.304	20.2314	20.5781	21.69	20.5724	22.6489	21.6971
sp|P38533-2|HSF2_MOUSE Isoform Beta of Heat shock factor protein 2 OS=Mus musculus GN=Hsf2;sp|P38533|HSF2_MOUSE Heat shock factor protein 2 OS=Mus musculus GN=Hsf2 PE=2 SV=2	Heat shock factor protein 2	Hsf2	+	2.92152	3.35998	+	3.95958	4.60593	+	2.96181	3.97269	YES		0.499471	0.349701		0.0192832	0.0264467		0.308423	-0.323254	3	3	3	8.7	8.7	8.7	58.154	0	6.0835	904840000	11	P38533-2;P38533	P38533-2;P38533	23.5953	24.1349	23.5698	23.6525	24.48	24.2164	24.5599	23.3253	24.3844	19.9691	20.1188	21.1321	19.5989	19.1636	19.7687
tr|A2ADB1|A2ADB1_MOUSE Msx2-interacting protein OS=Mus musculus GN=Spen PE=1 SV=1;tr|A2ADB0|A2ADB0_MOUSE Msx2-interacting protein OS=Mus musculus GN=Spen PE=1 SV=1;sp|Q62504-3|MINT_MOUSE Isoform 3 of Msx2-interacting protein OS=Mus musculus GN=Spen;sp|Q625	Msx2-interacting protein	Spen		-4.34294e-08	0	+	1.93056	3.33222		-4.34294e-08	0	YES	+	2.74645	3.16879	+	3.33695	3.44992		-4.34294e-08	0	6	6	6	2.9	2.9	2.9	395.98	0	9.4751	229940000	8	A2ADB1;A2ADB0;Q62504-3;Q62504-2;Q62504	A2ADB1;A2ADB0;Q62504-3;Q62504-2;Q62504	20.2129	21.0018	20.0689	24.2194	23.3817	23.1888	20.2077	19.9778	20.2546	19.955	21.6887	20.47	18.8867	20.9317	20.9749
tr|Q6ZWZ4|Q6ZWZ4_MOUSE 60S ribosomal protein L36 OS=Mus musculus GN=Rpl36 PE=1 SV=1;tr|A0A140T8K6|A0A140T8K6_MOUSE 60S ribosomal protein L36 OS=Mus musculus GN=Rpl36-ps3 PE=3 SV=1;sp|P47964|RL36_MOUSE 60S ribosomal protein L36 OS=Mus musculus GN=Rpl36 PE=3	60S ribosomal protein L36	Rpl36		0.348314	-1.2648	+	1.33485	-2.48875		0.27446	0.930627			0.224559	-0.689333	+	3.34133	-2.98491		0.896815	-2.29557	5	5	5	40	40	40	12.254	0	8.7694	487630000	6	Q6ZWZ4;A0A140T8K6;P47964;D3YX71	Q6ZWZ4;A0A140T8K6;P47964	22.9852	20.2823	18.9791	19.9214	19.7732	20.484	22.989	23.3835	22.7608	20.1863	22.5675	23.2872	20.8617	23.2977	23.4854
sp|Q3US17|ZNF48_MOUSE Zinc finger protein 48 OS=Mus musculus GN=Znf48 PE=1 SV=2	Zinc finger protein 48	Znf48		0.335165	1.17474		0.50599	-1.3002		0.0874616	-0.108243			0.486541	-1.21573		0.663217	-1.61155		0.407575	-0.39582	5	5	5	20.6	20.6	20.6	64.599	0	9.8947	744200000	29	Q3US17	Q3US17	22.4505	22.8317	23.3624	19.5566	22.7543	22.6865	22.6618	23.7101	23.4601	19.1019	22.0213	23.9971	22.1875	23.3336	23.3769
sp|Q91YE7-2|RBM5_MOUSE Isoform 2 of RNA-binding protein 5 OS=Mus musculus GN=Rbm5;sp|Q91YE7|RBM5_MOUSE RNA-binding protein 5 OS=Mus musculus GN=Rbm5 PE=1 SV=1;tr|S4R273|S4R273_MOUSE RNA-binding protein 5 (Fragment) OS=Mus musculus GN=Rbm5 PE=1 SV=1	RNA-binding protein 5	Rbm5		-4.34294e-08	0	+	2.58602	3.3429		-4.34294e-08	0	YES	+	3.43992	2.24501	+	3.35313	3.67327		-4.34294e-08	0	7	5	5	12.3	9.5	9.5	92.239	0	11.835	182130000	7	Q91YE7-2;Q91YE7;S4R273	Q91YE7-2;Q91YE7;S4R273	20.5556	20.9084	20.9145	23.2822	23.0994	22.732	19.6763	18.7539	19.6636	18.8918	20.5746	20.3325	18.7917	19.9052	20.388
tr|E9Q4N7|E9Q4N7_MOUSE Protein Arid1b OS=Mus musculus GN=Arid1b PE=1 SV=1;tr|E9Q4N6|E9Q4N6_MOUSE Protein Arid1b OS=Mus musculus GN=Arid1b PE=1 SV=1		Arid1b		1.05958	3.95043	+	4.01218	6.34432		0.0912824	-0.137693	YES		0.175556	-0.248285		0.0943569	-0.121003		0.0711439	0.127282	59	2	2	39.4	0.5	0.5	237.79	0	78.727	8094300000	42	E9Q4N7;E9Q4N6;E9QAQ7;A2BH40-4;A2BH40-2;A2BH40-3;A2BH40	E9Q4N7;E9Q4N6	25.5127	27.0347	26.8889	25.7977	26.3156	26.5782	25.8011	26.1321	27.1213	25.7256	21.8444	20.0151	19.3451	20.4965	19.817
tr|A0A0G2JFV9|A0A0G2JFV9_MOUSE Exosome complex component RRP45 (Fragment) OS=Mus musculus GN=Exosc9 PE=1 SV=1;sp|Q9JHI7|EXOS9_MOUSE Exosome complex component RRP45 OS=Mus musculus GN=Exosc9 PE=1 SV=1	Exosome complex component RRP45	Exosc9		0.392018	0.431992		0.206724	0.361102		0.198837	-0.366269			1.05883	-1.2485		0.183751	0.37535		1.2361	1.62385	3	3	3	18.9	18.9	18.9	14.706	0	4.5667	126540000	4	A0A0G2JFV9;Q9JHI7	A0A0G2JFV9;Q9JHI7	21.5946	22.1385	21.4879	19.4816	20.8126	21.1812	21.2491	19.3093	19.791	20.8003	22.1398	20.9849	20.5056	20.6245	19.262
sp|Q6T264|MAML1_MOUSE Mastermind-like protein 1 OS=Mus musculus GN=Maml1 PE=1 SV=2	Mastermind-like protein 1	Maml1		-4.34294e-08	0	+	2.64671	4.96311		-4.34294e-08	0	YES	+	3.22114	4.84112	+	3.36496	4.61766		-4.34294e-08	0	8	8	8	18.4	18.4	18.4	107.72	0	34.212	565190000	15	Q6T264;F6UY95	Q6T264	19.5757	19.5098	20.9233	24.9012	25.1139	24.5171	19.7015	19.9788	20.9989	20.5436	20.5867	20.2865	20.9354	20.1321	18.5753
sp|Q8BXJ2|TREF1_MOUSE Transcriptional-regulating factor 1 OS=Mus musculus GN=Trerf1 PE=1 SV=1;sp|Q8BXJ2-4|TREF1_MOUSE Isoform 4 of Transcriptional-regulating factor 1 OS=Mus musculus GN=Trerf1;sp|Q8BXJ2-2|TREF1_MOUSE Isoform 2 of Transcriptional-regulating	Transcriptional-regulating factor 1	Trerf1		0.0123013	-0.0437196	+	3.34934	5.36125		-4.34294e-08	0	YES	+	1.93988	4.73873	+	3.37145	4.75992		0.00702381	0.0211945	11	11	11	14.4	14.4	14.4	132.4	0	56.448	687340000	16	Q8BXJ2;Q8BXJ2-4;Q8BXJ2-2;Q8BXJ2-3	Q8BXJ2;Q8BXJ2-4;Q8BXJ2-2;Q8BXJ2-3	19.1905	19.3281	22.2064	25.0997	24.1906	25.6509	20.3534	19.9763	20.3318	21.5553	19.4958	19.8051	20.1191	19.5571	19.1813
sp|O70494-3|SP3_MOUSE Isoform 3 of Transcription factor Sp3 OS=Mus musculus GN=Sp3;sp|O70494-2|SP3_MOUSE Isoform 2 of Transcription factor Sp3 OS=Mus musculus GN=Sp3;sp|O70494|SP3_MOUSE Transcription factor Sp3 OS=Mus musculus GN=Sp3 PE=1 SV=2	Transcription factor Sp3	Sp3	+	3.62003	6.49475	+	4.06676	7.44953	+	3.2187	6.40181	YES		0.686026	0.575499		0.853818	0.928535		0.314494	0.353037	5	4	4	7.5	6.3	6.3	76.728	0	323.31	7408500000	36	O70494-3;O70494-2;O70494;K4DI62;Q9ESX2;Q64HY3-2;Q64HY3;Q8BMJ8;Q62445	O70494-3;O70494-2;O70494	27.1009	26.3254	26.7706	26.7004	27.5177	27.7052	25.7258	27.1065	26.3055	21.1787	19.806	19.7279	20.4855	19.7831	19.3062
sp|Q61321|SIX4_MOUSE Homeobox protein SIX4 OS=Mus musculus GN=Six4 PE=1 SV=1;tr|H3BL91|H3BL91_MOUSE Homeobox protein SIX4 OS=Mus musculus GN=Six4 PE=4 SV=2;sp|Q61321-2|SIX4_MOUSE Isoform 2 of Homeobox protein SIX4 OS=Mus musculus GN=Six4;sp|Q61321-3|SIX4_M	Homeobox protein SIX4	Six4		-4.34294e-08	0	+	3.61712	3.05285		-4.34294e-08	0	YES	+	3.4609	3.07444	+	3.3948	2.62468		-4.34294e-08	0	4	4	4	10.7	10.7	10.7	82.262	0	24.474	150240000	8	Q61321;H3BL91;Q61321-2;Q61321-3	Q61321;H3BL91;Q61321-2;Q61321-3	19.6956	19.1622	19.7167	22.512	22.9842	22.3017	20.1752	20.0218	19.7268	21.1456	19.7489	20.0692	19.827	19.4078	19.4045
sp|Q9QX96|SALL2_MOUSE Sal-like protein 2 OS=Mus musculus GN=Sall2 PE=1 SV=2	Sal-like protein 2	Sall2	+	3.03653	5.29677	+	4.15583	8.73528	+	2.91308	4.62153	YES	+	2.24807	3.28271	+	3.42021	2.83723		0.275613	-0.445483	19	18	18	33.2	31.9	31.9	104.94	0	323.31	8079300000	108	Q9QX96	Q9QX96	24.2538	26.2659	24.7927	28.4413	28.2302	28.4891	25.9327	25.0966	25.6196	19.771	19.8503	19.8009	18.6487	20.2824	20.0236
tr|E9Q8M1|E9Q8M1_MOUSE Protein Zfp358 OS=Mus musculus GN=Zfp358 PE=1 SV=1		Zfp358		0.508921	-0.604		0.46292	-1.99534		0.867687	-0.470057			0.314685	-1.30077		0.491201	-1.83657		0.39427	-0.535798	7	7	7	15.2	15.2	15.2	59.786	0	72.516	967720000	28	E9Q8M1	E9Q8M1	21.9935	23.7739	22.7501	18.3226	23.0113	23.2814	23.2109	23.0451	23.8689	23.3938	23.3672	23.5686	21.9276	25.1736	23.5
sp|Q3UH06|RREB1_MOUSE Ras-responsive element-binding protein 1 OS=Mus musculus GN=Rreb1 PE=1 SV=2;sp|Q3UH06-3|RREB1_MOUSE Isoform 3 of Ras-responsive element-binding protein 1 OS=Mus musculus GN=Rreb1;sp|Q3UH06-2|RREB1_MOUSE Isoform 2 of Ras-responsive ele	Ras-responsive element-binding protein 1	Rreb1	+	4.13982	6.30158	+	4.11284	6.01457	+	1.94642	5.9053	YES		1.06669	0.687136		0.0859807	0.0896543		0.86058	-0.597482	35	35	35	29.5	29.5	29.5	184.15	0	323.31	6820800000	144	Q3UH06;Q3UH06-3;Q3UH06-2;Q3UH06-4;F6UB40	Q3UH06;Q3UH06-3;Q3UH06-2;Q3UH06-4	26.1136	26.3547	26.7056	27.3949	26.5866	27.2538	27.5004	26.8994	26.5665	20.2859	19.4426	20.5406	20.8252	20.7774	21.589
sp|Q3UFB2|BCD1_MOUSE Box C/D snoRNA protein 1 OS=Mus musculus GN=Znhit6 PE=1 SV=2;sp|Q3UFB2-2|BCD1_MOUSE Isoform 2 of Box C/D snoRNA protein 1 OS=Mus musculus GN=Znhit6	Box C/D snoRNA protein 1	Znhit6	+	2.38464	3.56486	+	4.86419	8.21446	+	2.47242	4.35558	YES	+	2.94152	3.49395	+	3.48131	3.2191		0.275643	-0.274853	19	19	19	41.7	41.7	41.7	52.212	0	323.31	4989800000	47	Q3UFB2;Q3UFB2-2;A0A0G2JG05;A0A0G2JGA1;A0A0G2JFP8	Q3UFB2;Q3UFB2-2	23.3033	24.3594	24.4015	27.3228	27.9508	27.2725	23.9458	24.5098	24.4331	20.0836	21.4196	19.8664	19.2469	19.7305	18.9252
sp|Q9JI57-4|GT2D1_MOUSE Isoform 4 of General transcription factor II-I repeat domain-containing protein 1 OS=Mus musculus GN=Gtf2ird1;sp|Q9JI57-5|GT2D1_MOUSE Isoform 5 of General transcription factor II-I repeat domain-containing protein 1 OS=Mus musculus	General transcription factor II-I repeat domain-containing protein 1	Gtf2ird1	+	4.17984	5.62904	+	4.18345	6.42098	+	3.75091	6.3026	YES		0.435322	0.191882		0.218342	0.171074		0.0288338	-0.0208085	34	34	1	44.5	44.5	2.6	108.45	0	238.7	5763500000	114	Q9JI57-4;Q9JI57-5;Q9JI57-6;Q6PD35;Q9JI57-3;A0A0J9YTX7;Q9JI57-7;A0A0J9YUI9	Q9JI57-4;Q9JI57-5;Q9JI57-6;Q6PD35;Q9JI57-3;A0A0J9YTX7;Q9JI57-7	26.4983	26.5868	26.5672	26.9676	26.3716	26.8887	27.0531	26.3524	26.3092	21.516	20.3966	20.8525	20.0233	19.9791	20.9626
sp|Q6DFW4|NOP58_MOUSE Nucleolar protein 58 OS=Mus musculus GN=Nop58 PE=1 SV=1;tr|A0A0A0MQ76|A0A0A0MQ76_MOUSE Nucleolar protein 58 OS=Mus musculus GN=Nop58 PE=1 SV=1;tr|A0A087WQ46|A0A087WQ46_MOUSE Nucleolar protein 58 (Fragment) OS=Mus musculus GN=Nop58 PE=	Nucleolar protein 58	Nop58	+	2.76582	6.56234	+	4.1945	6.37698	+	3.35732	5.59276	YES		0.629133	-0.613099		0.336482	-0.290994		0.528302	0.322105	21	21	21	40.3	40.3	40.3	60.342	0	263.38	4938000000	79	Q6DFW4;A0A0A0MQ76;A0A087WQ46;A0A087WP00;A0A087WSU5;A0A087WSL8	Q6DFW4;A0A0A0MQ76;A0A087WQ46	27.0491	26.1806	26.8415	26.7571	25.578	25.8968	26.3817	26.2602	26.4629	20.8305	21.0952	18.4584	19.8791	19.6915	19.5303
sp|Q8CH18-3|CCAR1_MOUSE Isoform 3 of Cell division cycle and apoptosis regulator protein 1 OS=Mus musculus GN=Ccar1;sp|Q8CH18|CCAR1_MOUSE Cell division cycle and apoptosis regulator protein 1 OS=Mus musculus GN=Ccar1 PE=1 SV=1	Cell division cycle and apoptosis regulator protein 1	Ccar1	+	3.92121	4.73834	+	4.19854	5.53773	+	4.12192	5.00318	YES		0.117281	0.068292		0.126786	0.091493		0.040609	0.023201	18	18	18	21.3	21.3	21.3	124.74	0	124.16	2259800000	58	Q8CH18-3;Q8CH18;Q8CH18-2	Q8CH18-3;Q8CH18	25.1668	25.2558	25.4378	25.5825	24.9642	25.5185	25.5769	24.9633	25.2506	21.0833	20.5494	20.0127	19.4055	19.7798	20.2668
tr|B1AWL2|B1AWL2_MOUSE Protein Zfp462 OS=Mus musculus GN=Zfp462 PE=1 SV=1		Zfp462	+	5.00621	8.15106	+	4.23769	9.41634	+	3.57154	8.16596	YES		0.690589	0.360391		0.00809423	0.00924238		0.44505	-0.351149	67	67	67	32.1	32.1	32.1	282.71	0	323.31	24213000000	320	B1AWL2;B1AWL4;B1AWL5	B1AWL2	28.3461	28.3942	28.7384	29.1977	28.4951	28.867	28.3052	28.8283	29.3987	20.5317	19.8182	20.6756	19.6557	18.5059	20.1493
sp|O55201|SPT5H_MOUSE Transcription elongation factor SPT5 OS=Mus musculus GN=Supt5h PE=1 SV=1;sp|O55201-2|SPT5H_MOUSE Isoform 2 of Transcription elongation factor SPT5 OS=Mus musculus GN=Supt5h	Transcription elongation factor SPT5	Supt5h	+	5.69244	3.81977	+	4.28296	4.15035	+	3.64492	4.90804	YES		1.08558	-0.197396		0.494696	-0.2068		0.0174775	-0.00940386	12	12	12	16.9	16.9	16.9	120.66	0	84.695	1042000000	39	O55201;O55201-2;A0A140LJ34	O55201;O55201-2	24.289	24.142	24.3193	24.0372	24.1734	23.9475	24.5052	23.9328	24.3405	20.2832	20.5208	20.487	20.2418	19.966	19.4992
tr|A0A0R4J1L3|A0A0R4J1L3_MOUSE Zinc finger protein with KRAB and SCAN domains 3 OS=Mus musculus GN=Zkscan3 PE=1 SV=1;sp|Q91VW9|ZKSC3_MOUSE Zinc finger protein with KRAB and SCAN domains 3 OS=Mus musculus GN=Zkscan3 PE=1 SV=1	Zinc finger protein with KRAB and SCAN domains 3	Zkscan3	+	4.69483	7.08691	+	4.30924	6.91532	+	3.80971	6.71971	YES		0.636881	0.496942		0.621039	0.616914		0.13751	0.119972	21	21	17	57.9	57.9	50.3	62.625	0	319.81	6576300000	81	A0A0R4J1L3;Q91VW9;D3YTV4;Q5RJ53;F6VSC7	A0A0R4J1L3;Q91VW9	26.5648	26.6615	26.2666	26.3661	27.1278	27.4899	25.9737	26.1964	26.9629	19.7539	18.8552	19.6231	20.2289	19.7431	20.2659
sp|Q7TSZ8|NACC1_MOUSE Nucleus accumbens-associated protein 1 OS=Mus musculus GN=Nacc1 PE=1 SV=1	Nucleus accumbens-associated protein 1	Nacc1	+	1.98258	2.64887	+	3.07316	5.98091	+	3.39401	2.76838	YES	+	2.13114	2.67102	+	3.54646	3.84762		1.03982	1.1766	14	14	14	25.3	25.3	25.3	56.536	0	310.69	1960500000	38	Q7TSZ8;Q9DCM7	Q7TSZ8	23.1261	23.169	24.5881	26.6158	25.8535	26.4269	22.5832	22.0081	22.762	21.5858	20.8941	20.4567	19.2328	21.3944	20.3262
tr|Q8VD35|Q8VD35_MOUSE Homeobox protein OTX2 OS=Mus musculus GN=Otx2 PE=1 SV=1;tr|Q8R0B5|Q8R0B5_MOUSE Homeobox protein OTX2 OS=Mus musculus GN=Otx2 PE=1 SV=1;sp|P80206|OTX2_MOUSE Homeobox protein OTX2 OS=Mus musculus GN=Otx2 PE=1 SV=1;tr|D3Z7L5|D3Z7L5_MOUS	Homeobox protein OTX2	Otx2		-4.34294e-08	0	+	3.08093	2.44399		-4.34294e-08	0	YES	+	2.28269	1.82562	+	3.54674	3.24809		-4.34294e-08	0	2	2	2	10.4	10.4	10.4	31.608	0	11.789	125770000	4	Q8VD35;Q8R0B5;P80206;D3Z7L5;D3Z4G2;D3YZ94	Q8VD35;Q8R0B5;P80206;D3Z7L5;D3Z4G2;D3YZ94	20.2883	21.1671	21.0438	22.8883	22.7903	22.2975	19.2696	19.1529	19.8092	20.63	19.8308	19.7431	20.1628	20.5828	19.8985
tr|F6Z7L1|F6Z7L1_MOUSE Trinucleotide repeat-containing gene 18 protein (Fragment) OS=Mus musculus GN=Tnrc18 PE=1 SV=2;tr|D3YV17|D3YV17_MOUSE Trinucleotide repeat-containing gene 18 protein OS=Mus musculus GN=Tnrc18 PE=1 SV=2;sp|Q80WC3-2|TNC18_MOUSE Isoform	Trinucleotide repeat-containing gene 18 protein	Tnrc18	+	2.14502	-1.14385	+	3.27191	3.73651		0.409281	-0.376206	YES	+	4.21579	4.93312	+	3.59911	4.51558		0.640359	-0.417541	9	9	9	4.3	4.3	4.3	285.85	0	34.022	401540000	16	F6Z7L1;D3YV17;Q80WC3-2;Q80WC3;Q80WC3-3	F6Z7L1;D3YV17;Q80WC3-2;Q80WC3	19.5227	19.1468	19.1654	24.6337	24.2376	23.7629	19.5237	19.343	20.2208	20.6937	20.0564	20.5164	20.7652	19.9362	20.7234
tr|E9QME5|E9QME5_MOUSE E3 ubiquitin-protein ligase TRIM33 OS=Mus musculus GN=Trim33 PE=1 SV=1;sp|Q99PP7-2|TRI33_MOUSE Isoform Beta of E3 ubiquitin-protein ligase TRIM33 OS=Mus musculus GN=Trim33	E3 ubiquitin-protein ligase TRIM33	Trim33	+	3.57097	7.07886	+	4.33229	7.11727	+	3.38018	6.30693	YES		0.00209112	0.00237211		0.795514	0.532427		1.04663	0.530055	35	35	1	30.1	30.1	0.9	121.68	0	323.31	7295300000	136	E9QME5;Q99PP7-2;A0A0G2JGY5;A0A0G2JE09;A0A0G2JFC3	E9QME5;Q99PP7-2	26.5896	27.109	27.3388	26.5403	26.9435	27.5608	26.4838	26.3317	26.6317	19.0598	19.815	20.9261	20.2079	19.4413	20.0436
tr|F6TB64|F6TB64_MOUSE Ubinuclein-2 (Fragment) OS=Mus musculus GN=Ubn2 PE=1 SV=1;sp|Q80WC1-2|UBN2_MOUSE Isoform 2 of Ubinuclein-2 OS=Mus musculus GN=Ubn2;sp|Q80WC1-3|UBN2_MOUSE Isoform 3 of Ubinuclein-2 OS=Mus musculus GN=Ubn2;sp|Q80WC1|UBN2_MOUSE Ubinucle	Ubinuclein-2	Ubn2		-4.34294e-08	0	+	3.76108	3.99389		-4.34294e-08	0	YES	+	3.45876	4.07541	+	3.64733	3.6955		-4.34294e-08	0	7	7	7	10.1	10.1	10.1	112.22	0	35.193	358230000	9	F6TB64;Q80WC1-2;Q80WC1-3;Q80WC1;Q80WC1-4;F6UTU1	F6TB64;Q80WC1-2;Q80WC1-3;Q80WC1;Q80WC1-4;F6UTU1	20.3987	20.2758	19.6186	24.4825	24.3945	23.6423	20.5417	20.2457	20.6453	20.3978	21.2377	19.37	19.9531	20.1909	20.3937
tr|S4R1W5|S4R1W5_MOUSE Protein Rbm6 OS=Mus musculus GN=Rbm6 PE=1 SV=1;tr|Q3ULB0|Q3ULB0_MOUSE Protein Rbm6 OS=Mus musculus GN=Rbm6 PE=1 SV=1		Rbm6	+	1.46958	1.64978	+	2.78188	5.65161	+	1.63696	3.35865	YES	+	3.95257	5.08485	+	3.65309	3.92852		1.24854	-1.15633	30	30	30	30.6	30.6	30.6	128.37	0	323.31	2501900000	49	S4R1W5;Q3ULB0;A0A0A6YY54;S4R1I5;A0A0A6YWN4	S4R1W5;Q3ULB0	21.9208	21.2657	22.3719	26.7922	27.1288	26.892	22.5463	22.929	23.5522	19.4114	20.7835	20.4142	22.6952	20.986	20.1769
sp|Q60665-2|SKIL_MOUSE Isoform 2 of Ski-like protein OS=Mus musculus GN=Skil;tr|D3Z7C5|D3Z7C5_MOUSE Ski-like protein OS=Mus musculus GN=Skil PE=1 SV=1	Ski-like protein	Skil	+	3.74647	5.24622	+	3.22503	4.72741	+	3.04622	5.55913	YES		1.03098	0.88858		0.760237	-0.728848	+	2.93889	-1.61743	19	19	1	37	37	2.9	71.06	0	92.158	2202400000	37	Q60665-2;D3Z7C5;D3YYG2	Q60665-2;D3Z7C5	24.1098	24.1017	24.2876	25.3919	24.2578	25.5152	26.0634	25.4336	25.8545	18.7316	18.3648	19.664	20.8548	20.0187	20.1091
tr|A0A0A0MQ73|A0A0A0MQ73_MOUSE Histone-lysine N-methyltransferase 2D OS=Mus musculus GN=Kmt2d PE=1 SV=1;sp|Q6PDK2|KMT2D_MOUSE Histone-lysine N-methyltransferase 2D OS=Mus musculus GN=Kmt2d PE=1 SV=2	Histone-lysine N-methyltransferase;Histone-lysine N-methyltransferase 2D	Kmt2d	+	4.60475	2.68271		0.428855	1.05448		1.17517	1.61945	YES		0.450134	-0.966224		0.530557	-1.17093		0.246321	-0.204705	4	4	4	1.2	1.2	1.2	600.3	0	4.4829	227830000	4	A0A0A0MQ73;Q6PDK2;V9GX77	A0A0A0MQ73;Q6PDK2	21.6883	21.8115	22.004	19.0337	21.6804	21.891	21.4183	22.4471	22.2525	19.025	19.2981	19.1325	20.7784	19.0472	19.6161
sp|Q9JM05|PIAS4_MOUSE E3 SUMO-protein ligase PIAS4 OS=Mus musculus GN=Pias4 PE=1 SV=2;tr|D6RGB7|D6RGB7_MOUSE E3 SUMO-protein ligase PIAS4 OS=Mus musculus GN=Pias4 PE=1 SV=1	E3 SUMO-protein ligase PIAS4	Pias4		-4.34294e-08	0	+	2.39586	4.84304		-4.34294e-08	0	YES	+	2.10161	5.0243	+	3.68613	4.37099		-4.34294e-08	0	11	11	11	25.2	25.2	25.2	55.569	0	61.746	528010000	18	Q9JM05;D6RGB7;F6RKH8	Q9JM05;D6RGB7	19.1403	18.5361	21.7332	25.3597	24.7275	24.3953	20.5325	20.7318	20.1053	19.5456	20.8303	20.3014	20.3707	18.5108	21.072
tr|G3UZ60|G3UZ60_MOUSE Small ubiquitin-related modifier 3 OS=Mus musculus GN=Sumo3 PE=1 SV=1;tr|G3UWI9|G3UWI9_MOUSE SMT3 suppressor of mif two 3 homolog 3 (Yeast), isoform CRA_c OS=Mus musculus GN=Sumo3 PE=1 SV=1;tr|G3UWX9|G3UWX9_MOUSE SMT3 suppressor of m	Small ubiquitin-related modifier 3;Small ubiquitin-related modifier	Sumo3	+	2.39001	7.26198	+	4.41191	6.77085	+	3.02088	8.11259	YES		0.494076	0.64737		0.0603287	0.0448577		0.516293	-0.602512	16	16	8	72	72	45.3	8.6017	0	323.31	151530000000	156	G3UZ60;G3UWI9;G3UWX9;Q9Z172;G3UZA7;Q9Z172-2;G3UZX6;D3YW94	G3UZ60;G3UWI9;G3UWX9;Q9Z172;G3UZA7;Q9Z172-2	31.1467	30.1268	31.8899	32.1856	31.6035	31.3163	31.6475	31.7174	31.6059	21.5891	24.5991	25.1892	25.3861	24.7333	24.6735
tr|A0A0U1RPV5|A0A0U1RPV5_MOUSE Probable fibrosin-1 OS=Mus musculus GN=Fbrs PE=1 SV=1;sp|Q8R089|FBRS_MOUSE Probable fibrosin-1 OS=Mus musculus GN=Fbrs PE=1 SV=2;tr|A0A0U1RNY3|A0A0U1RNY3_MOUSE Probable fibrosin-1 (Fragment) OS=Mus musculus GN=Fbrs PE=1 SV=1;	Probable fibrosin-1	Fbrs	+	1.5707	-0.703713		0.410848	1.78743	+	3.09509	-1.73825		+	3.42294	0.530041	+	3.68977	0.587487		0.505576	0.0574455	8	8	8	31.2	31.2	31.2	39.456	0	46.476	2291800000	46	A0A0U1RPV5;Q8R089;A0A0U1RNY3;A0A0U1RNQ7	A0A0U1RPV5;Q8R089;A0A0U1RNY3;A0A0U1RNQ7	23.9631	24.0724	24.0745	24.5188	24.6236	24.5579	23.9795	24.0371	23.9213	24.3885	25.0906	24.7422	19.1135	25.0218	24.2026
sp|Q8C0P7|ZN451_MOUSE E3 SUMO-protein ligase ZNF451 OS=Mus musculus GN=Znf451 PE=1 SV=1	Zinc finger protein 451	Znf451	+	4.12451	8.45518	+	4.42402	8.91965	+	3.39675	7.56646	YES		0.721505	0.790979		0.517474	0.795068		0.0019812	0.00408936	53	53	53	50.4	50.4	50.4	120.07	0	323.31	32346000000	280	Q8C0P7;E9Q9H6;A0A0A6YX30;A0A0A6YWV3	Q8C0P7	29.1334	27.969	28.8854	28.7941	29.5547	30.0118	27.5264	29.067	29.3821	20.7562	20.34	19.526	20.2171	21.0789	20.3057
sp|Q8BN78|KAISO_MOUSE Transcriptional regulator Kaiso OS=Mus musculus GN=Zbtb33 PE=1 SV=1;tr|A2A3Z2|A2A3Z2_MOUSE Transcriptional regulator Kaiso (Fragment) OS=Mus musculus GN=Zbtb33 PE=1 SV=1	Transcriptional regulator Kaiso	Zbtb33	+	3.79909	6.9381	+	4.42557	6.66424	+	3.54254	6.26113	YES		0.113685	-0.0373631		0.258625	-0.153556		0.168956	-0.116193	19	19	19	38.9	38.9	38.9	74.049	0	323.31	5759200000	92	Q8BN78;A2A3Z2	Q8BN78;A2A3Z2	26.3838	26.7473	26.696	26.6072	26.6088	26.499	27.0205	26.2642	26.891	20.6485	19.2064	19.158	20.5713	19.6146	19.5364
sp|A2A791|ZMYM4_MOUSE Zinc finger MYM-type protein 4 OS=Mus musculus GN=Zmym4 PE=1 SV=1;sp|A2A791-2|ZMYM4_MOUSE Isoform 2 of Zinc finger MYM-type protein 4 OS=Mus musculus GN=Zmym4;tr|F6VYE2|F6VYE2_MOUSE Zinc finger MYM-type protein 4 (Fragment) OS=Mus mus	Zinc finger MYM-type protein 4	Zmym4	+	4.19439	7.24061	+	4.42941	7.48411	+	2.33542	6.31477	YES		0.0721136	0.0826467		0.241504	0.220423		0.12312	0.137776	37	37	37	29.8	29.8	29.8	172.44	0	323.31	12430000000	135	A2A791;A2A791-2;F6VYE2	A2A791;A2A791-2;F6VYE2	27.4921	28.4346	27.4848	28.3759	27.5657	27.7178	28.1868	27.4098	27.4016	21.1019	20.3479	20.2399	19.8592	20.5508	20.7972
sp|Q60972|RBBP4_MOUSE Histone-binding protein RBBP4 OS=Mus musculus GN=Rbbp4 PE=1 SV=5	Histone-binding protein RBBP4	Rbbp4	+	4.71928	5.07604		0.877225	2.90277	+	3.04788	4.76758	YES		0.610848	-2.04368		0.464078	-1.61583		1.24794	0.427852	5	5	3	17.2	17.2	12.5	47.655	0	54.403	1343600000	17	Q60972;F6ZLC6	Q60972	24.8156	25.0945	24.9144	19.9019	24.4824	24.3092	24.2862	24.4898	24.765	19.8319	19.5389	20.2256	19.3199	20.5346	20.1306
sp|Q9Z103|ADNP_MOUSE Activity-dependent neuroprotector homeobox protein OS=Mus musculus GN=Adnp PE=1 SV=2	Activity-dependent neuroprotector homeobox protein	Adnp	+	3.24962	6.40086	+	4.45142	6.77608	+	4.87239	6.52606	YES		0.751016	-0.261857		0.983265	-0.483745		0.407134	-0.221888	26	26	26	29.5	29.5	29.5	124.31	0	237.63	5682100000	93	Q9Z103	Q9Z103	26.5506	26.5506	26.8923	26.6167	26.2349	26.3563	27.2863	26.7256	26.6472	21.5235	19.6601	19.6072	20.0825	19.777	19.0202
sp|Q8BHJ9|SLU7_MOUSE Pre-mRNA-splicing factor SLU7 OS=Mus musculus GN=Slu7 PE=1 SV=1;tr|Z4YM25|Z4YM25_MOUSE Pre-mRNA-splicing factor SLU7 (Fragment) OS=Mus musculus GN=Slu7 PE=1 SV=1	Pre-mRNA-splicing factor SLU7	Slu7		0.95677	2.45725		1.04426	5.76274	+	1.30062	4.13405	YES	+	3.66288	3.2807	+	3.00984	2.21963	+	2.99415	-1.06106	25	25	25	41.9	41.9	41.9	68.079	0	323.31	4043200000	57	Q8BHJ9;Z4YM25;B0QZT9	Q8BHJ9;Z4YM25	24.483	24.7394	24.7577	27.8036	28.4101	27.6085	25.8597	25.563	25.7405	23.6033	23.1883	19.8167	27.305	19.0941	20.1348
tr|D3YUG5|D3YUG5_MOUSE MKL/myocardin-like protein 1 (Fragment) OS=Mus musculus GN=Mkl1 PE=1 SV=1;tr|D3YUI2|D3YUI2_MOUSE MKL/myocardin-like protein 1 OS=Mus musculus GN=Mkl1 PE=1 SV=1;sp|Q8K4J6-2|MKL1_MOUSE Isoform 2 of MKL/myocardin-like protein 1 OS=Mus m	MKL/myocardin-like protein 1	Mkl1		-4.34294e-08	0	+	5.29069	5.57266		-4.34294e-08	0	YES	+	5.34673	6.04488	+	3.77718	6.47473		-4.34294e-08	0	14	14	14	25.4	25.4	25.4	74.767	0	190.54	1483600000	24	D3YUG5;D3YUI2;Q8K4J6-2;Q8K4J6	D3YUG5;D3YUI2;Q8K4J6-2;Q8K4J6	20.3141	19.9395	19.9778	26.2152	26.2905	25.8605	19.534	20.487	18.921	19.1327	19.1186	19.7928	20.3854	20.7473	20.5155
tr|Q3UT17|Q3UT17_MOUSE Protein 5730507C01Rik OS=Mus musculus GN=5730507C01Rik PE=1 SV=1;tr|J3QPX0|J3QPX0_MOUSE Protein 5730507C01Rik OS=Mus musculus GN=5730507C01Rik PE=1 SV=1		5730507C01Rik		0.339921	1.46893		0.113624	0.47628		0.246454	-0.364771			0.573562	-1.64717		0.650114	-1.58479		0.0262561	0.0623798	7	5	5	30.1	13.8	13.8	45.208	0	73.925	1462700000	30	Q3UT17;J3QPX0	Q3UT17;J3QPX0	25.6789	23.1908	24.1236	20.6044	23.4461	24.0014	23.6921	24.8288	24.2853	23.8205	25.0864	19.6797	23.0476	20.0302	23.5452
sp|P81269|ATF1_MOUSE Cyclic AMP-dependent transcription factor ATF-1 OS=Mus musculus GN=Atf1 PE=1 SV=1	Cyclic AMP-dependent transcription factor ATF-1	Atf1		-4.34294e-08	0	+	3.63161	5.85319		-4.34294e-08	0	YES	+	4.14593	5.99944	+	3.78484	7.2695		-4.34294e-08	0	8	8	8	26	26	26	29.237	0	95.483	1168600000	13	P81269;D3Z7P7;D3Z326;F6VJ22;D3Z6A5;P27699-11;F6QWT6;F6U9F5;P27699-10;P27699-2;P27699-8;F6Q346;Q62347;P27699-7;F6W4F5;E9PWV9;P27699-6;D3Z7M6;F6QKL8;D3Z2U7;P27699-5;Q01147-2;Q01147;F6U840;E9PWM8	P81269	19.2961	20.09	20.2603	25.6219	26.2596	25.7633	18.2691	17.9815	19.5858	20.4205	20.8909	20.0097	20.6472	19.2136	20.2244
tr|G3X8R5|G3X8R5_MOUSE Glutamine-rich protein 1 OS=Mus musculus GN=Qrich1 PE=1 SV=1;sp|Q3UA37|QRIC1_MOUSE Glutamine-rich protein 1 OS=Mus musculus GN=Qrich1 PE=1 SV=1	Glutamine-rich protein 1	Qrich1		-4.34294e-08	0	+	4.74679	6.68882		0.888564	0.834049	YES	+	3.63119	5.52742	+	3.79384	5.63652		0.0820188	0.1091	12	12	12	15.1	15.1	15.1	86.528	0	323.31	1706100000	26	G3X8R5;Q3UA37;Q8BUN3;A0A0A6YXZ6;A0A0A6YVQ2;A0A0A6YXK0;A0A0A6YXK2;A0A0A6YWT7;A0A0A6YY13;A0A0A6YWV5	G3X8R5;Q3UA37	21.1282	20.1937	21.3418	26.9319	26.0506	26.2634	21.3965	20.5357	20.4041	19.4245	21.5656	19.2971	19.8102	19.8132	19.556
tr|Q8BGJ5|Q8BGJ5_MOUSE MCG13402, isoform CRA_a OS=Mus musculus GN=Ptbp1 PE=1 SV=1;tr|Q922I7|Q922I7_MOUSE MCG13402, isoform CRA_c OS=Mus musculus GN=Ptbp1 PE=1 SV=1;tr|Q8CB58|Q8CB58_MOUSE MCG13402, isoform CRA_d OS=Mus musculus GN=Ptbp1 PE=1 SV=1;sp|P17225|	Polypyrimidine tract-binding protein 1	Ptbp1		1.28119	2.01131	+	1.95585	3.7379		0.272238	-0.437955	YES	+	3.27255	1.87702	+	3.79561	2.3462		0.90267	0.46918	8	8	8	25.7	25.7	25.7	56.891	0	91.047	741320000	23	Q8BGJ5;Q922I7;Q8CB58;P17225;E9QMW9;F7DCW4;E9Q0W3;E9Q279;F7C521;G8JL74;G3UXA6;Q8BHD7-2;Q8BHD7	Q8BGJ5;Q922I7;Q8CB58;P17225;E9QMW9	22.8627	22.7239	22.2695	24.59	24.4499	24.4473	22.4012	21.843	22.2044	20.5831	19.3829	21.8562	20.3435	22.3657	19.5644
tr|E9Q9Y4|E9Q9Y4_MOUSE Methylcytosine dioxygenase TET1 OS=Mus musculus GN=Tet1 PE=1 SV=1;sp|Q3URK3|TET1_MOUSE Methylcytosine dioxygenase TET1 OS=Mus musculus GN=Tet1 PE=1 SV=2	Methylcytosine dioxygenase TET1	Tet1	+	1.97809	2.17839	+	2.81256	4.91617	+	1.74437	2.34701	YES	+	2.29108	3.43639	+	1.91022	2.70136	+	3.02844	-0.735032	15	15	15	9.9	9.9	9.9	222.94	0	121.1	1010700000	28	E9Q9Y4;Q3URK3;G3UXI7;G3UZ35	E9Q9Y4;Q3URK3	21.9826	22.0251	22.0336	26.6248	24.5319	25.1939	22.9054	22.6258	22.7153	20.79	19.2728	19.4434	20.4445	20.8552	20.3023
tr|E9Q2I4|E9Q2I4_MOUSE Protein Elmsan1 OS=Mus musculus GN=Elmsan1 PE=1 SV=1		Elmsan1		-4.34294e-08	0	+	3.91114	6.48793		-4.34294e-08	0	YES	+	2.96384	6.44769	+	3.81415	5.60377		-4.34294e-08	0	22	22	22	29.6	29.6	29.6	119.72	0	323.31	1549500000	39	E9Q2I4	E9Q2I4	19.7305	21.068	18.5433	26.5267	26.387	25.7711	20.9998	19.9708	20.9029	18.8238	18.7769	19.7272	19.2895	20.4812	19.4502
sp|Q8BJ71|NUP93_MOUSE Nuclear pore complex protein Nup93 OS=Mus musculus GN=Nup93 PE=1 SV=1;sp|Q8BJ71-2|NUP93_MOUSE Isoform 2 of Nuclear pore complex protein Nup93 OS=Mus musculus GN=Nup93	Nuclear pore complex protein Nup93	Nup93	+	4.88244	3.1129		0.45493	1.32721		0.0416368	0.117372	YES		0.214292	-0.279715		0.2663	-0.38298		0.138253	-0.103264	5	5	5	9	9	9	93.28	0	125.23	542720000	16	Q8BJ71;Q8BJ71-2	Q8BJ71;Q8BJ71-2	22.7469	22.8365	22.7052	23.4916	21.9152	22.0427	22.3552	22.9533	23.29	19.8765	19.5512	19.5222	20.0824	19.9281	23.4574
tr|F6RJ39|F6RJ39_MOUSE Apoptotic chromatin condensation inducer in the nucleus (Fragment) OS=Mus musculus GN=Acin1 PE=1 SV=1;sp|Q9JIX8-4|ACINU_MOUSE Isoform 4 of Apoptotic chromatin condensation inducer in the nucleus OS=Mus musculus GN=Acin1;sp|Q9JIX8|ACI	Apoptotic chromatin condensation inducer in the nucleus	Acin1	+	3.80902	4.60932	+	3.59662	3.84446	+	2.08463	4.9467	YES		0.161169	0.0827586	+	2.15637	-0.980996	+	3.16894	-1.06376	11	11	11	9.9	9.9	9.9	143.54	0	71.737	1529700000	28	F6RJ39;Q9JIX8-4;Q9JIX8;B8JJ91;Q9JIX8-3;Q9JIX8-2;B8JJ90;Q52KR6;B8JJ92;B8JJ89	F6RJ39;Q9JIX8-4;Q9JIX8;B8JJ91;Q9JIX8-3;Q9JIX8-2;B8JJ90;Q52KR6;B8JJ92	24.268	24.3414	24.535	24.3859	24.8	24.2068	25.2966	25.4772	25.5619	19.1479	19.9485	20.2202	20.997	20.7396	20.1228
tr|D3Z5N6|D3Z5N6_MOUSE Zinc finger protein ubi-d4 OS=Mus musculus GN=Dpf2 PE=1 SV=1;sp|Q61103|REQU_MOUSE Zinc finger protein ubi-d4 OS=Mus musculus GN=Dpf2 PE=1 SV=1;tr|F8WIP7|F8WIP7_MOUSE Zinc finger protein ubi-d4 (Fragment) OS=Mus musculus GN=Dpf2 PE=1	Zinc finger protein ubi-d4	Dpf2	+	4.69352	6.43483	+	4.31749	5.94586	+	4.83639	6.77593	YES	+	2.86039	-1.18337	+	3.83162	-1.34962		0.442008	-0.166252	19	19	19	48.4	48.4	48.4	45.854	0	323.31	4861600000	101	D3Z5N6;Q61103;F8WIP7	D3Z5N6;Q61103;F8WIP7	26.5176	26.8876	26.4307	25.3241	25.4829	25.4787	26.6618	26.7406	26.9322	20.4908	20.3317	19.7089	20.1037	19.0953	19.2493
sp|Q8CGF7-2|TCRG1_MOUSE Isoform 2 of Transcription elongation regulator 1 OS=Mus musculus GN=Tcerg1;sp|Q8CGF7|TCRG1_MOUSE Transcription elongation regulator 1 OS=Mus musculus GN=Tcerg1 PE=1 SV=2;sp|Q8CGF7-3|TCRG1_MOUSE Isoform 3 of Transcription elongation	Transcription elongation regulator 1	Tcerg1	+	1.34791	1.1949	+	4.3235	7.14039		0.498892	1.30736	YES	+	4.00466	5.71747	+	3.91226	6.05028		0.262907	0.332804	36	36	36	30.4	30.4	30.4	121.58	0	269.73	3485900000	68	Q8CGF7-2;Q8CGF7;Q8CGF7-3	Q8CGF7-2;Q8CGF7;Q8CGF7-3	22.0328	20.9501	21.8359	27.5591	27.378	27.0341	21.4168	21.8475	20.556	20.2039	20.1271	20.9031	20.8704	19.7439	19.9357
sp|Q3UCQ1-2|FOXK2_MOUSE Isoform 2 of Forkhead box protein K2 OS=Mus musculus GN=Foxk2;sp|Q3UCQ1|FOXK2_MOUSE Forkhead box protein K2 OS=Mus musculus GN=Foxk2 PE=1 SV=3	Forkhead box protein K2	Foxk2		-4.34294e-08	0	+	2.34408	5.8515		-4.34294e-08	0	YES	+	2.68057	5.64189	+	3.93503	5.50581		-4.34294e-08	0	14	14	12	32	32	28.9	61.21	0	73.097	1379700000	35	Q3UCQ1-2;Q3UCQ1	Q3UCQ1-2;Q3UCQ1	20.313	21.8021	19.2375	26.5972	26.0616	25.6195	21.0442	20.4559	20.2607	20.06	19.5458	20.9351	18.2895	21.3027	21.1316
sp|Q56A10-2|ZN608_MOUSE Isoform 2 of Zinc finger protein 608 OS=Mus musculus GN=Znf608;sp|Q56A10|ZN608_MOUSE Zinc finger protein 608 OS=Mus musculus GN=Znf608 PE=1 SV=1	Zinc finger protein 608	Znf608		0.0922759	-0.0504169	+	1.62869	2.20606		0.8374	-0.204984	YES	+	3.97777	1.77906	+	4.0748	2.07186		0.912077	0.292799	58	57	57	46.3	46.3	46.3	156.03	0	323.31	23012000000	243	Q56A10-2;Q56A10;Q56A10-3	Q56A10-2;Q56A10	27.3898	27.3265	27.6502	29.2208	29.3451	29.1377	26.9962	27.3769	27.1151	27.2067	27.5241	27.787	25.7963	27.6382	27.651
sp|Q9JL60|GMEB1_MOUSE Glucocorticoid modulatory element-binding protein 1 OS=Mus musculus GN=Gmeb1 PE=1 SV=2	Glucocorticoid modulatory element-binding protein 1	Gmeb1		-4.34294e-08	0	+	3.10064	3.16991		-4.34294e-08	0	YES	+	1.91689	3.90122	+	4.20991	4.22086		-4.34294e-08	0	4	4	4	12.1	12.1	12.1	61.057	0	134.81	158870000	6	Q9JL60	Q9JL60	19.5146	18.0984	21.1931	23.5684	23.5349	23.4064	19.0403	19.0542	19.7526	18.2042	19.9748	18.3167	19.6769	20.8344	20.4886
sp|Q64028-3|PHC1_MOUSE Isoform 3 of Polyhomeotic-like protein 1 OS=Mus musculus GN=Phc1;tr|Q3V116|Q3V116_MOUSE Polyhomeotic-like protein 1 OS=Mus musculus GN=Phc1 PE=1 SV=1;sp|Q64028-2|PHC1_MOUSE Isoform 2 of Polyhomeotic-like protein 1 OS=Mus musculus GN=	Polyhomeotic-like protein 1	Phc1	+	2.42067	4.17788	+	4.37313	10.0511	+	2.4754	2.59891	YES	+	3.85386	4.56445	+	4.29213	4.87811		0.4838	0.313662	29	29	29	44.4	44.4	44.4	100.94	0	323.31	11125000000	78	Q64028-3;Q3V116;Q64028-2;Q64028;Q7TT35;E0CXV8;E0CXC9;E0CXT0;F7D980;E0CXA6;E0CYR2;E0CYV8;Q64028-4	Q64028-3;Q3V116;Q64028-2;Q64028;Q7TT35;E0CXV8	23.9844	24.6648	24.7188	29.4512	28.7927	28.8174	24.4024	24.1544	23.8702	21.2376	20.5591	19.0376	19.8213	18.1846	18.9021
sp|P09405|NUCL_MOUSE Nucleolin OS=Mus musculus GN=Ncl PE=1 SV=2	Nucleolin	Ncl	+	4.9546	1.33571		1.27135	1.04888		0.194033	0.489207	YES		0.388963	0.13113		0.457758	0.690946		0.366486	0.559816	17	17	17	22.8	22.8	22.8	76.722	0	323.31	3812300000	62	P09405	P09405	25.8047	25.8909	25.7447	26.1458	26.0014	25.6864	26.0775	25.6831	24.0002	24.4399	24.5256	24.4677	24.1815	25.1448	25.3607
tr|A2A468|A2A468_MOUSE Nuclear receptor coactivator 3 OS=Mus musculus GN=Ncoa3 PE=1 SV=1;tr|Q05BA5|Q05BA5_MOUSE Nuclear receptor coactivator 3 OS=Mus musculus GN=Ncoa3 PE=1 SV=1;sp|O09000|NCOA3_MOUSE Nuclear receptor coactivator 3 OS=Mus musculus GN=Ncoa3	Nuclear receptor coactivator 3	Ncoa3		-4.34294e-08	0	+	2.55081	3.93832		-4.34294e-08	0	YES	+	3.7609	4.59393	+	4.3213	4.537		-4.34294e-08	0	9	9	9	10.1	10.1	10.1	151.82	0	64.767	370590000	14	A2A468;Q05BA5;O09000	A2A468;Q05BA5;O09000	19.3307	20.3057	19.254	24.2836	24.2067	24.1819	20.1613	19.3844	19.5155	20.5569	20.6197	21.0097	20.6379	21.1045	19.1149
sp|Q9JHC9-3|ELF2_MOUSE Isoform 2 of ETS-related transcription factor Elf-2 OS=Mus musculus GN=Elf2;sp|Q9JHC9-4|ELF2_MOUSE Isoform 3 of ETS-related transcription factor Elf-2 OS=Mus musculus GN=Elf2;tr|A0A0B4J1G5|A0A0B4J1G5_MOUSE ETS-related transcription f	ETS-related transcription factor Elf-2	Elf2		-4.34294e-08	0	+	3.71096	4.65657		-4.34294e-08	0	YES	+	3.72971	3.74487	+	4.48261	4.96461		-4.34294e-08	0	9	9	9	25.3	25.3	25.3	55.733	0	219.62	518040000	14	Q9JHC9-3;Q9JHC9-4;A0A0B4J1G5;Q9JHC9-2;Q9JHC9;A0A0A6YY68;A0A0A6YWF3;V9GXK9	Q9JHC9-3;Q9JHC9-4;A0A0B4J1G5;Q9JHC9-2;Q9JHC9	21.2613	20.8277	20.7194	24.8795	24.9384	24.2252	19.8688	19.6617	19.6188	20.0234	20.5795	19.5949	19.5056	20.4218	20.1459
sp|Q06507|ATF4_MOUSE Cyclic AMP-dependent transcription factor ATF-4 OS=Mus musculus GN=Atf4 PE=1 SV=2	Cyclic AMP-dependent transcription factor ATF-4	Atf4	+	1.96408	3.35187		-4.34294e-08	0		-4.34294e-08	0	YES	+	2.33644	-3.41138		-4.34294e-08	0	+	3.46477	3.81222	5	5	5	14.6	14.6	14.6	38.355	0	108.69	283640000	6	Q06507	Q06507	24.1157	23.2125	24.0204	21.4114	19.7622	19.9408	20.3059	19.8898	19.7162	21.6817	19.3071	20.3042	19.419	20.3421	19.8928
sp|Q6PIJ4|NFRKB_MOUSE Nuclear factor related to kappa-B-binding protein OS=Mus musculus GN=Nfrkb PE=1 SV=1	Nuclear factor related to kappa-B-binding protein	Nfrkb	+	3.54794	6.51151	+	5.00915	7.91902	+	4.4678	7.55057	YES		0.916232	0.532476		0.279614	0.212701		0.415888	-0.319775	44	44	44	42.8	42.8	42.8	138.76	0	323.31	10414000000	175	Q6PIJ4;D6RD05;D6RHP5;D6RIN8	Q6PIJ4	26.7259	27.2842	27.4027	27.8428	27.323	27.8443	27.6087	26.9652	27.7981	19.9297	20.3418	21.6067	19.5192	19.5341	20.1997
sp|Q91WD1|RPC4_MOUSE DNA-directed RNA polymerase III subunit RPC4 OS=Mus musculus GN=Polr3d PE=2 SV=2	DNA-directed RNA polymerase III subunit RPC4	Polr3d	+	5.79326	5.17454	+	5.07022	6.99551	+	3.14388	6.72471	YES		0.328738	0.183393		0.0295246	-0.0498886		0.162228	-0.233281	16	16	16	32.4	32.4	32.4	44.356	0	323.31	6361500000	69	Q91WD1	Q91WD1	26.2102	26.3874	26.5719	26.2339	26.5453	26.9404	25.7377	26.5601	27.5716	21.182	21.1417	21.3222	19.651	19.3264	19.7558
tr|E9QKL0|E9QKL0_MOUSE Helicase ARIP4 OS=Mus musculus GN=Rad54l2 PE=1 SV=1;sp|Q99NG0|ARIP4_MOUSE Helicase ARIP4 OS=Mus musculus GN=Rad54l2 PE=1 SV=1	Helicase ARIP4	Rad54l2		0.257642	0.920821	+	4.54718	5.79283		-4.34294e-08	0	YES	+	1.53125	4.45768	+	4.54687	5.37322		0.274998	0.915534	15	15	15	15	15	15	162.64	0	176.93	1162900000	24	E9QKL0;Q99NG0;A0A087WPJ6	E9QKL0;Q99NG0	22.4534	23.3838	19.017	26.4177	26.0944	25.7151	20.9807	20.4735	20.6534	20.0972	20.2868	21.7077	20.5385	20.3739	19.9364
tr|F6RGI3|F6RGI3_MOUSE Protein Gm340 OS=Mus musculus GN=Gm340 PE=1 SV=1		Gm340	+	2.54751	3.17593	+	3.11971	3.34574	+	2.91616	4.1388	YES		1.18462	-0.555769	+	2.71455	-1.73503	+	3.50823	-1.17926	14	14	14	16.8	16.8	16.8	136.18	0	26.01	1014500000	21	F6RGI3	F6RGI3	23.7797	23.7752	23.8594	23.5925	23.3122	22.8423	24.8006	25.0187	25.1328	21.5759	20.3393	19.9713	19.328	20.2129	20.1689
sp|Q61026|NCOA2_MOUSE Nuclear receptor coactivator 2 OS=Mus musculus GN=Ncoa2 PE=1 SV=3;tr|E9PV80|E9PV80_MOUSE Nuclear receptor coactivator 2 OS=Mus musculus GN=Ncoa2 PE=1 SV=1	Nuclear receptor coactivator 2	Ncoa2		-4.34294e-08	0	+	4.3171	7.74652		-4.34294e-08	0	YES	+	5.22277	7.88922	+	4.63149	6.85298		-4.34294e-08	0	25	25	25	23.8	23.8	23.8	158.46	0	248.55	3609300000	38	Q61026;E9PV80;D3Z4F6	Q61026;E9PV80	19.4796	19.6745	19.6884	27.9412	27.457	27.112	20.2978	20.7123	20.9411	18.6082	19.341	20.4735	20.0471	20.1393	19.0842
sp|Q8R3N1|NOP14_MOUSE Nucleolar protein 14 OS=Mus musculus GN=Nop14 PE=1 SV=2	Nucleolar protein 14	Nop14		1.06692	1.00451		0.190246	-0.770358		0.0485048	0.100939			1.04909	-2.47335		0.972	-2.57737		0.0525068	-0.104015	6	6	6	10.3	10.3	10.3	98.768	0	45.528	544900000	19	Q8R3N1	Q8R3N1	22.5284	22.8509	23.4575	19.4444	19.3534	22.6188	21.861	23.309	23.9789	21.9894	22.5195	21.3143	19.589	23.3732	20.7657
tr|H3BKM3|H3BKM3_MOUSE Homeobox-containing protein 1 OS=Mus musculus GN=Hmbox1 PE=1 SV=1;sp|Q8BJA3|HMBX1_MOUSE Homeobox-containing protein 1 OS=Mus musculus GN=Hmbox1 PE=1 SV=1;tr|H3BK67|H3BK67_MOUSE Homeobox containing 1, isoform CRA_a OS=Mus musculus GN=	Homeobox-containing protein 1	Hmbox1	+	4.4955	7.63397	+	5.41635	7.78291	+	2.67729	6.76539	YES		0.17146	-0.0725594		1.16929	0.331233		1.14989	0.403792	17	17	17	47.1	47.1	47.1	47.245	0	323.31	9893600000	105	H3BKM3;Q8BJA3;H3BK67;H3BK13;H3BL55;H3BKF8;Q8BJA3-4;Q8BJA3-2;Q8BJA3-3;H3BJ31	H3BKM3;Q8BJA3;H3BK67;H3BK13;H3BL55;H3BKF8;Q8BJA3-4;Q8BJA3-2;Q8BJA3-3;H3BJ31	27.6363	27.6634	27.2529	27.2731	27.4864	27.5754	27.3051	27.0583	26.9778	19.2263	20.0395	20.3849	19.7887	19.2679	19.9297
tr|F8VPQ2|F8VPQ2_MOUSE Protein Arid4a OS=Mus musculus GN=Arid4a PE=1 SV=1		Arid4a	+	4.53467	7.8626	+	5.56261	8.04947	+	3.8145	8.30094	YES		0.579177	-0.274515		0.53602	-0.265371		0.0183304	0.00914319	54	54	52	36.5	36.5	35.6	142.05	0	323.31	19238000000	261	F8VPQ2;Q8BY40;E9Q9V1	F8VPQ2	28.2214	28.5657	28.5386	27.8302	28.2267	28.4451	28.4498	28.2106	28.6378	20.0593	20.4237	21.2549	19.9115	20.2707	20.1715
sp|Q8BMB0-3|EMSY_MOUSE Isoform 3 of BRCA2-interacting transcriptional repressor EMSY OS=Mus musculus GN=Emsy;sp|Q8BMB0|EMSY_MOUSE BRCA2-interacting transcriptional repressor EMSY OS=Mus musculus GN=Emsy PE=1 SV=2;sp|Q8BMB0-2|EMSY_MOUSE Isoform 2 of BRCA2-i	Protein EMSY	Emsy		1.16733	1.19722	+	4.40796	7.4924		0.613702	0.579272	YES	+	4.28303	7.11062	+	4.79783	6.04366		1.22502	-1.06696	33	33	33	36.7	36.7	36.7	133.66	0	323.31	3575800000	67	Q8BMB0-3;Q8BMB0;Q8BMB0-2;A0A0U1RPK1;A0A0U1RPW3;A0A0U1RQ63;A0A0U1RNQ4;A0A0U1RNN7;A0A0U1RPN4	Q8BMB0-3;Q8BMB0;Q8BMB0-2;A0A0U1RPK1;A0A0U1RPW3	20.3916	19.9411	21.1709	27.9009	27.4262	27.5082	21.6098	21.2099	21.8847	19.2551	19.8841	18.7727	19.4236	20.545	20.3896
tr|D3Z768|D3Z768_MOUSE Mastermind-like domain-containing protein 1 OS=Mus musculus GN=Mamld1 PE=1 SV=3;sp|P0C6A2|MAMD1_MOUSE Mastermind-like domain-containing protein 1 OS=Mus musculus GN=Mamld1 PE=3 SV=1	Mastermind-like domain-containing protein 1	Mamld1		0.201542	0.760696		0.734514	1.65896	+	4.43763	-3.45316			0.713744	-1.61979		0.345295	0.852715	+	3.76728	2.4725	4	4	4	9.3	9.3	9.3	83.39	0	8.1564	520920000	14	D3Z768;P0C6A2	D3Z768;P0C6A2	23.0978	22.4911	22.8028	22.4286	19.1519	21.9518	20.2842	20.4249	20.2651	23.6737	23.2792	19.1567	19.773	19.5707	19.2118
sp|Q7TNU6|ZN250_MOUSE Zinc finger protein 250 OS=Mus musculus GN=Znf250 PE=2 SV=1	Zinc finger protein 250	Znf250		0.45182	1.17075		0.696011	2.36671	+	5.7456	-1.18829			0.197464	0.219158		0.779818	0.4507		0.277867	0.231543	7	6	6	17.9	15.1	15.1	59.872	0	75.563	1177600000	34	Q7TNU6;Q8C689;Q8BJ21;Q5U406;Q8C0E6	Q7TNU6	23.4506	24.5958	23.8775	24.651	24.1989	23.7314	23.7888	23.7191	23.7214	20.6918	24.095	23.6249	20.1674	24.8762	20.4376
sp|Q80YR6|COM1_MOUSE DNA endonuclease RBBP8 OS=Mus musculus GN=Rbbp8 PE=1 SV=1	DNA endonuclease RBBP8	Rbbp8	+	3.15801	5.11874	+	6.92793	7.70221	+	3.56508	4.45429	YES	+	2.91759	2.32116	+	4.90085	2.81001		0.745048	0.488855	30	30	30	32.1	32.1	32.1	100.83	0	224.08	5393100000	63	Q80YR6	Q80YR6	25.4501	24.5827	25.4081	27.4913	27.4907	27.4225	24.8143	24.4593	24.7008	20.7545	20.1577	19.1726	19.668	19.6875	19.9422
sp|Q3V1V3|ESF1_MOUSE ESF1 homolog OS=Mus musculus GN=Esf1 PE=1 SV=1	ESF1 homolog	Esf1		1.129	0.976622	+	2.69362	7.47622	+	2.26536	2.1259	YES	+	4.08567	5.45171	+	5.43241	5.3378		0.140985	-0.113909	30	30	30	33.3	33.3	33.3	98.047	0	181.06	2938000000	51	Q3V1V3	Q3V1V3	21.9612	20.9956	21.8002	27.1223	27.2416	26.7482	21.7215	21.664	21.7132	21.107	20.5672	20.153	19.5009	21.3833	17.7993
sp|Q9D6T0|NOSIP_MOUSE Nitric oxide synthase-interacting protein OS=Mus musculus GN=Nosip PE=1 SV=1;sp|Q9D6T0-2|NOSIP_MOUSE Isoform 2 of Nitric oxide synthase-interacting protein OS=Mus musculus GN=Nosip;tr|A0A1B0GT07|A0A1B0GT07_MOUSE Nitric oxide synthase-	Nitric oxide synthase-interacting protein	Nosip		-4.34294e-08	0	+	4.63788	6.4891		-4.34294e-08	0	YES	+	3.93122	7.19668	+	5.43507	6.2544		-4.34294e-08	0	19	19	19	67.4	67.4	67.4	33.209	0	317.37	2160900000	41	Q9D6T0;Q9D6T0-2;A0A1B0GT07;A0A1B0GSR8;A0A1B0GS52;A0A1B0GS48	Q9D6T0;Q9D6T0-2;A0A1B0GT07	20.2154	18.6275	19.7943	26.8776	26.7551	26.5945	20.1787	20.6315	20.6538	19.8782	20.9677	20.4624	20.7786	19.8425	20.1388
tr|A2BIE1|A2BIE1_MOUSE Protein Qser1 OS=Mus musculus GN=Qser1 PE=1 SV=2		Qser1		1.20936	-2.55817	+	4.63797	7.87998	+	2.26393	-2.62429	YES	+	5.23294	10.4822	+	5.67734	10.0121		0.75803	-0.470106	38	38	38	26.4	26.4	26.4	185.38	0	323.31	4561300000	71	A2BIE1	A2BIE1	16.9854	17.8499	17.2517	27.4882	28.2104	27.8352	17.5813	17.9342	17.9819	20.8404	17.9999	20.9213	19.7739	19.6022	20.5177
[truncated: 3 more columns]

## Sheet: Description
2 sided T-Tests with p-value < 0.05 and S0= 0.1 using a permutation based FDR correction using 250 randomizations
