# Supplementary material for: SUMO2/3 modification of transcription-associated proteins controls cell viability in response to oxygen and glucose deprivation-mediated stress
Source: Cell Death Discov. 2025 May 10;11:230. doi: 10.1038/s41420-025-02513-w (PMC12065886; doi:10.1038/s41420-025-02513-w)
Supplement: Supplementary file 4 — Supplementary Dataset S2 - statistical analysis of MS data - differentiated [file 41420_2025_2513_MOESM4_ESM.xlsx]

## Sheet: Statistics-Curro-diff cells
GENE			SUMO target statistics									SUMO target?	Response									MISCELANEA													VALUES
			CONTROL			OGD			Recovery				OGD vs Control			OGD vs Recovery			Control vs Recovery
Fasta headers	Protein names	Gene names	Significant	-Log p-value	Difference	Significant	-Log p-value	Difference	Significant	-Log p-value	Difference		Significant	-Log p-value	Difference	Significant	-Log p-value	Difference	Significant	-Log p-value	Difference	Peptides	Razor + unique peptides	Unique peptides	Sequence coverage [%]	Unique + razor sequence coverage [%]	Unique sequence coverage [%]	Mol. weight [kDa]	Q-value	Score	Intensity	MS/MS count	Protein IDs	Majority protein IDs	A5-dif-Control-1	A5-dif-Control-2	A5-dif-Control-3	A5-dif-Control-4	A5-dif-OGD-1	A5-dif-OGD-2	A5-dif-OGD-3	A5-dif-OGD-4	A5-dif-recovery-1	A5-dif-recovery-2	A5-dif-recovery-3	A5-dif-recovery-4	P19-dif-Control-1	P19-dif-Control-2	P19-dif-Control-3
sp|Q60737|CSK21_MOUSE Casein kinase II subunit alpha OS=Mus musculus GN=Csnk2a1 PE=1 SV=2	Casein kinase II subunit alpha	Csnk2a1		1.23975	-2.04013	+	1.30365	-1.3006		0.758261	-1.57272			0.580224	1.14835		0.0309823	0.090085		0.379179	-1.05827	9	9	9	39.4	39.4	39.4	45.133	0	54.284	605980000	45	Q60737;A2ANR6;Q6NSS6	Q60737	21.7575	21.2258	18.3989	19.0267	21.4365	22.0327	21.5395	19.9936	22.5303	22.3707	21.0992	18.6418	21.9884	21.9667	22.9875
sp|Q5RJ54|ZSC26_MOUSE Zinc finger and SCAN domain-containing protein 26 OS=Mus musculus GN=Zscan26 PE=2 SV=1	Zinc finger and SCAN domain-containing protein 26	Zscan26		0.38939	-0.122043	+	1.31158	-0.636902	+	1.43659	-0.701722			0.331056	-0.205204		0.0193544	-0.0176778		0.37412	0.187526	22	22	6	61.6	61.6	18.2	53.525	0	323.31	6366100000	275	Q5RJ54	Q5RJ54	25.5331	25.5272	25.6067	25.1527	25.7987	25.2105	25.3678	24.6219	25.3785	25.2998	25.6542	24.7371	25.4577	25.838	25.4438
sp|Q9D6J5|NDUB8_MOUSE NADH dehydrogenase [ubiquinone] 1 beta subcomplex subunit 8, mitochondrial OS=Mus musculus GN=Ndufb8 PE=1 SV=1;tr|E9Q9J5|E9Q9J5_MOUSE NADH dehydrogenase [ubiquinone] 1 beta subcomplex subunit 8, mitochondrial (Fragment) OS=Mus musculu	NADH dehydrogenase [ubiquinone] 1 beta subcomplex subunit 8, mitochondrial	Ndufb8		0.51117	-1.21281	+	1.32586	-1.61979		0.337821	-1.12841			0.0958045	0.260243		0.0376148	-0.122781		0.113614	-0.383024	2	2	2	14	14	14	21.876	0	7.9182	199740000	10	Q9D6J5;E9Q9J5;Q3V406	Q9D6J5;E9Q9J5;Q3V406	20.137	18.6702	20.2226	16.8201	18.0378	19.7832	20.6022	18.4676	20.3056	20.0382	20.5647	16.4734	20.8466	20.8062	17.9584
tr|A0A0A0MQ76|A0A0A0MQ76_MOUSE Nucleolar protein 58 OS=Mus musculus GN=Nop58 PE=1 SV=1;sp|Q6DFW4|NOP58_MOUSE Nucleolar protein 58 OS=Mus musculus GN=Nop58 PE=1 SV=1;tr|A0A087WSU5|A0A087WSU5_MOUSE Nucleolar protein 58 (Fragment) OS=Mus musculus GN=Nop58 PE=	Nucleolar protein 58	Nop58		0.563005	1.03098		0.558512	1.18801	+	3.89735	3.69812	YES		0.220285	0.665446		0.643641	-1.35264	+	1.30625	-2.01809	4	4	4	12.4	12.4	12.4	50.063	0	13.651	178630000	15	A0A0A0MQ76;Q6DFW4;A0A087WSU5;A0A087WSL8;A0A087WP00;A0A087WQ46	A0A0A0MQ76;Q6DFW4;A0A087WSU5;A0A087WSL8	21.5312	20.6241	18.494	18.6221	21.7461	21.8293	20.5908	17.7668	22.489	22.1649	20.9456	21.7442	19.1059	19.355	17.5698
sp|P14131|RS16_MOUSE 40S ribosomal protein S16 OS=Mus musculus GN=Rps16 PE=1 SV=4	40S ribosomal protein S16	Rps16	+	3.02596	2.12771		0.586727	0.661533	+	1.31509	1.23319	YES	+	1.30783	-1.37961		1.09564	-1.21773		0.184808	0.161876	2	2	2	21.2	21.2	21.2	16.445	0	5.3189	58982000	10	P14131	P14131	20.5157	20.6774	20.2289	19.6757	17.5241	19.9998	19.2048	18.8507	20.3869	19.3651	20.1456	20.5526	17.7645	18.0163	18.9598
tr|E9QN31|E9QN31_MOUSE Probable 28S rRNA (cytosine-C(5))-methyltransferase OS=Mus musculus GN=Nop2 PE=1 SV=1;sp|Q922K7|NOP2_MOUSE Probable 28S rRNA (cytosine-C(5))-methyltransferase OS=Mus musculus GN=Nop2 PE=1 SV=1	Probable 28S rRNA (cytosine-C(5))-methyltransferase	Nop2		0.222739	0.292424	+	1.35131	2.29753		0.0626871	0.158151	YES		0.583061	0.611003		0.174777	0.321085		0.145021	-0.289917	6	6	6	8.4	8.4	8.4	86.906	0	10.058	242890000	11	E9QN31;Q922K7;A0A0N4SW16	E9QN31;Q922K7	21.425	20.8961	20.56	19.5527	21.9829	21.388	20.7676	20.7392	21.6425	21.8996	21.0234	19.0279	20.9821	19.3511	20.6104
sp|Q99K48|NONO_MOUSE Non-POU domain-containing octamer-binding protein OS=Mus musculus GN=Nono PE=1 SV=3	Non-POU domain-containing octamer-binding protein	Nono		0.790082	-0.204182	+	1.518	-0.378775	+	3.78258	-0.573308			0.364287	-0.0960946		1.00816	0.158437	+	1.30789	0.254531	62	62	59	88.4	88.4	88.4	54.54	0	323.31	686330000000	2388	Q99K48;Q99K48-2;B1AXT0;Q8R326-2;Q8R326	Q99K48	31.9523	32.1346	32.3089	32.3617	31.9948	32.0067	32.2831	32.0886	31.9471	31.8424	32.0572	31.8928	32.2462	32.5239	32.5678
tr|Q08BU3|Q08BU3_MOUSE OTTMUSG00000016588 protein OS=Mus musculus GN=Zfp970 PE=2 SV=1		Gm14420		0.69483	-0.468597	+	1.35359	-1.31425		0.934968	-0.770961			0.0113722	-0.014997		0.0753914	0.096127		0.11029	0.111124	12	10	6	45.4	40.2	26.1	59.945	0	222.13	985580000	56	Q08BU3	Q08BU3	21.6285	22.2273	22.3564	22.8523	21.3385	22.7606	21.9875	22.9179	21.8431	22.8188	22.3719	21.5862	22.6016	23.2947	22.7465
sp|P63038|CH60_MOUSE 60 kDa heat shock protein, mitochondrial OS=Mus musculus GN=Hspd1 PE=1 SV=1;tr|D3Z7J9|D3Z7J9_MOUSE 60 kDa heat shock protein, mitochondrial (Fragment) OS=Mus musculus GN=Hspd1 PE=1 SV=1;tr|D3Z2F2|D3Z2F2_MOUSE 60 kDa heat shock protein,	60 kDa heat shock protein, mitochondrial	Hspd1		0.0566404	0.106314		0.00415378	0.0125494		0.0110015	0.0418067			0.190442	0.398871		0.479037	-0.892649	+	1.31644	-1.29152	6	6	6	16.1	16.1	16.1	60.955	0	61.144	154910000	18	P63038;D3Z7J9;D3Z2F2;P63038-2	P63038;D3Z7J9;D3Z2F2	18.2047	18.8907	18.6261	19.8208	18.2634	20.4444	20.6846	17.7454	20.3875	20.9266	20.3296	19.0645	18.6421	17.9628	20.4216
sp|Q69Z99|ZN512_MOUSE Zinc finger protein 512 OS=Mus musculus GN=Znf512 PE=2 SV=2;tr|A0A0J9YTU9|A0A0J9YTU9_MOUSE Zinc finger protein 512 OS=Mus musculus GN=Zfp512 PE=1 SV=1	Zinc finger protein 512	Znf512	+	1.31233	2.63369	+	2.27532	1.33734	+	2.26188	1.36049	YES		0.306341	-0.324679		0.875089	-0.42644		0.07819	-0.10176	8	8	8	21.2	21.2	21.2	63.908	0	48.443	962750000	56	Q69Z99;A0A0J9YTU9;A0A0J9YU29;A0A0J9YTW0;A0A0J9YV10	Q69Z99;A0A0J9YTU9	24.4115	23.9662	23.143	22.5141	23.3205	23.3196	22.7615	23.3346	24.1012	23.6267	23.1154	23.5985	21.9049	22.2211	17.9776
tr|E9Q5A7|E9Q5A7_MOUSE Zinc finger homeobox protein 4 OS=Mus musculus GN=Zfhx4 PE=1 SV=1;tr|H3BLK8|H3BLK8_MOUSE Zinc finger homeobox protein 4 OS=Mus musculus GN=Zfhx4 PE=1 SV=1;sp|Q9JJN2|ZFHX4_MOUSE Zinc finger homeobox protein 4 OS=Mus musculus GN=Zfhx4	Zinc finger homeobox protein 4	Zfhx4	+	2.63343	1.57592	+	2.85037	2.82722	+	2.88405	2.70348	YES	+	2.63541	1.6381		1.19698	0.948826	+	1.3257	-0.689277	8	8	2	2.6	2.6	0.9	395.43	0	16.4	231510000	20	E9Q5A7;H3BLK8;Q9JJN2;Q2MHN3	E9Q5A7;H3BLK8;Q9JJN2	20.7325	20.7911	20.5614	20.8325	21.5595	22.2606	22.5668	23.083	20.7192	21.4278	22.0379	21.4896	18.2394	19.5356	19.3932
tr|G3UWE3|G3UWE3_MOUSE E3 SUMO-protein ligase PIAS2 OS=Mus musculus GN=Pias2 PE=1 SV=1;sp|Q8C5D8-5|PIAS2_MOUSE Isoform 5 of E3 SUMO-protein ligase PIAS2 OS=Mus musculus GN=Pias2;sp|Q8C5D8|PIAS2_MOUSE E3 SUMO-protein ligase PIAS2 OS=Mus musculus GN=Pias2 PE	E3 SUMO-protein ligase PIAS2;E3 SUMO-protein ligase PIAS3	Pias2;Pias3		0.0524342	0.063189	+	1.37606	1.6829		0.634751	0.511727	YES		0.940946	1.11198		0.486348	0.626664		1.21522	-0.485318	4	3	3	9.1	5.7	5.7	67.564	0	5.2215	37127000	6	G3UWE3;Q8C5D8-5;Q8C5D8;F8WHS8;Q8C5D8-3;Q8C5D8-2;Q8C5D8-4;E0CZ31;O54714-3;O54714-2;O54714;H3BJ41;E0CZH5	G3UWE3;Q8C5D8-5;Q8C5D8;F8WHS8;Q8C5D8-3;Q8C5D8-2;Q8C5D8-4;E0CZ31;O54714-3;O54714-2;O54714	18.9676	18.6265	18.0994	18.5594	19.9991	21.1042	19.1813	18.4162	19.1198	18.7261	19.1032	19.245	18.6198	18.8954	17.3863
tr|E9PZ64|E9PZ64_MOUSE NGFI-A-binding protein 1 OS=Mus musculus GN=Nab1 PE=1 SV=1;tr|A0A087WSU4|A0A087WSU4_MOUSE NGFI-A-binding protein 1 OS=Mus musculus GN=Nab1 PE=1 SV=1;sp|Q61122|NAB1_MOUSE NGFI-A-binding protein 1 OS=Mus musculus GN=Nab1 PE=1 SV=2	NGFI-A-binding protein 1	Nab1		-4.34294e-08	0		1.27786	2.91681		-4.34294e-08	0			1.13519	2.69464		1.27013	2.90663		-4.34294e-08	0	4	3	3	8.8	6.8	6.8	50.774	0	4.2468	202750000	4	E9PZ64;A0A087WSU4;Q61122	E9PZ64;A0A087WSU4;Q61122	20.0777	19.1488	18.7224	18.0726	18.2495	23.4369	22.6671	22.4464	17.8686	18.8187	19.195	19.2912	17.7773	18.4627	18.5865
sp|A2A6A1|GPTC8_MOUSE G patch domain-containing protein 8 OS=Mus musculus GN=Gpatch8 PE=1 SV=1	G patch domain-containing protein 8	Gpatch8		1.28457	-0.388976	+	1.37664	-0.659511	+	3.03665	-0.745795			0.313997	0.156672		0.570352	0.256547		0.350757	0.0998745	24	24	24	21.6	21.6	21.6	164.99	0	297.17	9272500000	238	A2A6A1	A2A6A1	25.8144	25.8901	25.8853	25.5233	26.2607	26.0439	26.0569	25.3784	25.7078	25.6758	25.8753	25.4547	26.3402	26.3949	26.1374
sp|Q8BJ71|NUP93_MOUSE Nuclear pore complex protein Nup93 OS=Mus musculus GN=Nup93 PE=1 SV=1;sp|Q8BJ71-2|NUP93_MOUSE Isoform 2 of Nuclear pore complex protein Nup93 OS=Mus musculus GN=Nup93	Nuclear pore complex protein Nup93	Nup93	+	1.35781	-1.89525		0.294197	-0.417773		0.465753	-1.31093			0.713371	1.13295		0.286687	0.900626		0.0617563	-0.232328	13	13	13	18.9	18.9	18.9	93.28	0	55.859	720830000	43	Q8BJ71;Q8BJ71-2	Q8BJ71;Q8BJ71-2	21.2225	21.8877	21.2511	19.2265	21.6882	22.9759	22.7245	20.731	21.7652	22.8015	22.371	17.5793	21.7165	22.7166	24.0135
sp|Q6PFX9|TNKS1_MOUSE Tankyrase-1 OS=Mus musculus GN=Tnks PE=1 SV=1;sp|Q6PFX9-2|TNKS1_MOUSE Isoform 2 of Tankyrase-1 OS=Mus musculus GN=Tnks	Tankyrase-1	Tnks	+	1.36135	-0.903147		0.887397	-1.26757	+	1.31487	-0.908935			0.157788	-0.307399		0.427241	-0.710207		0.507259	-0.402808	11	11	11	15.2	15.2	15.2	140.94	0	136.53	867430000	64	Q6PFX9;Q6PFX9-2;Q3UES3	Q6PFX9;Q6PFX9-2	22.2246	21.9842	22.3722	21.164	22.0541	22.2367	22.6546	19.5699	22.6402	22.4732	22.6292	21.6136	22.4002	23.0198	23.4018
sp|P17182|ENOA_MOUSE Alpha-enolase OS=Mus musculus GN=Eno1 PE=1 SV=3;tr|B1ARR6|B1ARR6_MOUSE Alpha-enolase (Fragment) OS=Mus musculus GN=Eno1 PE=1 SV=1;tr|B1ARR7|B1ARR7_MOUSE Alpha-enolase (Fragment) OS=Mus musculus GN=Eno1 PE=1 SV=1;tr|B0QZL1|B0QZL1_MOUSE	Alpha-enolase;Enolase	Eno1		0.538709	-1.54092	+	1.3889	-1.38008		0.666912	-1.33069			0.340672	-0.372313		0.349703	-0.48067		0.0683897	-0.108357	8	8	8	19.8	19.8	19.8	47.14	0	151.01	485440000	22	P17182;B1ARR6;B1ARR7;B0QZL1;Q6PHC1;A0A0N4SUI6;D3YVD3;D3Z2S4;D3Z6E4;A0A0N4SUX5;P17183;Q5SX61;Q5SX60;Q5SX59;P21550	P17182;B1ARR6;B1ARR7;B0QZL1;Q6PHC1	20.3081	20.2222	19.9919	18.9731	19.5806	19.7085	20.1952	18.5217	19.7128	21.2282	20.0401	18.9476	20.3549	20.494	25.2357
tr|E0CY81|E0CY81_MOUSE E3 ubiquitin-protein ligase ZFP91 OS=Mus musculus GN=Zfp91 PE=1 SV=1;sp|Q62511|ZFP91_MOUSE E3 ubiquitin-protein ligase ZFP91 OS=Mus musculus GN=Zfp91 PE=1 SV=3;sp|Q62511-2|ZFP91_MOUSE Isoform 2 of E3 ubiquitin-protein ligase ZFP91 OS	E3 ubiquitin-protein ligase ZFP91	Zfp91		0.567848	1.59023	+	1.39348	3.27878		0.552781	1.59661	YES		0.327443	1.13291		0.161423	0.597016		0.125165	-0.535891	4	4	4	9.6	9.6	9.6	59.203	0	15.31	444250000	11	E0CY81;Q62511;Q62511-2	E0CY81;Q62511;Q62511-2	22.1132	22.4845	22.3488	17.6703	22.5139	23.313	19.6819	23.6396	21.9227	23.4311	18.5158	22.8908	19.0605	18.5407	19.3571
tr|E9QAH1|E9QAH1_MOUSE Protein Golgb1 OS=Mus musculus GN=Golgb1 PE=1 SV=1;tr|E9PVZ8|E9PVZ8_MOUSE Protein Golgb1 OS=Mus musculus GN=Golgb1 PE=1 SV=1		Golgb1		0.440253	-0.353988	+	1.39651	-0.92014		0.554797	-1.2209			-4.34294e-08	0		0.0239645	0.0405416		0.352773	0.492921	5	5	5	1.9	1.9	1.9	365.29	0	7.4607	67628000	6	E9QAH1;E9PVZ8	E9QAH1;E9PVZ8	19.3045	17.8913	18.9009	19.3057	18.0582	18.3882	19.2133	17.9332	18.3818	19.3493	18.7176	16.982	19.2909	18.8058	19.3566
sp|Q9CZX9|EMC4_MOUSE ER membrane protein complex subunit 4 OS=Mus musculus GN=Emc4 PE=1 SV=1	ER membrane protein complex subunit 4	Emc4		1.06472	-1.58455	+	1.39755	-1.24908		1.29282	-1.64313			0.0982669	-0.135891		-4.34294e-08	0		0.291463	0.407891	2	2	2	13.7	13.7	13.7	20.116	0	20.605	179470000	16	Q9CZX9	Q9CZX9	18.4627	20.4932	18.6606	18.5983	18.4715	19.0697	18.9405	19.1895	17.9907	18.1654	19.1557	19.2713	18.8763	21.093	21.6201
tr|G3UWZ0|G3UWZ0_MOUSE Bromodomain adjacent to zinc finger domain protein 1A OS=Mus musculus GN=Baz1a PE=1 SV=1;sp|O88379|BAZ1A_MOUSE Bromodomain adjacent to zinc finger domain protein 1A OS=Mus musculus GN=Baz1a PE=1 SV=3	Bromodomain adjacent to zinc finger domain protein 1A	Baz1a		-4.34294e-08	0	+	1.39854	0.698016	+	1.48308	1.37182	YES		0.0918623	0.120356		0.979575	-0.588834		0.726968	-0.70919	3	3	3	3	3	3	178.17	0	4.1263	27149000	5	G3UWZ0;O88379	G3UWZ0;O88379	17.8732	18.7404	19.0077	19.9343	19.3511	19.3491	18.4352	18.9015	20.0379	19.903	19.2711	19.1803	18.5321	18.5056	18.3572
sp|P31361|PO3F3_MOUSE POU domain, class 3, transcription factor 3 OS=Mus musculus GN=Pou3f3 PE=2 SV=2	POU domain, class 3, transcription factor 3	Pou3f3	+	1.36598	-1.31918	+	2.37557	-1.70587	+	1.42941	-1.31552			0.0171899	-0.0266752		0.179551	0.214386		0.181565	0.241061	6	3	3	25.6	18.1	18.1	50.199	0	322.7	16642000000	122	P31361	P31361	25.0529	25.3384	26.8649	26.0639	25.0684	25.6047	26.6776	25.8626	25.2965	25.3153	26.5549	25.189	26.6207	27.1643	26.7694
tr|F7B5B5|F7B5B5_MOUSE Protein Hnrnpr OS=Mus musculus GN=Hnrnpr PE=1 SV=1;tr|Q8VHM5|Q8VHM5_MOUSE Heterogeneous nuclear ribonucleoprotein R OS=Mus musculus GN=Hnrnpr PE=1 SV=1		Hnrnpr	+	1.37365	2.19544		0.266048	0.904032		0.00482793	0.0187378	YES		0.412633	-1.12683		0.141877	0.515791		0.714863	1.64262	3	3	2	9	9	6.8	59.626	0	7.9135	167400000	13	F7B5B5;Q8VHM5;G3UXU5;S4R1E9;G3UWM1;A2AW41	F7B5B5;Q8VHM5	19.311	21.8522	21.5371	22.0655	17.9905	21.0507	18.7686	22.4486	18.8026	19.8632	21.9379	17.5916	19.4043	18.5293	17.7002
sp|Q6PDM1-2|MSL1_MOUSE Isoform 2 of Male-specific lethal 1 homolog OS=Mus musculus GN=Msl1;sp|Q6PDM1|MSL1_MOUSE Male-specific lethal 1 homolog OS=Mus musculus GN=Msl1 PE=1 SV=1;sp|Q6PDM1-4|MSL1_MOUSE Isoform 4 of Male-specific lethal 1 homolog OS=Mus muscu	Male-specific lethal 1 homolog	Msl1		1.10427	1.64832	+	1.41081	3.20345	+	4.47418	2.53374	YES		0.578993	1.51576		0.17625	0.465607		0.749636	-1.05016	4	4	4	11.8	11.8	11.8	65.73	0	24.634	185160000	14	Q6PDM1-2;Q6PDM1;Q6PDM1-4;F7CR37;Q6PDM1-3	Q6PDM1-2;Q6PDM1;Q6PDM1-4	20.9708	18.4633	21.3236	19.2811	23.1564	22.5907	21.7789	18.5759	20.9569	20.8448	21.2793	21.1585	18.7503	17.3785	18.2044
tr|A0A140T8K9|A0A140T8K9_MOUSE Ras/Rap GTPase-activating protein SynGAP OS=Mus musculus GN=Syngap1 PE=1 SV=1;tr|A0A0J9YUM2|A0A0J9YUM2_MOUSE Ras/Rap GTPase-activating protein SynGAP (Fragment) OS=Mus musculus GN=Syngap1 PE=1 SV=3;sp|F6SEU4|SYGP1_MOUSE Ras/R	Ras/Rap GTPase-activating protein SynGAP	Syngap1		0.482035	-0.363586		1.11262	-0.687223	+	1.32213	-0.889969			0.181477	-0.12239		0.381457	0.231319		0.551761	0.35371	9	9	9	12	12	12	140.87	0	31.644	604710000	50	A0A140T8K9;A0A0J9YUM2;F6SEU4;A0A0A6YVS6;J3QQ18;A0A0J9YVH8;A0A0J9YUZ5;A0A0J9YV63;A0A0J9YUZ2	A0A140T8K9;A0A0J9YUM2;F6SEU4;A0A0A6YVS6;J3QQ18;A0A0J9YVH8	21.705	21.6929	22.5526	22.2272	21.6262	21.7301	21.9955	22.3365	21.8938	21.065	21.9916	21.8126	21.7378	23.0581	22.3586
tr|A2BG91|A2BG91_MOUSE Novel KRAB box and zinc finger, C2H2 type domain containing protein OS=Mus musculus GN=Gm14295 PE=4 SV=1		Gm14295		0.713137	-0.219183		1.10659	-0.777485	+	1.32352	-0.660151			0.399488	-0.258521		0.077218	0.0597439		0.875684	0.318264	15	14	2	45.8	45.8	3.4	95.511	0	211.06	4188100000	135	A2BG91	A2BG91	24.8391	25.0044	25.078	24.4669	25.1713	24.8198	24.071	24.2922	24.6042	24.5457	24.7744	24.191	25.1837	25.1472	25.0233
sp|O54839|EOMES_MOUSE Eomesodermin homolog OS=Mus musculus GN=Eomes PE=1 SV=3;sp|O54839-2|EOMES_MOUSE Isoform 2 of Eomesodermin homolog OS=Mus musculus GN=Eomes	Eomesodermin homolog	Eomes		-4.34294e-08	0		1.04423	1.73379		0.328084	0.452083			0.77927	1.37468		1.19499	2.16118		0.570976	0.786506	3	3	3	5.4	5.4	5.4	74.8	0	5.0876	63459000	4	O54839;O54839-2;F6VSW9	O54839;O54839-2	18.4965	20.1936	19.0641	18.8416	22.3497	21.2511	19.6909	18.8027	19.8717	17.9119	18.2421	17.424	19.3666	18.1245	18.248
sp|Q9Z204-5|HNRPC_MOUSE Isoform 5 of Heterogeneous nuclear ribonucleoproteins C1/C2 OS=Mus musculus GN=Hnrnpc;sp|Q9Z204|HNRPC_MOUSE Heterogeneous nuclear ribonucleoproteins C1/C2 OS=Mus musculus GN=Hnrnpc PE=1 SV=1	Heterogeneous nuclear ribonucleoproteins C1/C2	Hnrnpc	+	1.8038	3.75675		0.68486	1.63325	+	4.33502	4.52354	YES		0.404424	-1.43462	+	1.31724	-2.81986		0.573978	-1.38524	15	2	2	38.6	11.8	11.8	33.651	0	68.289	333100000	13	Q9Z204-5;Q9Z204	Q9Z204-5;Q9Z204	22.329	23.3058	22.4446	18.3765	18.0603	22.5685	21.5499	18.5386	23.5895	23.0354	22.3188	23.0531	17.723	17.7235	17.4383
tr|E9QAG4|E9QAG4_MOUSE Protein 4930522L14Rik OS=Mus musculus GN=4930522L14Rik PE=4 SV=1		4930522L14Rik		1.09868	-1.40461		0.767562	-1.62292	+	1.32621	-2.17067			-4.34294e-08	0		-4.34294e-08	0		-4.34294e-08	0	1	1	1	3	3	3	78.472	0	2.7528	250120000	16	E9QAG4	E9QAG4	18.5312	18.9765	18.2882	17.942	18.4546	18.7664	18.9405	18.8222	19.4092	18.9315	17.4179	19.7053	19.5214	21.6864	19.2761
tr|A0A0G2JG00|A0A0G2JG00_MOUSE Far upstream element-binding protein 1 OS=Mus musculus GN=Fubp1 PE=1 SV=1;tr|Q3TUE1|Q3TUE1_MOUSE Far upstream element-binding protein 1 OS=Mus musculus GN=Fubp1 PE=1 SV=1;tr|A0A0G2JGW9|A0A0G2JGW9_MOUSE Far upstream element-bi	Far upstream element-binding protein 1	Fubp1		0.333294	0.79938	+	1.41521	-1.16292		1.07563	-1.255			0.476951	-0.855163		0.33562	-0.521334		0.137803	0.333829	6	6	6	17.4	17.4	17.4	54.844	0	26.303	118100000	20	A0A0G2JG00;Q3TUE1;A0A0G2JGW9;A0A0G2JFY5;Q3UUU2;Q91WJ8;Q91WJ8-2;A0A0A6YVV5;A0A0G2JFK2;A2AJ72;Q3TIX6	A0A0G2JG00;Q3TUE1;A0A0G2JGW9;A0A0G2JFY5;Q3UUU2;Q91WJ8;Q91WJ8-2	19.6775	20.5434	17.7207	21.0203	19.1406	17.9277	18.8241	19.6488	20.249	18.6453	18.2669	20.4653	20.4736	19.1637	17.0029
sp|Q7TSG2|CTDP1_MOUSE RNA polymerase II subunit A C-terminal domain phosphatase OS=Mus musculus GN=Ctdp1 PE=1 SV=1	RNA polymerase II subunit A C-terminal domain phosphatase	Ctdp1		0.00598263	0.00856781		0.7318	-0.85048		0.208874	-0.359123			0.0666188	-0.0566268		1.25625	-0.83377	+	1.32984	-0.777143	2	2	2	2.9	2.9	2.9	104.55	0	5.8697	67631000	7	Q7TSG2	Q7TSG2	18.1562	17.7619	18.6324	18.298	18.8434	18.156	17.8094	17.8133	18.6371	18.4728	19.3712	19.4761	17.682	17.7065	17.8977
sp|Q8BHE8|CB047_MOUSE Uncharacterized protein C2orf47 homolog, mitochondrial OS=Mus musculus PE=1 SV=1	Uncharacterized protein C2orf47 homolog, mitochondrial		+	3.53661	-3.27855		0.0968339	-0.378706		0.334038	-1.00812		+	1.32962	2.22275		0.511519	1.47684		0.273147	-0.745906	2	2	2	7.6	7.6	7.6	32.985	0	4.1822	353480000	10	Q8BHE8	Q8BHE8	17.1211	17.9247	18.9916	18.3635	21.0476	18.573	22.1687	19.5026	17.3252	17.9196	21.9752	18.1645	21.0224	21.1731	21.4221
sp|Q8JZL0|ZN467_MOUSE Zinc finger protein 467 OS=Mus musculus GN=Znf467 PE=1 SV=1	Zinc finger protein 467	Znf467	+	2.39659	1.32848		1.15136	0.382506		0.814199	1.09479	YES	+	1.33091	-0.528929		0.52128	-0.377841		0.164143	0.151088	18	18	18	38.9	38.9	38.9	65.632	0	76.921	2091900000	116	Q8JZL0;D3Z7M1;D3Z7L9;G3X9X3;D3Z7M0;Q3USQ2	Q8JZL0	24.487	24.8001	24.2958	25.077	24.4623	24.1626	23.8798	24.0395	24.4575	24.8797	25.0562	23.6622	23.9222	23.3391	22.7561
tr|B8JJZ4|B8JJZ4_MOUSE Protein Zfp808 OS=Mus musculus GN=Zfp808 PE=4 SV=1		Zfp808		0.473468	-0.425342	+	1.42709	-1.02577	+	1.44026	-0.897167			0.473715	-0.277606		0.0225665	-0.0220342		0.403518	0.255572	15	15	11	30	30	23.6	89.233	0	223.12	2849300000	65	B8JJZ4	B8JJZ4	24.459	24.06	24.0167	23.8023	23.9831	24.0439	24.0736	23.1271	24.0309	24.2268	23.9352	23.123	24.5489	25.2859	24.7448
sp|Q8BM75-2|ARI5B_MOUSE Isoform 2 of AT-rich interactive domain-containing protein 5B OS=Mus musculus GN=Arid5b;sp|Q8BM75|ARI5B_MOUSE AT-rich interactive domain-containing protein 5B OS=Mus musculus GN=Arid5b PE=1 SV=3	AT-rich interactive domain-containing protein 5B	Arid5b	+	1.3769	1.58712		0.750424	0.700419		0.278427	0.354773	YES		0.368544	0.178334		0.27962	-0.167521		1.20899	-0.345855	4	4	4	6.7	6.7	6.7	104.01	0	7.7239	199150000	13	Q8BM75-2;Q8BM75	Q8BM75-2;Q8BM75	20.6413	20.7621	20.6301	20.5155	21.3021	20.7069	20.3283	20.9251	20.9539	21.3928	20.8226	20.7631	18.5101	18.3998	18.4001
sp|P63276|RS17_MOUSE 40S ribosomal protein S17 OS=Mus musculus GN=Rps17 PE=1 SV=2	40S ribosomal protein S17	Rps17	+	1.37781	2.32358	+	2.74574	3.97221	+	2.29159	3.14655	YES		0.705756	1.33114		0.0704101	-0.0563836		0.739267	-1.38752	4	4	4	30.4	30.4	30.4	15.524	0	16.613	335300000	31	P63276	P63276	22.6953	22.2799	21.0882	18.7057	22.7858	22.8159	21.9708	22.5211	22.056	22.8871	22.432	22.944	18.921	18.9245	19.0417
sp|P00405|COX2_MOUSE Cytochrome c oxidase subunit 2 OS=Mus musculus GN=Mtco2 PE=1 SV=1	Cytochrome c oxidase subunit 2	Mtco2		1.1259	-2.54682		0.783326	1.23424		0.085491	0.418202		+	1.35267	2.97007		0.323243	0.878101		0.635837	-2.09197	4	4	4	19.4	19.4	19.4	25.976	0	150.99	720260000	46	P00405	P00405	22.3463	16.899	19.4538	20.1014	22.5632	23.3231	23.0372	21.7573	22.8954	23.4576	22.24	18.5753	21.1178	22.7529	22.528
sp|Q8C827-2|ZFP62_MOUSE Isoform 2 of Zinc finger protein 62 OS=Mus musculus GN=Zfp62;sp|Q8C827|ZFP62_MOUSE Zinc finger protein 62 OS=Mus musculus GN=Zfp62 PE=1 SV=1;sp|Q8C827-3|ZFP62_MOUSE Isoform 3 of Zinc finger protein 62 OS=Mus musculus GN=Zfp62;tr|J3J	Zinc finger protein 62	Zfp62	+	1.37813	0.454864		0.135267	-0.110459		1.08151	0.198747			0.00143085	0.00130081		0.475596	-0.297853		1.09082	-0.299154	17	17	17	25	25	25	103.99	0	323.31	3483500000	163	Q8C827-2;Q8C827;Q8C827-3;J3JS23;J3JS22	Q8C827-2;Q8C827;Q8C827-3;J3JS23	24.9104	24.8108	24.7095	24.3362	25.0005	24.5434	23.9889	25.2392	24.8235	24.9784	25.0038	25.1577	24.1311	24.0281	24.1935
sp|Q6A068|CDC5L_MOUSE Cell division cycle 5-like protein OS=Mus musculus GN=Cdc5l PE=1 SV=2	Cell division cycle 5-like protein	Cdc5l	+	1.3837	1.23375		1.24582	1.47605		0.492265	0.712384	YES		0.408079	0.417211		0.274892	-0.194682		0.690339	-0.611892	4	4	4	6.9	6.9	6.9	92.188	0	6.1421	87397000	8	Q6A068	Q6A068	20.2899	19.9985	19.9359	18.5511	20.0096	19.7063	19.9593	20.769	20.0493	19.9569	20.4877	20.7291	19.2437	17.9731	18.411
sp|P54841|MAFB_MOUSE Transcription factor MafB OS=Mus musculus GN=Mafb PE=1 SV=1	Transcription factor MafB	Mafb	+	1.66675	0.779747		0.257213	0.193634	+	1.8567	-0.663165	YES		0.891037	-0.355123	+	1.31754	-0.351067		0.00773695	0.00405645	10	10	8	44.6	44.6	37.2	35.808	0	323.31	18347000000	137	P54841	P54841	26.8154	27.4673	27.3891	27.495	26.8277	26.9142	26.7212	27.2832	27.2919	27.3414	27.0884	27.4289	26.1371	27.0497	26.3425
tr|A0A087WS04|A0A087WS04_MOUSE Kinectin OS=Mus musculus GN=Ktn1 PE=1 SV=1;tr|A0A087WQD0|A0A087WQD0_MOUSE Kinectin OS=Mus musculus GN=Ktn1 PE=1 SV=1;tr|A0A087WNW3|A0A087WNW3_MOUSE Kinectin OS=Mus musculus GN=Ktn1 PE=1 SV=1;tr|A0A087WS23|A0A087WS23_MOUSE Kin	Kinectin	Ktn1		1.02766	-0.820928	+	1.44231	-1.24066		1.12753	-0.862505			0.041739	-0.0546489		0.1711	-0.239079		0.196029	-0.184431	17	17	17	23.1	23.1	23.1	140.55	0	62.161	1706500000	90	A0A087WS04;A0A087WQD0;A0A087WNW3;A0A087WS23;A0A087WQ25;A0A087WQQ5;A0A087WP85;A0A087WPX0;F8VQC7;A0A087WQF8;A0A087WP48;A0A087WQG4;A0A087WQI3;A0A087WPW5;A0A087WRS1;Q61595-16;Q61595-6;Q61595-4;Q61595-13;A0A087WS29;A0A087WP14;Q61595-5;Q61595-10;Q61595-11;Q61595;Q61595-2;Q61595-12;Q61595-14;Q61595-9;Q61595-8;Q61595-15;Q61595-3;Q61595-7	A0A087WS04;A0A087WQD0;A0A087WNW3;A0A087WS23;A0A087WQ25;A0A087WQQ5;A0A087WP85;A0A087WPX0;F8VQC7;A0A087WQF8;A0A087WP48;A0A087WQG4;A0A087WQI3;A0A087WPW5;A0A087WRS1;Q61595-16;Q61595-6;Q61595-4;Q61595-13;A0A087WS29;A0A087WP14;Q61595-5;Q61595-10;Q61595-11;Q61595;Q61595-2;Q61595-12;Q61595-14;Q61595-9;Q61595-8;Q61595-15;Q61595-3;Q61595-7	22.5597	22.9127	23.341	22.8763	22.3811	23.4166	23.7416	21.9317	22.8438	23.7148	23.5839	22.2847	22.6736	23.872	24.47
sp|O70230-2|ZN143_MOUSE Isoform 2 of Zinc finger protein 143 OS=Mus musculus GN=Znf143;sp|O70230-3|ZN143_MOUSE Isoform 3 of Zinc finger protein 143 OS=Mus musculus GN=Znf143;sp|O70230|ZN143_MOUSE Zinc finger protein 143 OS=Mus musculus GN=Znf143 PE=1 SV=2	Zinc finger protein 143	Znf143		0.00316803	0.00252438	+	1.4472	-0.939976	+	1.86542	-0.805501			0.548164	-0.369787		0.162125	-0.129125		0.51518	0.240662	13	13	11	33.4	33.4	30.8	69.038	0	323.31	10235000000	216	O70230-2;O70230-3;O70230;Q6NXM6;F6R4Z5;Q8VC29	O70230-2;O70230-3;O70230	25.6411	26.1656	26.3953	26.1363	26.0834	26.0793	24.9356	25.7609	25.8931	25.6071	26.2336	25.6419	25.5587	26.4599	25.9115
sp|E9Q557|DESP_MOUSE Desmoplakin OS=Mus musculus GN=Dsp PE=1 SV=1	Desmoplakin	Dsp		1.19829	-3.35423		0.574492	0.773892		0.814828	-1.29763			0.782658	1.77097		0.990525	1.73563		0.00939344	-0.0353374	29	29	13	10.9	10.9	4.3	332.91	0	323.31	2562000000	98	E9Q557	E9Q557	24.337	21.909	21.4579	19.4157	24.0085	22.8117	24.6946	22.6888	19.8909	22.7871	21.3371	23.246	24.3947	22.446	27.1795
tr|A0A0A0MQG2|A0A0A0MQG2_MOUSE Spectrin beta chain, non-erythrocytic 1 (Fragment) OS=Mus musculus GN=Sptbn1 PE=1 SV=1;sp|Q62261-2|SPTB2_MOUSE Isoform 2 of Spectrin beta chain, non-erythrocytic 1 OS=Mus musculus GN=Sptbn1;sp|Q62261|SPTB2_MOUSE Spectrin beta	Spectrin beta chain, non-erythrocytic 1	Sptbn1		0.36762	-0.558468	+	1.44726	-1.83555		0.555261	-0.885211			0.369912	-0.635686		0.244588	-0.518629		0.0552689	0.117057	7	7	7	4	4	4	244.25	0	10.642	111110000	12	A0A0A0MQG2;Q62261-2;Q62261	A0A0A0MQG2;Q62261-2;Q62261	19.8917	17.9404	19.6013	19.2124	17.4827	17.9022	20.2498	18.4684	19.3458	19.2955	20.2097	17.3266	18.5402	19.2475	20.5887
sp|Q99ML9|RN111_MOUSE E3 ubiquitin-protein ligase Arkadia OS=Mus musculus GN=Rnf111 PE=1 SV=1;sp|Q99ML9-2|RN111_MOUSE Isoform 2 of E3 ubiquitin-protein ligase Arkadia OS=Mus musculus GN=Rnf111	E3 ubiquitin-protein ligase Arkadia	Rnf111		0.969048	-0.355821	+	1.44733	-0.345738		0.986278	-0.345613			1.08076	-0.269004		0.553562	-0.139287		0.41191	0.129717	37	37	37	42	42	42	107.9	0	323.31	31348000000	627	Q99ML9;Q99ML9-2	Q99ML9;Q99ML9-2	27.7108	28.0717	28.1382	27.778	27.731	27.6369	27.7993	27.4554	28.029	27.6024	27.7225	27.8258	28.7056	28.1325	27.9853
sp|O35226-5|PSMD4_MOUSE Isoform Rpn10E of 26S proteasome non-ATPase regulatory subunit 4 OS=Mus musculus GN=Psmd4;sp|O35226-4|PSMD4_MOUSE Isoform Rpn10D of 26S proteasome non-ATPase regulatory subunit 4 OS=Mus musculus GN=Psmd4;sp|O35226-3|PSMD4_MOUSE Isof	26S proteasome non-ATPase regulatory subunit 4	Psmd4		-4.34294e-08	0	+	3.86963	2.92683		0.782468	1.17671	YES	+	3.32376	2.98134	+	2.1078	1.61526	+	1.33006	-1.36608	3	3	3	23.1	23.1	23.1	27.912	0	6.9884	78056000	9	O35226-5;O35226-4;O35226-3;O35226;O35226-2	O35226-5;O35226-4;O35226-3;O35226;O35226-2	18.475	17.0661	18.5223	18.8729	21.1932	21.6873	20.863	21.1181	20.3116	20.1573	18.7937	19.138	20.3999	17.9525	18.3235
tr|E9QAT4|E9QAT4_MOUSE Protein Sec16a OS=Mus musculus GN=Sec16a PE=1 SV=1;tr|A2AIX1|A2AIX1_MOUSE Protein Sec16a OS=Mus musculus GN=Sec16a PE=1 SV=1		Sec16a	+	1.38448	-1.83836	+	2.83636	-1.14461		0.743087	-1.32598			0.606192	0.908484		0.140636	0.324169		0.209397	-0.584316	7	7	7	4	4	4	254.2	0	19.38	329850000	32	E9QAT4;A2AIX1	E9QAT4;A2AIX1	20.8905	18.0512	20.99	19.3871	20.9753	20.4358	20.5981	20.9436	21.2145	21.296	17.8239	21.3217	21.4566	22.0023	21.4407
sp|P05627|JUN_MOUSE Transcription factor AP-1 OS=Mus musculus GN=Jun PE=1 SV=3	Transcription factor AP-1	Jun		0.840859	1.48952	+	1.47528	2.00656	+	2.60947	2.85825	YES		0.520049	1.19253		0.0912053	-0.180154		0.800949	-1.37269	3	3	2	9.9	9.9	7.8	35.943	0	7.0379	100500000	10	P05627	P05627	18.5745	21.0008	21.0935	17.954	21.2664	21.4802	18.8536	21.7927	20.868	21.2115	20.4239	21.6102	18.3277	17.6446	17.5892
tr|F6U238|F6U238_MOUSE Protein Maml2 (Fragment) OS=Mus musculus GN=Maml2 PE=1 SV=1;tr|E9Q7L5|E9Q7L5_MOUSE Protein Maml2 OS=Mus musculus GN=Maml2 PE=1 SV=1		Maml2		0.211077	0.266062		1.0155	2.10255		1.09871	0.764357			1.1752	2.26893		0.792768	1.60541		-4.34294e-08	0	2	2	2	4.3	4.3	4.3	109.77	0	111.56	151800000	12	F6U238;E9Q7L5	F6U238;E9Q7L5	18.8735	18.7814	18.3798	19.3253	21.7852	22.6952	21.7641	18.1913	19.6618	19.3679	19.2163	19.7681	17.7828	18.6926	19.8335
sp|Q6P1D7|SLX4_MOUSE Structure-specific endonuclease subunit SLX4 OS=Mus musculus GN=Slx4 PE=1 SV=1	Structure-specific endonuclease subunit SLX4	Slx4	+	4.79098	4.89095	+	3.94132	5.44195	+	3.43787	5.52008	YES	+	1.37663	0.455107	+	1.31895	0.521533		0.2212	0.0664258	15	15	14	15.9	15.9	15.4	172.41	0	116.31	836530000	47	Q6P1D7;F6R0R3	Q6P1D7	23.6458	23.7635	23.7464	23.7349	24.1034	24.0312	23.8914	24.6851	23.5711	23.6081	23.4517	23.994	18.524	17.8916	19.2584
sp|Q62513|ZN260_MOUSE Zinc finger protein 260 OS=Mus musculus GN=Znf260 PE=1 SV=1	Zinc finger protein 260	Znf260	+	1.3885	-0.822486	+	3.12924	-2.08832	+	2.15166	-1.35556			0.983905	-0.456586		0.734072	-0.462029		0.00641531	-0.00544214	7	7	7	32.7	32.7	32.7	46.442	0	78.333	1333700000	57	Q62513	Q62513	22.2539	22.0799	22.7555	22.4715	22.3824	21.51	21.7709	22.0712	22.3495	22.2	23.0839	21.9492	22.7831	23.6186	22.6768
tr|E9PU87|E9PU87_MOUSE Serine/threonine-protein kinase SIK3 OS=Mus musculus GN=Sik3 PE=1 SV=1;tr|F6S7W6|F6S7W6_MOUSE Serine/threonine-protein kinase SIK3 (Fragment) OS=Mus musculus GN=Sik3 PE=1 SV=1;sp|Q6P4S6|SIK3_MOUSE Serine/threonine-protein kinase SIK3	Serine/threonine-protein kinase SIK3	Sik3		0.589983	-1.34561	+	1.4827	-0.570306		0.306598	-0.513188			0.247489	0.653963		0.272225	0.471401		0.0503289	-0.182561	8	8	8	11.5	11.5	11.5	150.66	0	46.548	571680000	43	E9PU87;F6S7W6;Q6P4S6;F6U6U5;F6U8X4;Q6P4S6-2	E9PU87;F6S7W6;Q6P4S6;F6U6U5	21.8559	22.1409	22.5353	17.958	22.0706	21.534	22.0341	21.4672	22.0038	21.8368	22.1566	19.2231	22.3608	22.4586	22.1725
sp|Q811S7-2|UBIP1_MOUSE Isoform 2 of Upstream-binding protein 1 OS=Mus musculus GN=Ubp1;sp|Q811S7|UBIP1_MOUSE Upstream-binding protein 1 OS=Mus musculus GN=Ubp1 PE=1 SV=1	Upstream-binding protein 1	Ubp1		-4.34294e-08	0	+	1.99345	3.13542		-4.34294e-08	0	YES	+	2.08095	2.75	+	1.32186	1.67309		-4.34294e-08	0	3	3	3	6.9	6.9	6.9	56.172	0	8.0972	71631000	4	Q811S7-2;Q811S7;Q3UNW5;Q9ERA0-3;Q9ERA0;Q9ERA0-2	Q811S7-2;Q811S7	18.8618	18.2358	19.3004	17.6548	22.1205	22.0268	21.4232	19.4823	20.0114	18.7692	19.8405	19.7393	18.1852	18.7783	18.0736
sp|Q8CGP2|H2B1P_MOUSE Histone H2B type 1-P OS=Mus musculus GN=Hist1h2bp PE=1 SV=3;sp|Q6ZWY9|H2B1C_MOUSE Histone H2B type 1-C/E/G OS=Mus musculus GN=Hist1h2bc PE=1 SV=3;sp|Q64525|H2B2B_MOUSE Histone H2B type 2-B OS=Mus musculus GN=Hist2h2bb PE=1 SV=3;sp|Q64	Histone H2B type 1-P;Histone H2B type 1-C/E/G;Histone H2B type 2-B;Histone H2B type 1-H;Histone H2B type 1-B;Histone H2B type 1-M;Histone H2B type 1-F/J/L;Histone H2B type 1-A;Histone H2B;Histone H2B type 3-A;Histone H2B type 3-B;Histone H2B type 1-K	Hist1h2bp;Hist1h2bc;Hist2h2bb;Hist1h2bh;Hist1h2bb;Hist1h2bm;Hist1h2bf;Hist1h2ba;Hist1h2br;Hist3h2ba;Hist3h2bb;Hist1h2bk		1.24574	0.599942		0.326524	1.16225		0.00936602	-0.066185			0.00857365	-0.0064764		0.404203	1.47739		0.408534	1.48387	3	3	3	31.7	31.7	31.7	13.992	0	42.005	1888300000	29	Q8CGP2;Q6ZWY9;Q64525;Q64478;Q64475;P10854;P10853;P70696;Q8CBB6;Q9D2U9;Q8CGP0;Q8CGP1;Q8CGP2-2;Q64524	Q8CGP2;Q6ZWY9;Q64525;Q64478;Q64475;P10854;P10853;P70696;Q8CBB6;Q9D2U9;Q8CGP0;Q8CGP1;Q8CGP2-2	24.0288	23.3962	23.5333	23.464	23.5048	23.2267	24.1978	23.4671	23.8553	23.5358	23.7599	17.3359	23.1255	23.5262	22.5421
tr|M0QWZ1|M0QWZ1_MOUSE Protein FAM193A OS=Mus musculus GN=Fam193a PE=1 SV=1;sp|Q8CGI1|F193A_MOUSE Protein FAM193A OS=Mus musculus GN=Fam193a PE=1 SV=2	Protein FAM193A	Fam193a		1.29027	-0.515139	+	1.49146	-0.733068	+	1.37237	-0.685939			0.329843	-0.242649		0.0312306	-0.0298991		0.300051	0.212749	9	9	9	8.8	8.8	8.8	166.9	0	36.534	602010000	53	M0QWZ1;Q8CGI1;A0A0J9YTZ5	M0QWZ1;Q8CGI1	21.789	22.1282	22.5949	21.7375	21.7802	21.7917	22.447	21.2602	22.1947	22.135	21.8453	21.2236	22.3802	22.7461	22.6363
tr|A2AMY5|A2AMY5_MOUSE Ubiquitin-associated protein 2 OS=Mus musculus GN=Ubap2 PE=1 SV=1;sp|Q91VX2|UBAP2_MOUSE Ubiquitin-associated protein 2 OS=Mus musculus GN=Ubap2 PE=1 SV=1	Ubiquitin-associated protein 2	Ubap2	+	1.39287	-2.58374		1.12155	-2.06027		1.01799	-1.84748			0.208974	0.719831		0.07562	-0.278951		0.313799	-0.998782	6	6	6	10.6	10.6	10.6	117.83	0	34.686	718770000	43	A2AMY5;Q91VX2;A2AMY7	A2AMY5;Q91VX2	21.7913	21.8337	18.6528	18.2006	21.8442	17.9751	21.807	21.7314	22.2301	21.875	21.9954	18.3731	23.0185	22.4498	22.8798
tr|E9QM77|E9QM77_MOUSE Ataxin-2 OS=Mus musculus GN=Atxn2 PE=1 SV=1;tr|F6U2C2|F6U2C2_MOUSE Ataxin-2 (Fragment) OS=Mus musculus GN=Atxn2 PE=1 SV=1;sp|O70305|ATX2_MOUSE Ataxin-2 OS=Mus musculus GN=Atxn2 PE=1 SV=1;sp|O70305-2|ATX2_MOUSE Isoform 2 of Ataxin-2 O	Ataxin-2	Atxn2		0.6851	-0.450608	+	1.49585	-0.758399	+	3.33389	-0.775473			0.574919	-0.335267		0.0581457	-0.0386305		0.822639	0.296636	35	35	23	35.8	35.8	21	136.46	0	323.31	48090000000	474	E9QM77;F6U2C2;O70305;O70305-2;O70305-3;F7B6X4	E9QM77;F6U2C2;O70305;O70305-2;O70305-3;F7B6X4	28.0942	28.5932	28.6527	28.0396	28.0829	27.8139	28.5875	27.5543	28.2624	27.9737	28.0657	27.8914	29.4611	28.9442	28.6187
tr|Q3TFP0|Q3TFP0_MOUSE Serine/arginine-rich-splicing factor 10 OS=Mus musculus GN=Srsf10 PE=1 SV=1;sp|Q9R0U0-3|SRS10_MOUSE Isoform 3 of Serine/arginine-rich splicing factor 10 OS=Mus musculus GN=Srsf10;sp|Q9R0U0-2|SRS10_MOUSE Isoform 2 of Serine/arginine-r	Serine/arginine-rich splicing factor 10	Srsf10	+	1.39963	1.73144		1.24769	1.83516	+	2.58869	2.40612	YES		0.396069	-0.811711		0.984962	-1.35007		0.362028	-0.53836	4	4	4	34.6	34.6	34.6	22.135	0	10.297	117400000	15	Q3TFP0;Q9R0U0-3;Q9R0U0-2;Q9R0U0	Q3TFP0;Q9R0U0-3;Q9R0U0-2;Q9R0U0	20.8477	21.7146	19.0824	21.5591	20.5225	20.696	17.9915	20.747	21.1574	21.5645	20.8124	21.8229	19.6755	19.0804	18.3503
tr|A0A0J9YUG4|A0A0J9YUG4_MOUSE Transcription factor 4 OS=Mus musculus GN=Tcf4 PE=1 SV=1;tr|A0A0J9YTU7|A0A0J9YTU7_MOUSE Transcription factor 4 OS=Mus musculus GN=Tcf4 PE=1 SV=1;tr|A0A0J9YTW1|A0A0J9YTW1_MOUSE Transcription factor 4 OS=Mus musculus GN=Tcf4 PE	Transcription factor 4	Tcf4		0.355366	0.752336		0.173149	0.584379	+	1.36797	2.1861	YES		0.416384	-1.23202		0.569426	-1.44516		0.14218	-0.21314	7	2	2	11	6.1	6.1	57.369	0	5.3491	212870000	23	A0A0J9YUG4;A0A0J9YTU7;A0A0J9YTW1;A0A0J9YVG2;A0A0J9YUK1;A0A0J9YUP9;A0A0J9YUZ0;E9Q8G4;Q60722-3;Q60722;Q91YV0;A0A0J9YTR9;A0A0J9YU37;A0A0J9YVI1;Q60722-2;A0A0J9YUT7;A0A0J9YV50;A0A0J9YUX6;A0A1B0GXC8;A0A0J9YUW9;A0A140LIL4;A0A0J9YUY3;A0A0J9YUF5;A0A0J9YVG8;A0A140LJC0;A0A0J9YU75;Q8BPX7;A0A0J9YV39;A0A0J9YU99;A0A0J9YV54;A0A0J9YUT3	A0A0J9YUG4;A0A0J9YTU7;A0A0J9YTW1;A0A0J9YVG2;A0A0J9YUK1;A0A0J9YUP9;A0A0J9YUZ0;E9Q8G4;Q60722-3;Q60722;Q91YV0;A0A0J9YTR9;A0A0J9YU37;A0A0J9YVI1;Q60722-2	21.7547	19.3868	21.734	21.2603	16.8476	21.7012	21.7324	18.9266	21.475	21.3114	21.1767	21.0254	20.5951	18.1726	21.352
sp|O55187|CBX4_MOUSE E3 SUMO-protein ligase CBX4 OS=Mus musculus GN=Cbx4 PE=1 SV=2;sp|O55187-2|CBX4_MOUSE Isoform 2 of E3 SUMO-protein ligase CBX4 OS=Mus musculus GN=Cbx4	E3 SUMO-protein ligase CBX4	Cbx4		0.766476	-0.339021	+	1.5098	-0.439002	+	3.26827	-0.737742			0.0716776	0.0458817		0.158054	0.0743842		0.0507219	0.0285025	27	27	27	48.6	48.6	48.6	60.522	0	323.31	175650000000	556	O55187;O55187-2	O55187;O55187-2	29.6705	30.1167	30.3211	30.4534	29.8444	30.0301	30.3567	30.5139	29.9385	29.9692	30.1865	30.3534	30.1253	30.6431	30.731
tr|Q3UT17|Q3UT17_MOUSE Protein 5730507C01Rik OS=Mus musculus GN=5730507C01Rik PE=1 SV=1;tr|J3QPX0|J3QPX0_MOUSE Protein 5730507C01Rik OS=Mus musculus GN=5730507C01Rik PE=1 SV=1		5730507C01Rik		0.78207	-1.95656		0.938577	-0.694212		0.775885	-2.1267			0.37234	1.08035		0.481246	1.42276		0.0673719	0.342411	3	3	3	8.2	8.2	8.2	45.208	0	32.893	1587100000	35	Q3UT17;J3QPX0	Q3UT17;J3QPX0	23.2656	23.4847	23.0987	18.3401	23.0628	22.8144	23.8124	22.8208	22.6081	17.7743	23.4733	22.9636	24.0149	23.9895	23.9999
tr|A2AL12|A2AL12_MOUSE Heterogeneous nuclear ribonucleoprotein A3 OS=Mus musculus GN=Hnrnpa3 PE=1 SV=1;sp|Q8BG05|ROA3_MOUSE Heterogeneous nuclear ribonucleoprotein A3 OS=Mus musculus GN=Hnrnpa3 PE=1 SV=1	Heterogeneous nuclear ribonucleoprotein A3	Hnrnpa3		0.0437664	0.140694	+	1.51385	2.33883		0.106979	-0.248174	YES		0.830216	1.68527		0.397388	0.77727		0.289561	-0.908001	3	3	3	11.9	11.9	11.9	34.476	0	6.4967	245600000	11	A2AL12;Q8BG05;A2AL13;B2RXM2;J3QNY1;Q8BG05-2	A2AL12;Q8BG05	18.5722	21.6039	21.3058	17.5675	21.2074	21.3001	21.3287	21.9543	21.8919	21.4273	21.1788	18.1835	21.1313	19.1726	19.1241
sp|Q7TSZ8|NACC1_MOUSE Nucleus accumbens-associated protein 1 OS=Mus musculus GN=Nacc1 PE=1 SV=1	Nucleus accumbens-associated protein 1	Nacc1		1.01666	1.29277	+	1.51795	2.62473		0.573401	0.553898	YES		0.893368	1.75048		0.445866	0.859907		0.542021	-0.890572	5	5	5	13	13	13	56.536	0	24.338	121520000	16	Q7TSZ8	Q7TSZ8	21.2382	18.8318	18.9012	18.4201	22.1777	22.5504	20.2868	19.3785	21.3842	20.3127	19.7062	19.5505	18.2667	17.7973	17.8036
tr|G3UZM1|G3UZM1_MOUSE Probable JmjC domain-containing histone demethylation protein 2C OS=Mus musculus GN=Jmjd1c PE=1 SV=1;sp|Q69ZK6|JHD2C_MOUSE Probable JmjC domain-containing histone demethylation protein 2C OS=Mus musculus GN=Jmjd1c PE=1 SV=3;tr|A0A0A0	Probable JmjC domain-containing histone demethylation protein 2C	Jmjd1c	+	2.5062	0.542341		0.0716032	-0.0409207		0.0921205	0.0351338	YES		0.672542	-0.282915		0.0573333	-0.0330005	+	1.35104	0.249914	33	33	17	16.3	16.3	9.2	281.59	0	170.68	5042600000	212	G3UZM1;Q69ZK6;A0A0A0MQ98;G3UZX8	G3UZM1;Q69ZK6;A0A0A0MQ98	25.7191	25.5589	25.5178	25.3828	25.5591	25.2339	25.521	24.7328	25.4292	25.1178	25.3832	25.2488	24.9477	25.2707	24.9035
sp|Q91Z96|BMP2K_MOUSE BMP-2-inducible protein kinase OS=Mus musculus GN=Bmp2k PE=1 SV=1	BMP-2-inducible protein kinase	Bmp2k		0.308103	0.849244		0.452034	1.19333		0.681915	-1.71356			0.132806	-0.442917		0.408723	1.29396		0.630501	1.73687	3	3	3	2.7	2.7	2.7	126.18	0	110.24	269170000	14	Q91Z96;Q91Z96-2	Q91Z96	21.8363	21.5771	21.2932	18.3115	21.1193	21.4065	17.4653	21.2554	21.9236	18.1201	17.2	18.827	18.2916	21.3543	21.2802
tr|D3Z769|D3Z769_MOUSE Protein lin-37 homolog (Fragment) OS=Mus musculus GN=Lin37 PE=1 SV=1;tr|E9Q0Q9|E9Q0Q9_MOUSE Protein lin-37 homolog OS=Mus musculus GN=Lin37 PE=1 SV=1;sp|Q9D8N6|LIN37_MOUSE Protein lin-37 homolog OS=Mus musculus GN=Lin37 PE=1 SV=1	Protein lin-37 homolog	Lin37		0.527682	0.512145		0.703478	1.6653		0.325389	0.549911			0.557391	1.20381		0.604961	1.29276		0.0881345	0.0889463	3	3	3	20.8	20.8	20.8	22.542	0	7.3893	82603000	8	D3Z769;E9Q0Q9;Q9D8N6	D3Z769;E9Q0Q9;Q9D8N6	18.7505	19.6165	19.7687	19.8306	21.9002	21.4389	21.6594	17.783	19.5467	18.6972	19.3837	19.9829	18.6611	19.4197	19.7405
sp|Q99PM3|TF2AA_MOUSE Transcription initiation factor IIA subunit 1 OS=Mus musculus GN=Gtf2a1 PE=2 SV=2;tr|J3QNT2|J3QNT2_MOUSE Protein Gm5435 OS=Mus musculus GN=Gm5435 PE=4 SV=1	Transcription initiation factor IIA subunit 1;Transcription initiation factor IIA alpha chain;Transcription initiation factor IIA beta chain	Gtf2a1;Gm5435		0.914136	-3.59918		0.10302	-0.736742		0.318802	-1.99412			0.179584	1.07108		0.237309	1.27877		0.032701	0.207687	2	2	2	6.6	6.6	6.6	41.614	0	323.31	3613200000	21	Q99PM3;J3QNT2	Q99PM3;J3QNT2	18.9195	18.7591	18.677	25.3786	24.3173	24.3717	18.6422	18.6872	19.2762	17.7612	19.4826	24.3833	24.8396	20.6746	25.5656
tr|Q6IQX8|Q6IQX8_MOUSE Protein Zfp219 OS=Mus musculus GN=Zfp219 PE=1 SV=1		Zfp219		0.98099	-0.872328	+	1.52078	-0.57026	+	1.9125	-1.0503			0.171458	-0.0744977		0.272026	0.127891		0.588548	0.202388	13	13	13	32.4	32.4	32.4	77.795	0	70.058	1412800000	89	Q6IQX8	Q6IQX8	23.2819	22.9092	23.2247	22.9719	23.2782	22.6191	23.1036	23.0888	22.845	22.7228	23.2852	22.7251	25.2471	23.6843	23.7812
tr|D3YZA1|D3YZA1_MOUSE Chromatin target of PRMT1 protein (Fragment) OS=Mus musculus GN=Chtop PE=1 SV=8;tr|D3Z7T7|D3Z7T7_MOUSE Chromatin target of PRMT1 protein (Fragment) OS=Mus musculus GN=Chtop PE=1 SV=1;tr|E9PW20|E9PW20_MOUSE Chromatin target of PRMT1 p	Chromatin target of PRMT1 protein	Chtop		0.387053	0.703564		0.161247	-0.475736		0.651747	-0.840521		+	1.39101	-1.43055		0.489511	-0.829155		0.498219	0.6014	2	2	2	17.9	17.9	17.9	13.447	0	4.3798	230760000	8	D3YZA1;D3Z7T7;E9PW20;Q9CY57-5;Q9CY57-4;Q9CY57-3;Q9CY57-2;Q9CY57	D3YZA1;D3Z7T7;E9PW20;Q9CY57-5;Q9CY57-4;Q9CY57-3;Q9CY57-2;Q9CY57	20.9898	20.9871	20.8462	20.6701	20.37	18.9446	18.1412	20.3153	18.6333	20.778	20.8669	20.8095	21.0374	17.8091	21.1078
tr|E0CX66|E0CX66_MOUSE Zinc finger protein 41 (Fragment) OS=Mus musculus GN=Zfp41 PE=1 SV=1;sp|Q02526|ZFP41_MOUSE Zinc finger protein 41 OS=Mus musculus GN=Zfp41 PE=2 SV=2	Zinc finger protein 41	Zfp41	+	1.41286	-0.813034		0.398442	-1.29099		1.22641	-1.66684			0.592503	-0.727477		0.267892	-0.474021		0.195736	0.253456	4	4	4	31.1	31.1	31.1	16.986	0	103.16	790750000	27	E0CX66;Q02526	E0CX66;Q02526	21.505	21.4428	21.8338	22.2228	21.5747	21.5909	21.5566	19.3724	20.556	21.1834	22.8212	21.43	21.9443	22.9177	22.373
sp|Q8R1M0|HMCES_MOUSE Embryonic stem cell-specific 5-hydroxymethylcytosine-binding protein OS=Mus musculus GN=Hmces PE=1 SV=1	Embryonic stem cell-specific 5-hydroxymethylcytosine-binding protein	Hmces		-4.34294e-08	0	+	1.46461	2.26043		-4.34294e-08	0	YES	+	1.42796	2.43309		1.14061	2.11674		-4.34294e-08	0	3	3	3	10.5	10.5	10.5	40.168	0	5.642	57989000	5	Q8R1M0	Q8R1M0	17.2162	18.6459	19.0012	17.9473	21.5765	21.6807	21.0902	18.1956	18.8816	19.4455	18.7063	17.0426	18.709	17.7072	18.6147
tr|Q3UFM6|Q3UFM6_MOUSE Expressed sequence 2 embryonic lethal, isoform CRA_a OS=Mus musculus GN=Dgcr14 PE=1 SV=1;sp|O70279|DGC14_MOUSE Protein DGCR14 OS=Mus musculus GN=Dgcr14 PE=1 SV=2	Protein DGCR14	Dgcr14		-4.34294e-08	0		0.500671	0.840506		-4.34294e-08	0			0.364814	0.610613		0.781219	1.21514		-4.34294e-08	0	3	3	3	11	11	11	52.674	0	14.763	27288000	7	Q3UFM6;O70279	Q3UFM6;O70279	19.0722	19.2252	18.3949	19.5982	20.4343	20.3973	20.2535	17.6479	17.7805	18.3319	18.2728	19.4872	17.2609	17.9914	18.8027
sp|Q8BLB0|ZFP3_MOUSE Zinc finger protein 3 OS=Mus musculus GN=Zfp3 PE=2 SV=1	Zinc finger protein 3	Zfp3		0.446183	-0.455598	+	1.56507	-1.87644	+	1.34657	-1.41033			0.577639	-0.693594		0.109084	0.202597		0.961534	0.896191	3	3	3	6.8	6.8	6.8	56.574	0	6.3175	240290000	26	Q8BLB0	Q8BLB0	20.025	20.1555	20.7895	20.7007	20.5887	20.0293	18.1788	20.0996	19.7771	19.79	18.2562	20.2626	20.2792	20.9211	20.261
tr|Q4KL68|Q4KL68_MOUSE AI987944 protein OS=Mus musculus GN=AI987944 PE=1 SV=1;tr|Q7TPX5|Q7TPX5_MOUSE Expressed sequence AI987944 OS=Mus musculus GN=AI987944 PE=1 SV=1		AI987944		0.703393	-1.75697		1.09317	-2.19685	+	1.38804	-2.24104			0.197657	0.671735		0.185815	0.567775		0.0267073	-0.10396	8	7	7	30.5	28.3	28.3	47.597	0	23.142	352110000	11	Q4KL68;Q7TPX5;A0A0U1RNH4	Q4KL68;Q7TPX5	20.9506	20.5185	16.4739	18.3717	21.2818	21.1677	18.396	18.156	20.9533	20.2564	17.5199	18.0009	21.5137	21.726	21.1333
sp|Q6P3Y5-3|Z280C_MOUSE Isoform 3 of Zinc finger protein 280C OS=Mus musculus GN=Znf280c;sp|Q6P3Y5|Z280C_MOUSE Zinc finger protein 280C OS=Mus musculus GN=Znf280c PE=1 SV=1;sp|Q6P3Y5-2|Z280C_MOUSE Isoform 2 of Zinc finger protein 280C OS=Mus musculus GN=Zn	Zinc finger protein 280C	Znf280c		0.877504	0.646068	+	1.56795	1.03195	+	1.72688	0.958532	YES		0.170716	0.187027		0.450721	-0.329674		0.658285	-0.516702	10	10	10	17.2	17.2	17.2	82.113	0	42.027	1798000000	107	Q6P3Y5-3;Q6P3Y5;Q6P3Y5-2	Q6P3Y5-3;Q6P3Y5;Q6P3Y5-2	24.6882	24.1381	23.5487	23.2029	24.6612	24.291	23.3835	23.9903	24.7879	24.6738	24.1342	24.0489	23.433	23.0319	23.6428
tr|E9QAR6|E9QAR6_MOUSE Protein Zfp384 OS=Mus musculus GN=Zfp384 PE=1 SV=1;tr|E9Q1A5|E9Q1A5_MOUSE Protein Zfp384 OS=Mus musculus GN=Zfp384 PE=1 SV=1;tr|D3YX49|D3YX49_MOUSE Protein Zfp384 OS=Mus musculus GN=Zfp384 PE=1 SV=1;tr|E9QAR4|E9QAR4_MOUSE Protein Zfp		Zfp384		0.186384	0.570209		0.685703	1.73023		0.214372	0.573272			0.0842951	0.35836		0.307147	1.12055		0.227964	0.762193	4	4	3	12.1	12.1	8.6	61.701	0	117.88	263110000	10	E9QAR6;E9Q1A5;D3YX49;E9QAR4;E9QAR1	E9QAR6;E9Q1A5;D3YX49;E9QAR4;E9QAR1	21.3065	18.9916	18.028	22.0861	18.4584	23.5397	18.6156	21.2319	18.1665	20.2007	21.5759	17.4204	19.4521	21.6099	18.525
tr|D3YUB7|D3YUB7_MOUSE Protein Gm3604 OS=Mus musculus GN=Gm3604 PE=4 SV=3;tr|A0A087WPN2|A0A087WPN2_MOUSE Protein Gm3604 OS=Mus musculus GN=Gm3604 PE=4 SV=1		Gm3604		0.104878	-0.248038		0.462018	-0.441865		0.238279	0.89035			0.38786	0.778243		0.668292	1.11602		0.11129	0.33778	6	5	5	16.3	14	14	66.206	0	16.469	590390000	28	D3YUB7;A0A087WPN2	D3YUB7;A0A087WPN2	22.5999	22.4865	22.2272	19.1214	23.0807	22.2263	22.4905	21.7505	22.0271	22.0701	21.9802	19.0065	22.4437	21.8276	21.9564
sp|Q9D6T0|NOSIP_MOUSE Nitric oxide synthase-interacting protein OS=Mus musculus GN=Nosip PE=1 SV=1;tr|A0A1B0GT07|A0A1B0GT07_MOUSE Nitric oxide synthase-interacting protein (Fragment) OS=Mus musculus GN=Nosip PE=4 SV=1;sp|Q9D6T0-2|NOSIP_MOUSE Isoform 2 of N	Nitric oxide synthase-interacting protein	Nosip		0.714241	0.902112	+	3.24123	4.18743	+	2.46375	2.71735	YES	+	2.53345	3.4901	+	2.15522	2.17879	+	1.36167	-1.31131	8	8	8	38.9	38.9	38.9	33.209	0	24.53	188070000	10	Q9D6T0;A0A1B0GT07;Q9D6T0-2;A0A1B0GSR8;A0A1B0GS52;A0A1B0GS48	Q9D6T0;A0A1B0GT07;Q9D6T0-2;A0A1B0GSR8	20.0103	19.5816	18.6782	17.7759	22.1991	23.7528	22.8062	21.2483	19.963	20.2821	20.4989	20.5473	19.0577	18.2229	17.3445
sp|Q9R1J0|NSDHL_MOUSE Sterol-4-alpha-carboxylate 3-dehydrogenase, decarboxylating OS=Mus musculus GN=Nsdhl PE=1 SV=1	Sterol-4-alpha-carboxylate 3-dehydrogenase, decarboxylating	Nsdhl	+	1.41756	-2.27052		0.0385078	-0.165093		0.107548	-0.323448			0.600301	1.4668		0.0303185	0.0988669		0.540683	-1.36793	4	4	4	14.1	14.1	14.1	40.685	0	21.944	414580000	24	Q9R1J0	Q9R1J0	18.0203	20.77	21.0931	17.9532	20.7715	21.676	22.4323	18.8241	20.9962	22.2636	21.5101	18.5385	21.8237	21.9387	21.6534
sp|Q8CBD1|NRIP1_MOUSE Nuclear receptor-interacting protein 1 OS=Mus musculus GN=Nrip1 PE=1 SV=1	Nuclear receptor-interacting protein 1	Nrip1		0.285369	0.645986	+	1.59937	2.93717		0.496214	1.08004	YES		1.03089	2.46474		0.657386	1.79116		0.204669	-0.673576	5	5	5	5.3	5.3	5.3	126.34	0	15.865	148030000	9	Q8CBD1	Q8CBD1	18.0572	21.4399	17.7218	18.1446	22.0047	22.4091	22.12	18.6885	21.5878	20.2528	16.9833	19.2339	18.0797	17.6833	17.7787
sp|Q3UG20|KMT2E_MOUSE Histone-lysine N-methyltransferase 2E OS=Mus musculus GN=Kmt2e PE=1 SV=2;sp|Q3UG20-2|KMT2E_MOUSE Isoform 2 of Histone-lysine N-methyltransferase 2E OS=Mus musculus GN=Kmt2e	Histone-lysine N-methyltransferase 2E	Kmt2e	+	1.41825	-0.638521	+	1.36732	-0.871415	+	2.3741	-1.13213			0.295114	-0.25467		0.0522778	0.0566416		0.456216	0.311311	11	11	11	8.1	8.1	8.1	204.54	0	287.65	1036000000	87	Q3UG20;Q3UG20-2;A0A087WSN9;A0A0G2JH19;A0A0G2JDZ2	Q3UG20;Q3UG20-2	22.3024	22.5795	23.2087	22.4483	22.3653	22.5328	23.0363	21.5857	21.9863	22.0735	23.0076	22.2262	23.1456	23.3041	23.6367
sp|P63166|SUMO1_MOUSE Small ubiquitin-related modifier 1 OS=Mus musculus GN=Sumo1 PE=1 SV=1;tr|A0A087WRQ4|A0A087WRQ4_MOUSE Small ubiquitin-related modifier 1 OS=Mus musculus GN=Sumo1 PE=1 SV=1	Small ubiquitin-related modifier 1	Sumo1		0.121496	1.1393	+	1.6073	5.1343		0.106899	0.858804	YES		0.95163	5.88576		0.943622	4.95868		0.0808188	-0.927082	2	2	2	15.8	15.8	15.8	11.557	0	25.118	21733000000	44	P63166;A0A087WRQ4	P63166;A0A087WRQ4	28.5981	17.7437	17.2752	28.2742	29.2704	28.733	28.7959	28.6351	28.3427	19.4225	28.7249	19.1094	19.1333	24.0838	24.8103
sp|Q9CR57|RL14_MOUSE 60S ribosomal protein L14 OS=Mus musculus GN=Rpl14 PE=1 SV=3	60S ribosomal protein L14	Rpl14	+	1.43983	1.40624	+	2.43813	2.13677	+	1.63449	1.63777	YES		0.545518	0.639966		0.142986	0.147298		0.446602	-0.492668	7	7	7	42.9	42.9	42.9	23.564	0	29.297	1285700000	75	Q9CR57	Q9CR57	24.1241	24.2199	22.3192	23.3298	23.9403	24.3629	23.3689	24.8807	24.4196	24.1622	23.3665	24.0153	21.2654	22.3332	22.5415
sp|Q05CL8|LARP7_MOUSE La-related protein 7 OS=Mus musculus GN=Larp7 PE=1 SV=2	La-related protein 7	Larp7	+	1.44219	2.38911	+	2.63687	3.6432	+	4.61567	3.71176	YES		0.954887	1.75679		0.0617729	0.0949655		1.10396	-1.66182	6	6	6	13.9	13.9	13.9	64.802	0	13.236	323300000	22	Q05CL8;Q05CL8-2	Q05CL8	21.6582	21.7412	21.5872	18.5613	22.4708	23.0152	21.2797	23.8094	22.5366	22.8919	22.4343	22.3325	19.0053	19.0885	17.2264
sp|P60335|PCBP1_MOUSE Poly(rC)-binding protein 1 OS=Mus musculus GN=Pcbp1 PE=1 SV=1	Poly(rC)-binding protein 1	Pcbp1		-4.34294e-08	0		0.65782	1.20407		0.161876	0.351083			0.991288	1.60956		0.499443	0.991487		0.534148	-0.61807	3	3	3	11.5	11.5	11.5	37.497	0	4.3385	98671000	5	P60335;E9Q7D8;Q61990-2;Q61990-3;Q61990;P57722-2;P57722	P60335	19.3162	18.4051	18.8363	18.0043	20.7655	21.7327	20.4638	18.0382	18.1801	19.963	20.0608	18.8304	19.3404	17.7245	18.5432
sp|Q02257|PLAK_MOUSE Junction plakoglobin OS=Mus musculus GN=Jup PE=1 SV=3	Junction plakoglobin	Jup		0.822833	-2.09481		0.00874506	-0.0225539		0.680223	-1.06414			0.168261	0.42212		0.502502	0.967934		0.209048	0.545814	9	9	8	13.8	13.8	12.5	81.8	0	293.76	1372600000	66	Q02257	Q02257	23.5116	20.1163	20.2845	21.7208	21.751	20.9648	23.4531	21.1528	19.3444	22.0191	20.1014	21.9851	22.6161	21.752	23.3066
tr|A0A0A0MQ97|A0A0A0MQ97_MOUSE F-box only protein 50 OS=Mus musculus GN=Nccrp1 PE=1 SV=1;sp|G3X9C2|FBX50_MOUSE F-box only protein 50 OS=Mus musculus GN=Nccrp1 PE=1 SV=2	F-box only protein 50	Nccrp1		1.12582	-1.9658		0.0591599	0.145092		0.248557	-0.526863			0.796963	1.336		0.531137	0.966585		0.171026	-0.369417	3	3	3	8.6	8.6	8.6	33.027	0	10.399	284480000	25	A0A0A0MQ97;G3X9C2	A0A0A0MQ97;G3X9C2	20.1195	17.9007	19.7181	20.5726	19.5172	21.0455	22.3921	20.7001	18.8903	21.4951	19.1263	20.2768	21.0357	19.8275	22.3249
tr|Q3UH70|Q3UH70_MOUSE Bromodomain-containing protein 4 OS=Mus musculus GN=Brd4 PE=1 SV=1;sp|Q9ESU6|BRD4_MOUSE Bromodomain-containing protein 4 OS=Mus musculus GN=Brd4 PE=1 SV=2;tr|B0V2V8|B0V2V8_MOUSE Bromodomain-containing protein 4 OS=Mus musculus GN=Brd	Bromodomain-containing protein 4	Brd4		0.657036	-0.319688		0.648013	-0.272501	+	1.44348	-0.512861			0.00222346	0.00185251		0.0707457	-0.0378294		0.0570043	-0.0396819	20	20	19	16.8	16.8	15.7	156.05	0	135.04	4802900000	143	Q3UH70;Q9ESU6;B0V2V8;Q9ESU6-2;B0V2V6;A2AKA9;Q8K2F0;Q8K2F0-2;D6RGP2	Q3UH70;Q9ESU6;B0V2V8;Q9ESU6-2	25.4748	25.045	25.0967	24.3928	25.3156	25.0354	25.1184	24.5473	25.0545	25.0305	25.285	24.798	25.4688	25.2217	25.3908
sp|Q7TQH0-2|ATX2L_MOUSE Isoform 2 of Ataxin-2-like protein OS=Mus musculus GN=Atxn2l;tr|A0A0U1RPL0|A0A0U1RPL0_MOUSE Ataxin-2-like protein OS=Mus musculus GN=Atxn2l PE=1 SV=1;sp|Q7TQH0-3|ATX2L_MOUSE Isoform 3 of Ataxin-2-like protein OS=Mus musculus GN=Atxn	Ataxin-2-like protein	Atxn2l	+	1.46682	-0.661109	+	2.93925	-0.855542	+	6.42632	-0.916905			0.975184	-0.347641		0.566353	-0.175909		0.681212	0.171732	26	25	3	28.6	27.9	4.9	113.04	0	323.31	22788000000	391	Q7TQH0-2;A0A0U1RPL0;Q7TQH0-3;Q7TQH0	Q7TQH0-2;A0A0U1RPL0;Q7TQH0-3;Q7TQH0	26.9676	27.2112	27.4996	27.0585	26.685	26.6205	27.2448	26.7961	27.0978	26.9375	27.041	26.9737	28.457	27.7255	27.7236
sp|Q91VC3|IF4A3_MOUSE Eukaryotic initiation factor 4A-III OS=Mus musculus GN=Eif4a3 PE=1 SV=3;tr|E9PV04|E9PV04_MOUSE Protein Gm8994 OS=Mus musculus GN=Gm8994 PE=3 SV=2;tr|A0A0N4SVP8|A0A0N4SVP8_MOUSE Protein Gm5580 OS=Mus musculus GN=Gm5580 PE=3 SV=1;tr|A2A	Eukaryotic initiation factor 4A-III;Eukaryotic initiation factor 4A-III, N-terminally processed	Eif4a3;Gm8994		0.363841	0.696459		1.03547	1.92035	+	2.23433	2.88104	YES		0.77779	1.41857		0.371942	-0.632502	+	1.36972	-2.05107	5	5	4	16.5	16.5	12.7	46.839	0	15.557	137760000	13	Q91VC3;E9PV04;A0A0N4SVP8;A2AFK7;A0A0N4SVM5	Q91VC3;E9PV04;A0A0N4SVP8;A2AFK7	20.966	18.7113	17.7518	19.0912	21.1637	21.682	20.4236	18.9253	21.4917	22.2591	20.5584	20.4154	17.5063	18.2758	19.7862
tr|F7AL76|F7AL76_MOUSE Chromodomain-helicase-DNA-binding protein 8 (Fragment) OS=Mus musculus GN=Chd8 PE=1 SV=1;sp|Q09XV5|CHD8_MOUSE Chromodomain-helicase-DNA-binding protein 8 OS=Mus musculus GN=Chd8 PE=1 SV=1	Chromodomain-helicase-DNA-binding protein 8	Chd8		0.434023	-0.212602	+	1.64804	-0.530266		0.139884	-0.0850754			0.0468509	0.0201631		0.0297463	-0.0200148		0.0635707	-0.0401778	84	84	74	39.9	39.9	34.5	263.84	0	323.31	110510000000	1201	F7AL76;Q09XV5;Q09XV5-2	F7AL76;Q09XV5	29.7409	29.4615	29.5595	29.266	29.7263	29.6338	29.5417	29.2069	30.0799	29.5996	29.3756	29.1337	29.1714	29.9502	29.7186
sp|Q68FG3|SPT2_MOUSE Protein SPT2 homolog OS=Mus musculus GN=Spty2d1 PE=2 SV=1	Protein SPT2 homolog	Spty2d1	+	1.46757	0.969453		0.812546	1.68316	+	2.04655	1.58281	YES		0.0849903	0.233115		0.177948	0.447656		0.324682	0.21454	3	3	3	5.6	5.6	5.6	74.817	0	5.7565	81451000	11	Q68FG3	Q68FG3	20.2868	20.7282	19.8172	19.7387	20.6893	20.5431	17.7939	22.4771	20.1846	20.2087	19.7679	19.5516	18.9148	18.868	19.9838
sp|Q9CU65|ZMYM2_MOUSE Zinc finger MYM-type protein 2 OS=Mus musculus GN=Zmym2 PE=1 SV=3	Zinc finger MYM-type protein 2	Zmym2		0.45165	1.2559		1.27116	2.44982	+	1.47306	2.85749	YES		0.169135	0.662566		0.0116073	0.0450335		0.150991	-0.617533	3	3	3	3.8	3.8	3.8	154.64	0	9.4776	199530000	14	Q9CU65	Q9CU65	21.8458	21.4066	21.5401	16.6857	18.4216	22.3372	21.7953	21.5745	22.3094	21.8193	21.6896	18.13	18.8011	18.7924	19.1827
sp|Q8BPP0|ZN436_MOUSE Zinc finger protein 436 OS=Mus musculus GN=Znf436 PE=2 SV=1	Zinc finger protein 436	Znf436		0.650892	-0.491351	+	1.66684	-1.52748	+	3.0021	-1.6365			0.257949	-0.243423		0.361797	-0.256433		0.0122399	-0.01301	7	7	7	17.3	17.3	17.3	52.362	0	51.118	373280000	29	Q8BPP0	Q8BPP0	20.0139	20.6958	20.8338	21.493	20.1664	20.2809	20.3939	21.2215	20.3178	20.5963	21.1075	21.0668	21.1373	21.2063	20.8595
sp|Q7TSH3|ZN516_MOUSE Zinc finger protein 516 OS=Mus musculus GN=Znf516 PE=1 SV=1	Zinc finger protein 516	Znf516		0.0209303	0.0183735		1.04077	1.54514		0.814902	0.860703		+	2.45052	0.644984	+	1.32441	0.452677		0.654152	-0.192307	6	6	6	6	6	6	124.79	0	17.083	258750000	24	Q7TSH3	Q7TSH3	21.0328	21.1615	20.9661	21.2032	21.9031	21.9211	21.7482	21.3712	20.996	21.444	21.1392	21.5537	21.9389	20.9282	20.6791
sp|P53783|SOX1_MOUSE Transcription factor SOX-1 OS=Mus musculus GN=Sox1 PE=2 SV=2	Transcription factor SOX-1	Sox1	+	1.48596	-0.95182		1.21821	-0.826552	+	1.76787	-1.25332			0.57855	0.413367		0.727493	0.594419		0.23714	0.181052	13	13	7	45.8	45.8	33.8	39.052	0	323.31	26247000000	245	P53783;S4R1I8;Q04892;Q811W0	P53783	26.6568	26.7329	27.2115	26.4847	27.0562	27.226	27.9488	26.5083	26.7056	26.4192	27.2552	25.9817	26.9406	27.5934	28.3871
tr|G3X8R5|G3X8R5_MOUSE Glutamine-rich protein 1 OS=Mus musculus GN=Qrich1 PE=1 SV=1;sp|Q3UA37|QRIC1_MOUSE Glutamine-rich protein 1 OS=Mus musculus GN=Qrich1 PE=1 SV=1	Glutamine-rich protein 1	Qrich1		-4.34294e-08	0	+	1.82046	2.68855		0.699247	0.899827	YES	+	1.94065	2.90315	+	1.32731	2.02581		0.909599	-0.877342	7	7	7	11.1	11.1	11.1	86.528	0	19.003	117210000	12	G3X8R5;Q3UA37;Q8BUN3;A0A0A6YVQ2;A0A0A6YXK0;A0A0A6YXK2;A0A0A6YWT7;A0A0A6YY13;A0A0A6YWV5;A0A0A6YXZ6	G3X8R5;Q3UA37	18.3564	19.6761	18.1822	18.4726	23.3644	21.8219	21.3021	19.8115	20.0794	19.5207	20.0324	18.5642	19.0185	17.4547	17.181
tr|A0A0N4SWD2|A0A0N4SWD2_MOUSE Forkhead box protein M1 (Fragment) OS=Mus musculus GN=Foxm1 PE=4 SV=1;tr|A0A0N4SVY9|A0A0N4SVY9_MOUSE Forkhead box protein M1 (Fragment) OS=Mus musculus GN=Foxm1 PE=1 SV=1;tr|E9Q7Y0|E9Q7Y0_MOUSE Forkhead box protein M1 OS=Mus	Forkhead box protein M1	Foxm1		-4.34294e-08	0		0.45427	0.751954		-4.34294e-08	0			0.615698	0.919978		0.505763	0.873724		-4.34294e-08	0	2	2	2	11.2	11.2	11.2	24.451	0	2.8633	17831000	3	A0A0N4SWD2;A0A0N4SVY9;E9Q7Y0;Q6P1H7;O08696	A0A0N4SWD2;A0A0N4SVY9;E9Q7Y0;Q6P1H7;O08696	19.1239	17.5425	18.0257	18.5527	19.8531	20.2483	19.3817	17.4417	18.3697	17.0147	19.3287	18.7167	18.4782	17.7349	18.2804
tr|Q8C2Q7|Q8C2Q7_MOUSE Heterogeneous nuclear ribonucleoprotein H OS=Mus musculus GN=Hnrnph1 PE=1 SV=1;sp|O35737|HNRH1_MOUSE Heterogeneous nuclear ribonucleoprotein H OS=Mus musculus GN=Hnrnph1 PE=1 SV=3	Heterogeneous nuclear ribonucleoprotein H;Heterogeneous nuclear ribonucleoprotein H, N-terminally processed	Hnrnph1		0.734838	1.49072	+	1.81664	1.86932		0.622428	1.09548	YES	+	2.24531	0.889392		1.11841	0.356344	+	1.37241	-0.533049	5	4	3	13.6	11.4	9.5	51.217	0	10.486	231270000	20	Q8C2Q7;O35737	Q8C2Q7;O35737	21.2244	20.7015	20.4505	20.5356	21.7071	21.6108	21.8634	21.2882	20.966	21.5023	21.2206	21.3552	18.1467	20.7023	21.0595
tr|Q5SXC4|Q5SXC4_MOUSE Protein Vezf1 OS=Mus musculus GN=Vezf1 PE=1 SV=1		Vezf1		0.158443	0.763018		0.215699	1.01334		0.745478	-1.72509			0.217988	0.906211		0.206511	0.872009		0.00735222	-0.0342016	5	4	4	9.5	8.1	8.1	56.556	0	43.767	1428600000	26	Q5SXC4;Q5SXC3	Q5SXC4	23.4046	23.2206	18.8553	23.0113	24.3727	24.3354	24.1366	19.2719	23.1474	18.8348	23.5786	23.0676	23.9932	23.8956	18.6655
tr|Q5NCH7|Q5NCH7_MOUSE Protein Zfp454 OS=Mus musculus GN=Zfp454 PE=4 SV=1;tr|Q80Y34|Q80Y34_MOUSE Protein Zfp454 OS=Mus musculus GN=Zfp454 PE=1 SV=1		Zfp454		0.0808477	-0.168399	+	1.68716	-1.80563	+	1.86145	-1.17687			0.378854	-0.499176		0.19173	-0.303111		0.268691	0.196065	8	8	8	23.1	23.1	23.1	48.898	0	30.788	245500000	32	Q5NCH7;Q80Y34	Q5NCH7;Q80Y34	20.3867	20.113	20.6968	20.1935	20.4659	20.0273	20.6792	18.2209	19.9452	19.5034	20.746	20.4111	20.627	21.97	21.003
sp|P40764|DLX2_MOUSE Homeobox protein DLX-2 OS=Mus musculus GN=Dlx2 PE=2 SV=1;sp|P70396|DLX5_MOUSE Homeobox protein DLX-5 OS=Mus musculus GN=Dlx5 PE=1 SV=1	Homeobox protein DLX-2;Homeobox protein DLX-5	Dlx2;Dlx5		0.778975	-0.959541		0.306954	-0.396177		0.945117	-2.18739			0.425443	0.361691		0.301369	0.814661		0.159125	0.45297	2	2	2	6.9	6.9	6.9	34.746	0	55.215	1135000000	45	P40764;P70396	P40764;P70396	21.6354	22.3632	22.0846	22.2826	21.8661	22.2414	22.2665	23.4385	18.4017	22.5145	22.7404	22.8973	22.3619	22.0232	23.1574
tr|F6UK66|F6UK66_MOUSE Coiled-coil domain-containing protein 50 (Fragment) OS=Mus musculus GN=Ccdc50 PE=1 SV=1;sp|Q810U5-3|CCD50_MOUSE Isoform 3 of Coiled-coil domain-containing protein 50 OS=Mus musculus GN=Ccdc50;sp|Q810U5|CCD50_MOUSE Coiled-coil domain-	Coiled-coil domain-containing protein 50	Ccdc50		0.0279176	-0.108359		1.19203	-1.55711	+	1.48799	-1.99731			0.0286673	0.0881996		0.289252	0.663517		0.210222	0.575317	6	6	6	31.6	31.6	31.6	29.684	0	17.281	347860000	12	F6UK66;Q810U5-3;Q810U5;Q810U5-2	F6UK66;Q810U5-3;Q810U5;Q810U5-2	21.0884	21.057	21.4612	17.8931	21.1709	20.8096	21.3285	18.5435	20.9762	20.8856	19.2994	18.0373	21.3328	21.7573	17.3806
sp|Q8CFT2-2|SET1B_MOUSE Isoform 2 of Histone-lysine N-methyltransferase SETD1B OS=Mus musculus GN=Setd1b;sp|Q8CFT2|SET1B_MOUSE Histone-lysine N-methyltransferase SETD1B OS=Mus musculus GN=Setd1b PE=1 SV=2	Histone-lysine N-methyltransferase SETD1B	Setd1b		1.11348	-1.30388		0.48556	0.703436		0.481923	-0.714258			1.11909	1.31792		0.813173	0.792952		0.384339	-0.524971	3	3	3	1.9	1.9	1.9	211.28	0	5.2997	59150000	3	Q8CFT2-2;Q8CFT2;E9PYH6	Q8CFT2-2;Q8CFT2	19.4432	17.2981	17.3671	17.8718	18.2494	19.5979	19.5642	19.8403	18.6176	18.2429	17.8429	19.3766	20.0309	19.6	19.1924
sp|Q9JK84|PAR6G_MOUSE Partitioning defective 6 homolog gamma OS=Mus musculus GN=Pard6g PE=2 SV=1	Partitioning defective 6 homolog gamma	Pard6g		1.01449	-1.93078		1.14371	-1.4302	+	1.49235	-0.768786			0.254427	0.70893		0.273094	-0.437541		0.568874	-1.14647	9	9	9	28	28	28	42.34	0	29.985	687300000	53	Q9JK84;Q9JK83-2;Q9JK83	Q9JK84	17.9228	21.4986	21.6756	21.7931	19.5471	21.6556	22.4837	22.0396	21.7782	21.589	22.1687	21.9403	22.0186	23.1598	23.1626
tr|E9QK89|E9QK89_MOUSE Mediator of DNA damage checkpoint protein 1 OS=Mus musculus GN=Mdc1 PE=1 SV=1;sp|Q5PSV9|MDC1_MOUSE Mediator of DNA damage checkpoint protein 1 OS=Mus musculus GN=Mdc1 PE=1 SV=1	Mediator of DNA damage checkpoint protein 1	Mdc1	+	1.50949	3.80129	+	3.57726	4.78066	+	3.31862	5.19195	YES		0.548579	1.53985		0.493914	-0.342348		0.686546	-1.8822	14	14	14	15	15	15	184.8	0	67.742	669110000	46	E9QK89;Q5PSV9;G3UX64	E9QK89;Q5PSV9	23.3229	23.0955	22.9576	17.9464	23.541	23.6887	23.0531	23.1991	24.2419	24.1295	23.0996	23.3802	18.864	17.8235	17.0405
tr|A0A0U1RPK4|A0A0U1RPK4_MOUSE 4F2 cell-surface antigen heavy chain OS=Mus musculus GN=Slc3a2 PE=1 SV=1;sp|P10852|4F2_MOUSE 4F2 cell-surface antigen heavy chain OS=Mus musculus GN=Slc3a2 PE=1 SV=1;sp|P10852-2|4F2_MOUSE Isoform 2 of 4F2 cell-surface antigen	4F2 cell-surface antigen heavy chain	Slc3a2		0.0377858	0.109258		0.283434	-0.239513		0.245963	-0.765817			0.782034	0.71778		0.249935	0.775227		0.0153023	0.0574474	3	3	3	18.2	18.2	18.2	33.693	0	26.761	377340000	29	A0A0U1RPK4;P10852;P10852-2	A0A0U1RPK4;P10852;P10852-2	21.2584	21.2288	20.5711	19.8591	21.8508	21.7157	21.7042	20.5178	22.1568	21.9404	21.5785	17.0118	21.1796	21.099	22.2962
sp|Q8C4P0-2|K1958_MOUSE Isoform 2 of Uncharacterized protein KIAA1958 homolog OS=Mus musculus	Uncharacterized protein KIAA1958 homolog			0.952503	1.8992	+	1.70339	2.61041		1.09623	1.85905	YES		0.364135	1.0598		0.150877	0.454184		0.178535	-0.605619	4	4	4	6.6	6.6	6.6	81.452	0	7.9135	143940000	13	Q8C4P0-2;Q8C4P0	Q8C4P0-2	21.4026	22.0767	18.766	17.933	21.5241	21.9907	18.8456	22.0572	21.6133	21.4953	21.4222	18.07	18.5009	17.651	18.1605
tr|D3Z216|D3Z216_MOUSE TGF-beta-activated kinase 1 and MAP3K7-binding protein 2 (Fragment) OS=Mus musculus GN=Tab2 PE=1 SV=1;sp|Q99K90|TAB2_MOUSE TGF-beta-activated kinase 1 and MAP3K7-binding protein 2 OS=Mus musculus GN=Tab2 PE=1 SV=1;tr|D3Z564|D3Z564_MO	TGF-beta-activated kinase 1 and MAP3K7-binding protein 2	Tab2	+	1.51252	-0.722428		0.614486	-1.02199		0.770402	-1.45876			0.448077	-0.793787		0.0615247	0.20876		0.496545	1.00255	5	5	5	15.7	15.7	15.7	60.224	0	16.49	263900000	23	D3Z216;Q99K90;D3Z564	D3Z216;Q99K90;D3Z564	20.6969	21.2905	21.2272	21.0566	20.9805	17.9277	21.183	21.0048	20.9797	21.0329	20.9202	17.3283	21.7114	22.3866	21.7368
tr|A0A0R4J0C1|A0A0R4J0C1_MOUSE Homeobox protein DLX-6 (Fragment) OS=Mus musculus GN=Dlx6 PE=1 SV=1;sp|P70397|DLX6_MOUSE Homeobox protein DLX-6 OS=Mus musculus GN=Dlx6 PE=2 SV=3;sp|P70397-2|DLX6_MOUSE Isoform 2 of Homeobox protein DLX-6 OS=Mus musculus GN=D	Homeobox protein DLX-6	Dlx6		0.110213	0.300643		0.584876	-0.40003	+	1.49784	-1.72131			-4.34294e-08	0		-4.34294e-08	0		-4.34294e-08	0	1	1	1	8.9	8.9	8.9	17.705	0	3.6479	85072000	5	A0A0R4J0C1;P70397;P70397-2	A0A0R4J0C1;P70397;P70397-2	19.2508	18.9938	18.7956	19.0352	18.4579	17.9815	18.8954	18.7049	18.0076	19.2414	18.2928	18.9183	17.2278	16.7811	20.8022
sp|Q5SPL2|PHF12_MOUSE PHD finger protein 12 OS=Mus musculus GN=Phf12 PE=1 SV=1;sp|Q5SPL2-2|PHF12_MOUSE Isoform 2 of PHD finger protein 12 OS=Mus musculus GN=Phf12	PHD finger protein 12	Phf12		-4.34294e-08	0		0.37004	0.796683		0.778884	0.493411			0.688213	1.39358		0.338624	0.747771		0.820788	-0.645809	5	5	5	7.4	7.4	7.4	109.51	0	17.344	43719000	6	Q5SPL2;Q5SPL2-2;Q5SS87	Q5SPL2;Q5SPL2-2	17.692	18.3703	19.2037	17.9107	20.9104	20.7444	20.1264	16.9698	18.6655	19.0443	19.4757	18.5745	17.0041	18.6757	19.2941
sp|Q8N7N5|DCAF8_MOUSE DDB1- and CUL4-associated factor 8 OS=Mus musculus GN=Dcaf8 PE=1 SV=1;sp|Q8N7N5-2|DCAF8_MOUSE Isoform 2 of DDB1- and CUL4-associated factor 8 OS=Mus musculus GN=Dcaf8	DDB1- and CUL4-associated factor 8	Dcaf8		0.231123	-0.641933		0.240695	-0.479589		0.306525	-1.02842			0.568282	0.99802		0.377063	0.741002		0.0785178	-0.257018	5	5	5	15.6	15.6	15.6	66.031	0	32.734	335490000	24	Q8N7N5;Q8N7N5-2;A0A0A6YWY2;A2AHY8	Q8N7N5;Q8N7N5-2	21.1468	21.1319	18.0773	18.5933	20.7753	20.57	20.9878	20.6083	20.9169	20.9144	20.6978	17.4484	20.9074	21.3684	21.1446
tr|A0A1B0GRI9|A0A1B0GRI9_MOUSE Uncharacterized protein OS=Mus musculus PE=4 SV=1				1.23611	-2.46459		0.329165	-0.957902	+	1.51883	-1.93466			-4.34294e-08	0		-4.34294e-08	0		-4.34294e-08	0	3	3	3	13	13	13	62.987	0	5.5562	298290000	10	A0A1B0GRI9;A0A1B0GRI2	A0A1B0GRI9	18.4487	18.5183	18.1774	18.5292	19.1152	18.7149	20.2112	18.4226	18.3128	20.1391	18.7291	19.7184	21.9852	22.0282	17.7331
sp|Q8BGS3-2|ZKSC1_MOUSE Isoform 2 of Zinc finger protein with KRAB and SCAN domains 1 OS=Mus musculus GN=Zkscan1;sp|Q8BGS3|ZKSC1_MOUSE Zinc finger protein with KRAB and SCAN domains 1 OS=Mus musculus GN=Zkscan1 PE=2 SV=1	Zinc finger protein with KRAB and SCAN domains 1	Zkscan1	+	2.14727	0.900323	+	2.10372	1.07006	+	1.99455	0.57232	YES		0.728124	0.306404	+	1.33135	0.304208		0.00377255	-0.00219584	8	8	8	21.9	21.9	21.9	55.418	0	24.895	1027600000	48	Q8BGS3-2;Q8BGS3	Q8BGS3-2;Q8BGS3	22.8671	23.3986	23.7453	23.3594	23.4542	23.5114	23.8612	23.7693	23.1338	23.4313	23.3773	23.4368	22.3946	22.6884	22.6019
tr|E9Q0Q3|E9Q0Q3_MOUSE Protein 2610021A01Rik OS=Mus musculus GN=2610021A01Rik PE=4 SV=1		2610021A01Rik		0.486536	-0.855818		0.190263	0.324015		0.0205847	-0.0739808			0.286462	0.554454		0.343763	0.706903		0.04518	0.152449	4	3	1	4.8	3.7	1	95.187	0	7.7993	231840000	17	E9Q0Q3	E9Q0Q3	20.9264	21.1197	21.1521	17.8998	21.2385	20.7517	20.5852	20.7402	21.0879	20.8964	20.989	17.5147	21.3655	21.2411	20.8705
sp|P48678-2|LMNA_MOUSE Isoform C of Prelamin-A/C OS=Mus musculus GN=Lmna;sp|P48678|LMNA_MOUSE Prelamin-A/C OS=Mus musculus GN=Lmna PE=1 SV=2;sp|P48678-3|LMNA_MOUSE Isoform C2 of Prelamin-A/C OS=Mus musculus GN=Lmna	Prelamin-A/C;Lamin-A/C	Lmna		0.226579	1.21274		1.00852	2.42268	+	1.54105	1.88242	YES		0.0480327	0.140159		0.295276	0.443025		0.122987	0.302866	16	16	15	37.5	37.5	37.5	65.445	0	101.25	1115900000	42	P48678-2;P48678;P48678-3;D3YUF7	P48678-2;P48678;P48678-3	21.8354	24.8113	20.7942	21.8636	21.526	21.5319	23.4929	23.3142	22.0152	22.3556	21.1427	22.5795	17.9157	18.6208	26.6016
tr|B9EIX0|B9EIX0_MOUSE DCP1 decapping enzyme homolog b (S. cerevisiae) OS=Mus musculus GN=Dcp1b PE=1 SV=1;sp|Q3U564-2|DCP1B_MOUSE Isoform 2 of mRNA-decapping enzyme 1B OS=Mus musculus GN=Dcp1b;sp|Q3U564|DCP1B_MOUSE mRNA-decapping enzyme 1B OS=Mus musculus	mRNA-decapping enzyme 1B	Dcp1b	+	1.52449	-2.38538		1.12456	-1.49001		1.19349	-1.54497			0.615335	1.38239		0.0303036	0.0814099		0.588767	-1.30098	5	5	5	15.4	15.4	15.4	62.693	0	34.881	697590000	47	B9EIX0;Q3U564-2;Q3U564	B9EIX0;Q3U564-2;Q3U564	21.7734	20.8631	19.6055	17.9578	21.8001	22.0558	22.424	19.4494	22.0354	22.1448	21.7513	19.4722	22.3693	22.6815	22.6828
tr|Q8BG98|Q8BG98_MOUSE Protein 9130023H24Rik OS=Mus musculus GN=9130023H24Rik PE=2 SV=1		9130023H24Rik	+	1.96497	-1.19178		0.431238	-0.533321		0.108893	0.178281			1.28513	0.823727		0.27325	-0.189703	+	1.37715	-1.01343	3	2	2	8.3	5.6	5.6	38.035	0	2.8971	61429000	2	Q8BG98	Q8BG98	18.4435	18.1928	17.2791	18.682	19.0494	19.3485	18.8244	18.6699	18.8968	18.6031	19.6078	19.5434	19.6457	19.1137	19.233
sp|P08043-2|ZFP2_MOUSE Isoform 2 of Zinc finger protein 2 OS=Mus musculus GN=Zfp2;sp|P08043|ZFP2_MOUSE Zinc finger protein 2 OS=Mus musculus GN=Zfp2 PE=2 SV=2	Zinc finger protein 2	Zfp2		0.103236	-0.0945354		0.502386	-0.896472		0.173238	-0.482532			0.258103	-0.166842		0.535781	0.669123		0.655784	0.835964	3	3	3	11	11	11	39.816	0	5.8489	176540000	14	P08043-2;P08043	P08043-2;P08043	19.7451	19.9339	19.8418	20.7666	19.9546	19.6474	19.797	20.2211	19.7059	19.4539	20.1818	17.602	20.099	20.0343	19.6922
sp|Q8C145|S39A6_MOUSE Zinc transporter ZIP6 OS=Mus musculus GN=Slc39a6 PE=1 SV=1	Zinc transporter ZIP6	Slc39a6		0.0321918	-0.0347586	+	1.70539	-0.77884	+	1.92481	-0.577616			0.118782	-0.105576		0.0343887	0.0263824		0.203167	0.131958	17	17	17	24.8	24.8	24.8	86.379	0	323.31	146690000000	375	Q8C145;D3Z7N4	Q8C145	29.2281	30.0596	30.161	30.2006	29.1505	29.784	30.0462	30.2462	29.5592	29.8749	30.0602	29.6271	29.1107	30.4663	30.0584
sp|E9PVX6|KI67_MOUSE Proliferation marker protein Ki-67 OS=Mus musculus GN=Mki67 PE=1 SV=1;sp|E9PVX6-2|KI67_MOUSE Isoform 2 of Proliferation marker protein Ki-67 OS=Mus musculus GN=Mki67		Mki67	+	1.52504	2.8717	+	1.99541	2.55667	+	1.60649	3.50589	YES		0.453447	0.351452		0.55147	-0.341303		1.04176	-0.692756	41	41	41	19.9	19.9	19.9	350.86	0	226.66	2844400000	172	E9PVX6;E9PVX6-2	E9PVX6;E9PVX6-2	25.2602	25.0741	25.0192	24.0167	25.7647	24.9384	24.8435	25.2296	26.0954	25.5258	25.1729	25.3472	23.7309	21.1276	23.405
sp|Q3UHU5-3|MTCL1_MOUSE Isoform 3 of Microtubule cross-linking factor 1 OS=Mus musculus GN=Mtcl1;sp|Q3UHU5|MTCL1_MOUSE Microtubule cross-linking factor 1 OS=Mus musculus GN=Mtcl1 PE=1 SV=1	Microtubule cross-linking factor 1	Mtcl1		0.22845	0.491508		0.358449	-0.377888		0.590831	-0.992708			0.0126017	-0.0129347		0.337977	0.655704		0.36493	0.668639	9	9	8	6.6	6.6	6	208.1	0	16.056	311960000	21	Q3UHU5-3;Q3UHU5;H3BL83;B8JJI7;Q3UHU5-2;A2ACV6;E1U8D0	Q3UHU5-3;Q3UHU5	21.3895	20.8934	20.6081	21.2353	21.9043	20.7259	20.6134	20.831	21.7333	20.842	20.7355	18.141	21.1841	18.0719	21.9331
sp|P02831|HXA3_MOUSE Homeobox protein Hox-A3 OS=Mus musculus GN=Hoxa3 PE=1 SV=2;tr|G3UZS5|G3UZS5_MOUSE Homeobox protein Hox-D3 (Fragment) OS=Mus musculus GN=Hoxd3 PE=4 SV=1;sp|P09027|HXD3_MOUSE Homeobox protein Hox-D3 OS=Mus musculus GN=Hoxd3 PE=2 SV=4;sp|	Homeobox protein Hox-A3;Homeobox protein Hox-D3;Homeobox protein Hox-B3	Hoxa3;Hoxd3;Hoxb3		0.19735	-0.585063		0.587741	-1.12178	+	1.56079	-2.18666			0.0810896	-0.185477		0.0594833	0.15047		0.151118	0.335947	5	3	3	11.7	9.5	9.5	46.429	0	10.667	359320000	32	P02831;G3UZS5;P09027;P09026;P10629-2;P09024;P32043;P09023;P02830;P09092;P10629;P09079;P09021	P02831;G3UZS5;P09027;P09026	20.2168	20.9485	21.3328	18.8432	20.6618	20.8055	18.3027	20.8294	20.5306	20.3856	20.9885	18.0927	17.8878	22.4102	22.013
sp|Q62392|PHLA1_MOUSE Pleckstrin homology-like domain family A member 1 OS=Mus musculus GN=Phlda1 PE=1 SV=2	Pleckstrin homology-like domain family A member 1	Phlda1		1.12675	3.8854		0.0468021	0.378135		0.482813	-2.91244			0.0348409	0.268327		0.0755488	0.631811		0.04404	0.363484	2	2	2	6.9	6.9	6.9	45.582	0	38.316	5550900000	45	Q62392	Q62392	24.785	18.5318	25.1131	19.0789	19.169	25.4899	18.3019	25.6213	25.0732	25.7421	17.1427	18.0968	18.4508	17.1169	18.3253
tr|Q8CBM2|Q8CBM2_MOUSE Aspartyl/asparaginyl beta-hydroxylase OS=Mus musculus GN=Asph PE=1 SV=1;tr|A2AL85|A2AL85_MOUSE Aspartyl/asparaginyl beta-hydroxylase OS=Mus musculus GN=Asph PE=1 SV=1;sp|Q8BSY0|ASPH_MOUSE Aspartyl/asparaginyl beta-hydroxylase OS=Mus	Aspartyl/asparaginyl beta-hydroxylase	Asph		0.472937	-1.04378	+	1.70622	-1.58656		0.868209	-1.31306			-4.34294e-08	0		-4.34294e-08	0		-4.34294e-08	0	5	5	5	11.6	11.6	11.6	75.127	0	12.721	93717000	9	Q8CBM2;A2AL85;Q8BSY0	Q8CBM2;A2AL85;Q8BSY0	18.2984	17.3777	18.1882	19.1543	19.1034	17.7892	18.7398	18.5276	18.0038	19.2717	18.8476	18.294	18.8186	20.6466	20.8614
sp|Q7TN98|CPEB4_MOUSE Cytoplasmic polyadenylation element-binding protein 4 OS=Mus musculus GN=Cpeb4 PE=1 SV=1;sp|Q7TN98-2|CPEB4_MOUSE Isoform 2 of Cytoplasmic polyadenylation element-binding protein 4 OS=Mus musculus GN=Cpeb4;tr|Q5SU47|Q5SU47_MOUSE Cytopl	Cytoplasmic polyadenylation element-binding protein 4	Cpeb4	+	1.52511	-0.369044		0.673747	-0.338959	+	1.55827	-0.374496			0.181067	0.0716515		0.0496542	-0.0230923		0.476288	-0.0947437	17	17	2	30.5	30.5	3.6	80.121	0	178.34	2513600000	162	Q7TN98;Q7TN98-2;Q5SU47	Q7TN98;Q7TN98-2;Q5SU47	23.9361	24.1708	24.1392	24.0949	24.0817	23.9375	24.5839	24.0245	24.1384	23.9942	24.332	24.2554	24.5769	24.7262	24.3033
tr|D3YYI8|D3YYI8_MOUSE Histone deacetylase OS=Mus musculus GN=Gm10093 PE=3 SV=1;sp|O09106|HDAC1_MOUSE Histone deacetylase 1 OS=Mus musculus GN=Hdac1 PE=1 SV=1	Histone deacetylase;Histone deacetylase 1	Gm10093;Hdac1	+	1.52949	2.12667	+	1.46994	3.02362	+	1.4319	3.78583	YES		0.132866	0.430689		0.279972	-1.08292		0.496693	-1.51361	5	5	5	14.7	14.7	14.7	55.047	0	149.33	453830000	18	D3YYI8;O09106;Q8BQ10;A0A0R4J008;P70288	D3YYI8;O09106	22.3247	21.2423	21.2181	19.1909	21.609	23.55	21.9357	18.604	24.3591	23.6918	23.0734	18.9061	18.9831	17.8218	19.4964
sp|P40201|CHD1_MOUSE Chromodomain-helicase-DNA-binding protein 1 OS=Mus musculus GN=Chd1 PE=1 SV=3	Chromodomain-helicase-DNA-binding protein 1	Chd1	+	1.54831	0.570657		1.00708	0.472277		0.96278	0.276513	YES		0.120427	0.0793109		0.383988	0.189218		0.247915	0.109907	28	28	26	20.2	20.2	18.8	196.38	0	232.42	4629500000	227	P40201;G3UWS6;G3V014;Q8C7Q2;A0A0G2JES5	P40201	25.7194	25.5803	25.0261	25.3206	25.9495	25.6645	25.129	25.2206	25.5517	25.2776	25.0826	25.2949	24.5405	25.0783	24.7232
tr|D3Z1N9|D3Z1N9_MOUSE MCG9889 OS=Mus musculus GN=Gm10709 PE=4 SV=1;sp|P47915|RL29_MOUSE 60S ribosomal protein L29 OS=Mus musculus GN=Rpl29 PE=2 SV=2;tr|F6QL70|F6QL70_MOUSE Protein Gm17669 OS=Mus musculus GN=Gm17669 PE=4 SV=1;tr|W4VSN7|W4VSN7_MOUSE MCG1239	60S ribosomal protein L29	Gm10709;Rpl29;Gm17669;Gm3550		0.195979	0.151207	+	1.73392	-0.843371		0.741613	-0.473207			0.417686	-0.247546		0.100998	-0.0870118		0.296832	0.160534	7	7	7	43.1	43.1	43.1	17.647	0	34.35	3646500000	97	D3Z1N9;P47915;F6QL70;W4VSN7;F6YH22	D3Z1N9;P47915;F6QL70;W4VSN7	24.6042	24.4401	24.7765	24.8994	24.8555	24.2526	24.7936	23.8283	24.8703	24.306	24.8484	24.0532	23.9549	24.1301	24.8963
sp|P32442|MEOX1_MOUSE Homeobox protein MOX-1 OS=Mus musculus GN=Meox1 PE=1 SV=1	Homeobox protein MOX-1	Meox1		0.789808	1.42151	+	1.74764	2.39764		0.487176	1.07224	YES		0.310439	0.740525		0.647171	1.46645		0.222317	0.725926	1	1	1	9.1	9.1	9.1	27.98	0	2.8225	127550000	9	P32442	P32442	17.8448	21.4527	20.9938	21.5458	21.6792	21.4254	19.7708	21.9238	17.9723	21.9477	20.7674	18.246	18.9707	19.3688	19.1474
tr|B0V2W5|B0V2W5_MOUSE Protein Zfp472 OS=Mus musculus GN=Zfp472 PE=1 SV=1		Zfp472	+	1.55115	-1.36957		0.170543	-0.278538		0.67645	-1.17339			0.475911	0.674681		0.56664	0.951766		0.130469	0.277085	2	2	2	6.6	6.6	6.6	62.186	0	4.0235	129860000	9	B0V2W5	B0V2W5	18.7749	18.2329	20.4234	19.128	20.3102	20.0098	20.4257	18.5122	20.0332	17.5	19.9093	18.0083	20.7507	20.2977	20.5636
sp|Q9WV55|VAPA_MOUSE Vesicle-associated membrane protein-associated protein A OS=Mus musculus GN=Vapa PE=1 SV=2	Vesicle-associated membrane protein-associated protein A	Vapa	+	1.55628	-1.77175		0.885267	-1.24212		1.05407	-1.27716			0.387794	0.676668		0.11985	-0.215119		0.692967	-0.891787	7	7	7	24.5	24.5	24.5	27.855	0	55.734	1020000000	36	Q9WV55	Q9WV55	21.8309	21.6031	21.6863	19.6687	21.7867	22.8844	22.5065	20.3182	22.2955	22.898	21.9787	21.1841	22.5481	22.6103	23.9777
tr|D3YUG5|D3YUG5_MOUSE MKL/myocardin-like protein 1 (Fragment) OS=Mus musculus GN=Mkl1 PE=1 SV=1;tr|D3YUI2|D3YUI2_MOUSE MKL/myocardin-like protein 1 OS=Mus musculus GN=Mkl1 PE=1 SV=1;sp|Q8K4J6-2|MKL1_MOUSE Isoform 2 of MKL/myocardin-like protein 1 OS=Mus m	MKL/myocardin-like protein 1	Mkl1		-4.34294e-08	0	+	1.41741	2.91715		-4.34294e-08	0	YES	+	1.44581	3.00621	+	1.36873	2.80734		-4.34294e-08	0	4	4	4	8.1	8.1	8.1	74.767	0	22.237	105280000	7	D3YUG5;D3YUI2;Q8K4J6-2;Q8K4J6	D3YUG5;D3YUI2;Q8K4J6-2;Q8K4J6	18.6932	17.4317	18.9995	17.9967	18.1457	22.7211	22.3235	21.9558	19.158	17.773	18.4775	18.5083	17.4105	19.0773	17.8665
sp|P52480|KPYM_MOUSE Pyruvate kinase PKM OS=Mus musculus GN=Pkm PE=1 SV=4;sp|P52480-2|KPYM_MOUSE Isoform M1 of Pyruvate kinase PKM OS=Mus musculus GN=Pkm	Pyruvate kinase PKM	Pkm		0.994726	-2.3406		0.126881	-0.310886		0.577149	-0.91048			0.349935	0.709686		0.460713	0.585921		0.0434714	-0.123765	9	9	9	26.4	26.4	26.4	57.844	0	59.924	304070000	23	P52480;P52480-2;E9Q509;G3X925;P53657	P52480;P52480-2	20.8999	20.8917	17.5881	18.531	19.8112	20.1922	20.8326	19.9135	19.8864	19.9513	20.4892	18.0787	20.895	19.8273	23.1844
sp|Q9CYX7|RRP15_MOUSE RRP15-like protein OS=Mus musculus GN=Rrp15 PE=1 SV=2	RRP15-like protein	Rrp15	+	1.56208	2.92575		0.610063	1.75379		1.02848	1.4895	YES		0.220672	-0.819804		0.014868	0.0588679		0.300297	0.878672	2	2	2	10	10	10	31.058	0	9.372	149380000	11	Q9CYX7	Q9CYX7	21.6214	22.1202	21.6622	17.8988	22.3396	17.7752	21.467	18.4417	18.6885	21.116	21.3218	18.6617	17.7834	18.3999	18.1079
tr|F7BFR0|F7BFR0_MOUSE Mesoderm induction early response protein 3 (Fragment) OS=Mus musculus GN=Mier3 PE=1 SV=1;sp|Q3UHF3-2|MIER3_MOUSE Isoform 2 of Mesoderm induction early response protein 3 OS=Mus musculus GN=Mier3;sp|Q3UHF3|MIER3_MOUSE Mesoderm induct	Mesoderm induction early response protein 3	Mier3		0.0374518	0.109666		0.0962701	-0.275269		0.725478	-1.59118			0.829648	1.25112		0.245499	0.578869		0.271388	-0.672254	3	3	3	9.5	9.5	9.5	61.189	0	9.3328	317390000	10	F7BFR0;Q3UHF3-2;Q3UHF3	F7BFR0;Q3UHF3-2;Q3UHF3	19.3198	18.6077	18.3139	20.9473	21.0219	20.9363	21.094	19.141	20.7466	20.9553	17.4672	20.7085	20.4497	17.6071	20.7651
sp|Q9QYI4|DJB12_MOUSE DnaJ homolog subfamily B member 12 OS=Mus musculus GN=Dnajb12 PE=1 SV=2;tr|Q8C4C9|Q8C4C9_MOUSE DnaJ (Hsp40) homolog, subfamily B, member 12, isoform CRA_d OS=Mus musculus GN=Dnajb12 PE=1 SV=1	DnaJ homolog subfamily B member 12	Dnajb12	+	1.56793	-1.29988		0.455815	1.22296		0.0831198	-0.284047			0.875535	0.856454		0.00962243	-0.0271358		0.389456	-0.88359	6	6	6	17.6	17.6	17.6	41.987	0	154.62	213000000	25	Q9QYI4;Q8C4C9;D6RHR9	Q9QYI4;Q8C4C9	18.5099	20.3417	19.8228	19.0347	20.7018	20.6528	20.2841	19.4962	21.4436	21.2278	20.9628	17.6092	21.0028	20.2151	20.6988
sp|O08579|EMD_MOUSE Emerin OS=Mus musculus GN=Emd PE=1 SV=1;tr|Q3THM8|Q3THM8_MOUSE Emerin OS=Mus musculus GN=Emd PE=1 SV=1;tr|B7FAU5|B7FAU5_MOUSE Emerin OS=Mus musculus GN=Emd PE=1 SV=1;tr|I7HJS1|I7HJS1_MOUSE Emerin OS=Mus musculus GN=Emd PE=1 SV=1	Emerin	Emd		0.851223	-1.36291		0.761106	-0.677928		0.479557	-1.19544			0.562404	0.985004		0.201486	0.575635		0.114095	-0.409369	6	6	6	37.8	37.8	37.8	29.435	0	44.417	944120000	41	O08579;Q3THM8;B7FAU5;I7HJS1;D6RFS0	O08579;Q3THM8;B7FAU5;I7HJS1	22.0992	22.0706	22.4816	19.1871	21.9638	23.2923	22.3673	22.1551	22.906	23.5684	22.316	18.6856	22.1549	23.2185	23.2041
sp|Q61136|PRP4B_MOUSE Serine/threonine-protein kinase PRP4 homolog OS=Mus musculus GN=Prpf4b PE=1 SV=3	Serine/threonine-protein kinase PRP4 homolog	Prpf4b		0.0963029	0.0703554		0.52253	-0.35577	+	1.59039	-0.726185			0.00908838	0.00936747		0.0491023	0.0472951		0.0474205	0.0379276	14	14	14	17.1	17.1	17.1	116.97	0	323.31	4752300000	115	Q61136	Q61136	25.5166	24.8805	24.9513	24.5245	25.4851	25.3003	24.8988	24.2261	25.2182	25.2806	24.7203	24.5021	24.9964	25.336	24.5773
sp|Q61602|GLI3_MOUSE Transcriptional activator GLI3 OS=Mus musculus GN=Gli3 PE=1 SV=2;tr|Q3UMJ8|Q3UMJ8_MOUSE Transcriptional activator GLI3 (Fragment) OS=Mus musculus GN=Gli3 PE=1 SV=1	Transcriptional activator GLI3;Transcriptional repressor GLI3R	Gli3		0.570573	-0.304983		0.152457	-0.0707479	+	1.59133	-0.39156			0.266573	0.114284	+	1.3732	0.322086		0.590744	0.207802	34	34	31	34.9	34.9	32.8	171.65	0	323.31	7543100000	304	Q61602;Q3UMJ8	Q61602;Q3UMJ8	25.3619	25.9399	26.0153	25.8241	25.7706	26.037	26.0963	25.6944	25.7623	25.4534	25.4452	25.649	26.5777	26.1657	26.024
tr|E9PW43|E9PW43_MOUSE Protein Gm10320 OS=Mus musculus GN=Gm10320 PE=4 SV=1;sp|Q9CQS8|SC61B_MOUSE Protein transport protein Sec61 subunit beta OS=Mus musculus GN=Sec61b PE=1 SV=3	Protein transport protein Sec61 subunit beta	Gm10320;Sec61b		0.863565	-1.64429		0.0978693	-0.271883		0.0373547	0.140322			0.583316	0.954263		0.239047	0.553306		0.214855	-0.400957	2	2	2	17.7	17.7	17.7	11.788	0	22.7	371240000	23	E9PW43;Q9CQS8	E9PW43;Q9CQS8	18.5975	18.8493	19.2756	20.2574	18.9253	22.0695	19.5863	20.2158	18.6606	21.5095	18.8701	19.5435	19.8228	21.8031	22.8927
sp|P62267|RS23_MOUSE 40S ribosomal protein S23 OS=Mus musculus GN=Rps23 PE=1 SV=3	40S ribosomal protein S23	Rps23		0.287672	0.576595		0.66351	1.24547		0.0623786	0.183268			0.13648	0.353465		0.201102	0.536556		0.063286	0.183091	1	1	1	8.4	8.4	8.4	15.807	0	2.8882	120420000	9	P62267	P62267	20.6404	20.8265	18.7089	18.1815	20.7706	20.5216	20.6695	17.8095	20.9421	20.5307	18.3084	17.8438	18.4621	20.3654	18.1029
tr|F6XU43|F6XU43_MOUSE Zinc finger protein 827 (Fragment) OS=Mus musculus GN=Zfp827 PE=1 SV=1		Zfp827		0.345847	0.564469		0.576562	1.2316	+	1.59934	1.42189	YES		0.529238	1.12953		0.134189	-0.32131		0.9702	-1.45084	3	3	3	9.4	9.4	9.4	62.681	0	9.3233	81165000	7	F6XU43	F6XU43	17.8962	17.6369	20.303	19.0431	17.8023	21.4613	19.6648	20.4688	20.4001	18.8146	20.901	20.5668	17.5717	17.9618	17.9344
sp|Q8R149|BUD13_MOUSE BUD13 homolog OS=Mus musculus GN=Bud13 PE=1 SV=1;sp|Q8R149-2|BUD13_MOUSE Isoform 2 of BUD13 homolog OS=Mus musculus GN=Bud13	BUD13 homolog	Bud13		0.00914864	-0.0026288	+	1.79082	-0.38237		0.510739	-0.147357			0.386941	-0.115276		0.372945	-0.101924		0.0400984	0.0133514	24	24	24	34.5	34.5	34.5	72.138	0	323.31	7903600000	211	Q8R149;Q8R149-2	Q8R149;Q8R149-2	25.697	26.024	25.8793	26.108	25.8666	25.8023	25.5632	26.0152	25.9068	25.7309	25.933	26.0843	25.8496	25.9573	25.9018
sp|P08113|ENPL_MOUSE Endoplasmin OS=Mus musculus GN=Hsp90b1 PE=1 SV=2	Endoplasmin	Hsp90b1		0.187564	-0.407353		1.10249	-0.993815		0.717662	-1.57299			0.111372	0.241136		0.297387	0.515887		0.115698	0.274751	5	4	4	11.1	9.4	9.4	92.475	0	9.3549	125120000	5	P08113;F7C312	P08113	19.751	20.195	18.2472	17.3052	19.6711	20.0374	18.1528	18.6016	19.7335	19.2986	18.1983	17.1691	19.0774	20.0606	20.117
tr|Q6PCM4|Q6PCM4_MOUSE Protein Zfp157 OS=Mus musculus GN=Zfp157 PE=2 SV=1		Zfp157	+	1.59594	-1.66112		1.22114	-1.82453	+	1.65073	-1.03592			0.0191491	-0.0527606		0.429781	-0.764107		0.624534	-0.711346	10	10	10	29.5	29.5	29.5	66.371	0	86.425	646750000	53	Q6PCM4;D3YYT4;D3Z0U7	Q6PCM4	21.5283	21.7028	21.3816	19.4706	21.5782	22.0633	21.5688	18.662	21.5822	21.8963	22.0572	21.393	22.1545	23.0945	22.9316
sp|Q3TWW8|SRSF6_MOUSE Serine/arginine-rich splicing factor 6 OS=Mus musculus GN=Srsf6 PE=1 SV=1	Serine/arginine-rich splicing factor 6	Srsf6		0.541629	1.67072	+	1.79622	3.27196		1.10385	1.94993	YES		0.010628	-0.0410786		0.401287	-0.888806		0.410892	-0.847727	4	4	3	10.6	10.6	8	39.025	0	10.354	497600000	16	Q3TWW8;Q9D8S5;Q542V3;O35326	Q3TWW8	23.0333	22.3152	22.3211	19.0747	22.231	22.3917	18.8489	23.1084	22.1912	22.4395	22.3554	23.1492	19.6843	18.6449	23.2856
sp|Q9DBS1|TMM43_MOUSE Transmembrane protein 43 OS=Mus musculus GN=Tmem43 PE=1 SV=1	Transmembrane protein 43	Tmem43	+	1.61044	-1.92573		0.0495833	-0.12335		0.247145	-0.558032			1.26749	1.18474		0.0266752	0.0625072		0.817366	-1.12223	5	5	5	26.5	26.5	26.5	44.783	0	12.429	146910000	10	Q9DBS1	Q9DBS1	17.8791	18.6892	18.5254	18.6428	18.6243	19.9778	20.7123	19.161	20.3621	17.6958	20.5996	19.5679	18.5476	20.8372	21.3196
sp|P60229|EIF3E_MOUSE Eukaryotic translation initiation factor 3 subunit E OS=Mus musculus GN=Eif3e PE=1 SV=1	Eukaryotic translation initiation factor 3 subunit E	Eif3e		1.15492	-2.55759	+	1.79797	-2.4701		0.337257	-1.04283			-4.34294e-08	0		0.800918	-1.35753		0.525775	-1.0673	4	4	4	14.8	14.8	14.8	52.22	0	63.978	367100000	19	P60229	P60229	18.849	18.0886	19.9425	17.9801	18.5828	18.8849	18.0379	18.1936	18.7856	22.1582	18.6004	19.5852	18.2161	22.078	23.1791
tr|A1L341|A1L341_MOUSE Dual-specificity tyrosine-phosphorylation-regulated kinase 1A OS=Mus musculus GN=Dyrk1a PE=1 SV=1		Dyrk1a	+	1.61184	-1.29373	+	1.94289	-1.29711		0.737349	-0.648293			0.33319	0.356668		0.306425	-0.351431		0.632852	-0.708099	31	31	3	50.7	50.7	3.7	84.466	0	323.31	77134000000	501	A1L341;A9C477;Q9Z188-2;Q9Z188;Q9Z188-3	A1L341	28.4552	28.15	28.5339	26.9747	28.4805	28.5285	28.9289	27.6026	29.3543	28.939	29.067	27.5859	28.7579	29.5022	29.8783
sp|Q9Z103|ADNP_MOUSE Activity-dependent neuroprotector homeobox protein OS=Mus musculus GN=Adnp PE=1 SV=2	Activity-dependent neuroprotector homeobox protein	Adnp	+	3.13071	3.66369	+	5.65808	3.77721	+	3.5149	3.19207	YES	+	1.44645	0.804621		0.339072	-0.310911		1.28458	-1.11553	10	10	10	12.8	12.8	12.8	124.31	0	28.499	743500000	49	Q9Z103	Q9Z103	23.142	22.4032	23.233	22.1315	23.2214	23.4507	23.7018	23.7542	23.948	24.4514	24.2032	22.7691	17.9868	18.7741	19.0463
tr|Q8BKP2|Q8BKP2_MOUSE Protein Zfp189 OS=Mus musculus GN=Zfp189 PE=1 SV=1		Zfp189		0.813582	1.84926	+	1.81186	0.781013		0.51483	0.372779	YES		0.705354	0.275909		0.396623	0.311041		0.0413361	0.0351319	9	8	8	18.3	16.8	16.8	70.521	0	15.732	395060000	38	Q8BKP2	Q8BKP2	21.8373	21.8102	22.0192	21.8235	22.2223	21.9439	21.7959	22.6316	21.3652	21.304	22.2907	22.3897	21.1962	20.8285	21.4196
tr|F6W7D6|F6W7D6_MOUSE Transcription factor EB (Fragment) OS=Mus musculus GN=Tfeb PE=1 SV=1;tr|Q3UKG7|Q3UKG7_MOUSE Transcription factor EB OS=Mus musculus GN=Tfeb PE=1 SV=1;sp|Q9R210|TFEB_MOUSE Transcription factor EB OS=Mus musculus GN=Tfeb PE=1 SV=2	Transcription factor EB	Tfeb		-4.34294e-08	0	+	1.42524	1.62353		-4.34294e-08	0	YES	+	1.45481	1.63323		1.25317	1.29987		-4.34294e-08	0	6	2	2	16.5	6.3	6.3	37.001	0	3.2327	32092000	3	F6W7D6;Q3UKG7;Q9R210	F6W7D6;Q3UKG7;Q9R210	18.7989	18.8297	17.4623	18.5419	18.6067	20.9528	20.0924	20.5137	18.3236	19.3032	18.7283	18.6111	18.6826	18.3071	17.4985
sp|Q6T264|MAML1_MOUSE Mastermind-like protein 1 OS=Mus musculus GN=Maml1 PE=1 SV=2	Mastermind-like protein 1	Maml1		-4.34294e-08	0		0.264479	0.475794		-4.34294e-08	0		+	1.46454	1.47851		1.11696	1.48322		-4.34294e-08	0	2	2	2	3.5	3.5	3.5	107.72	0	4.4385	21841000	3	Q6T264	Q6T264	18.4513	17.3503	18.0627	18.6202	20.9219	19.5588	18.9681	18.9497	17.3927	17.3464	18.1656	19.5609	18.3016	17.2253	18.6381
sp|Q04750|TOP1_MOUSE DNA topoisomerase 1 OS=Mus musculus GN=Top1 PE=1 SV=2	DNA topoisomerase 1	Top1		0.416008	-0.16165		1.10999	-0.233848		0.764624	-0.169096		+	1.66396	0.370311		0.428303	0.0730839	+	1.38491	-0.297227	41	41	41	66.6	66.6	66.6	90.875	0	323.31	148260000000	628	Q04750	Q04750	29.7991	29.7487	30.0338	29.5241	30.037	30.3041	30.1697	30.0761	30.1348	29.9466	30.1556	30.0576	29.5752	30.053	30.2175
tr|Q3TPQ7|Q3TPQ7_MOUSE Expressed sequence AW146154 OS=Mus musculus GN=AW146154 PE=2 SV=1		AW146154		0.081741	0.193724	+	1.84423	-2.04157	+	1.79089	-2.48901			0.99524	-1.11733		0.230828	0.535976		1.16548	1.65331	8	7	7	23.1	21.2	21.2	54.792	0	19.268	423550000	18	Q3TPQ7	Q3TPQ7	21.2757	21.5855	21.6264	21.4652	21.2019	20.8303	18.6789	20.7724	19.0695	21.1343	21.0122	18.1236	22.6214	22.0322	18.7995
sp|Q99KG3-2|RBM10_MOUSE Isoform 2 of RNA-binding protein 10 OS=Mus musculus GN=Rbm10;sp|Q99KG3-3|RBM10_MOUSE Isoform 3 of RNA-binding protein 10 OS=Mus musculus GN=Rbm10;sp|Q99KG3|RBM10_MOUSE RNA-binding protein 10 OS=Mus musculus GN=Rbm10 PE=1 SV=1	RNA-binding protein 10	Rbm10		1.04826	1.61196	+	2.45021	3.08469		1.28403	1.40596	YES		0.898059	1.54272	+	1.38943	1.62855		0.036386	0.0858278	3	3	3	6.7	6.7	6.7	94.429	0	8.4748	214280000	4	Q99KG3-2;Q99KG3-3;Q99KG3	Q99KG3-2;Q99KG3-3;Q99KG3	20.6438	20.7084	17.8406	20.7705	20.9086	22.9827	21.3141	20.9288	19.248	20.8851	19.3147	20.1722	18.8499	18.7055	17.3488
sp|Q0VGT2|GLI2_MOUSE Zinc finger protein GLI2 OS=Mus musculus GN=Gli2 PE=1 SV=2	Zinc finger protein GLI2	Gli2	+	1.64762	-0.994604	+	2.46548	-1.10638	+	4.03657	-0.994041			0.155558	-0.140101		0.238571	0.144209		0.447963	0.28431	21	18	18	19.9	17.8	17.8	165.03	0	323.31	2213100000	158	Q0VGT2;A5AA27;A0A1B0GXK7;F6UUE3;B1ASP5;Q8VDL9;Q8K1M4-2;Q8K1M4	Q0VGT2	22.888	23.8963	24.0836	23.7623	23.3535	23.3206	24.1763	23.2195	23.3327	23.495	23.5684	23.0971	25.1265	24.4925	24.7541
tr|Q8BUQ3|Q8BUQ3_MOUSE Protein Zfp788 OS=Mus musculus GN=Zfp788 PE=1 SV=1;tr|E9PZ68|E9PZ68_MOUSE Protein Zfp788 OS=Mus musculus GN=Zfp788 PE=1 SV=1;tr|E9Q980|E9Q980_MOUSE Protein Zfp788 OS=Mus musculus GN=Zfp788 PE=1 SV=1		Zfp788		0.693835	-0.764179		1.04204	-0.731363	+	1.68459	-0.53456			0.185314	-0.270562		0.0712123	0.0669966		0.290114	0.337559	2	2	2	3.1	3.1	3.1	97.256	0	5.0054	31776000	5	Q8BUQ3;E9PZ68;E9Q980	Q8BUQ3;E9PZ68;E9Q980	19.1759	17.0855	18.5079	18.9992	18.1829	18.1409	18.9638	17.3986	17.9098	18.1974	17.9543	18.3567	19.7038	19.5545	18.8158
sp|P10922|H10_MOUSE Histone H1.0 OS=Mus musculus GN=H1f0 PE=2 SV=4	Histone H1.0;Histone H1.0, N-terminally processed	H1f0		0.509826	0.437473		0.311231	-0.750093	+	1.4443	-2.03713			0.781488	-1.15263		0.145175	0.351291	+	1.39455	1.50392	3	3	3	28.9	28.9	28.9	20.861	0	11.667	281330000	18	P10922	P10922	21.2255	21.2727	20.9331	20.9018	19.0585	20.5348	21.6647	18.4646	18.5997	18.5925	20.4714	20.6538	19.6447	21.2462	21.2377
tr|E9PWE5|E9PWE5_MOUSE Transcription factor E2-alpha OS=Mus musculus GN=Tcf3 PE=1 SV=1;sp|P15806|TFE2_MOUSE Transcription factor E2-alpha OS=Mus musculus GN=Tcf3 PE=1 SV=2;tr|A0A0R4J014|A0A0R4J014_MOUSE Transcription factor E2-alpha OS=Mus musculus GN=Tcf3	Transcription factor E2-alpha	Tcf3	+	3.28752	3.01161	+	3.1883	3.32911	+	3.93501	2.76012	YES		0.579138	0.274827	+	1.42833	0.634299		1.03109	0.359472	7	3	0	16.5	12.5	0	67.385	0	45.502	368500000	18	E9PWE5;P15806;A0A0R4J014;E9PWE2	E9PWE5;P15806;A0A0R4J014;E9PWE2	21.9774	21.508	21.546	21.5277	21.8987	22.4372	21.8051	21.5175	21.4671	21.3853	20.862	21.4069	18.7025	17.4729	18.7736
sp|P24270|CATA_MOUSE Catalase OS=Mus musculus GN=Cat PE=1 SV=4	Catalase	Cat		0.201438	-0.760564	+	1.85376	-2.34729		1.07146	-1.98243			0.0196355	0.0524015		0.130183	-0.391987		0.153259	-0.444388	5	5	5	12	12	12	59.795	0	16.841	374130000	11	P24270;A2AL20	P24270	20.847	17.8299	19.5575	19.1642	18.2856	20.869	20.1698	18.2838	21.3893	18.1323	21.3823	18.2723	16.9313	18.796	22.6948
sp|Q6PHZ5|RB15B_MOUSE Putative RNA-binding protein 15B OS=Mus musculus GN=Rbm15b PE=1 SV=2	Putative RNA-binding protein 15B	Rbm15b		1.25872	-0.510601		1.12706	-0.276618	+	1.71527	-0.441663			0.396854	0.0900664		0.110638	0.0424542		0.158795	-0.0476122	55	55	55	67.2	67.2	67.2	97.075	0	323.31	17868000000	539	Q6PHZ5;A0A087WPD2;Q0VBL3	Q6PHZ5	26.8237	26.9479	26.8392	26.7607	26.9479	27.0025	27.1056	26.6757	26.9876	27.0608	26.9396	26.5739	27.9206	27.2739	27.3212
tr|A0A140LHY7|A0A140LHY7_MOUSE DNA polymerase delta subunit 3 OS=Mus musculus GN=Pold3 PE=1 SV=1;tr|Q8BH76|Q8BH76_MOUSE DNA polymerase delta subunit 3 OS=Mus musculus GN=Pold3 PE=1 SV=1;tr|A0A140LIW6|A0A140LIW6_MOUSE DNA polymerase delta subunit 3 (Fragmen	DNA polymerase delta subunit 3	Pold3		-4.34294e-08	0		0.80428	1.17446		0.566781	0.863419			0.346863	0.811676		0.213326	0.411668		0.206788	-0.400007	2	2	2	6.9	6.9	6.9	46.135	0	6.6673	36905000	3	A0A140LHY7;Q8BH76;A0A140LIW6;Q9EQ28	A0A140LHY7;Q8BH76;A0A140LIW6;Q9EQ28	20.3625	19.1378	16.938	18.6513	19.9893	20.8432	17.541	19.9628	19.2932	19.5834	18.3094	19.5036	17.9462	19.3513	19.1356
sp|O88907|PIAS1_MOUSE E3 SUMO-protein ligase PIAS1 OS=Mus musculus GN=Pias1 PE=1 SV=2	E3 SUMO-protein ligase PIAS1	Pias1		0.556345	0.879002	+	1.85449	2.70358		0.857745	1.74765	YES		1.1071	1.88474		0.227892	0.582859		0.558141	-1.30188	4	4	3	10.3	10.3	7.1	71.617	0	9.7435	122470000	16	O88907	O88907	20.3613	20.1604	18.5386	17.5309	21.4551	22.3199	20.7656	19.5895	21.4744	21.6893	20.6538	17.9812	19.0639	17.9705	17.719
tr|D3Z5Z2|D3Z5Z2_MOUSE Zinc finger protein 431 OS=Mus musculus GN=Zfp932 PE=4 SV=1;tr|A0A087WR27|A0A087WR27_MOUSE Zinc finger protein 431 OS=Mus musculus GN=Zfp932 PE=4 SV=1;sp|E9QAG8|ZN431_MOUSE Zinc finger protein 431 OS=Mus musculus GN=Znf431 PE=1 SV=1;	Zinc finger protein 431	Zfp932;Znf431		0.910233	-1.62684		0.0114833	-0.0412073		0.128456	-0.347842			0.239535	0.631622		0.165289	0.39701		0.0730626	-0.234612	10	2	2	37.3	7.1	7.1	57.401	0	9.1155	389280000	26	D3Z5Z2;A0A087WR27;E9QAG8;D3Z1G5;K7N6R7;K7N6W1;Q8BJ78	D3Z5Z2;A0A087WR27;E9QAG8;D3Z1G5;K7N6R7	21.0628	17.534	21.5027	20.5099	21.4414	21.6799	19.1055	20.909	18.3106	21.6327	20.9436	20.661	21.3716	21.9637	21.834
sp|Q7TPV4|MBB1A_MOUSE Myb-binding protein 1A OS=Mus musculus GN=Mybbp1a PE=1 SV=2	Myb-binding protein 1A	Mybbp1a		0.378427	-1.02197		0.493632	0.692047		0.0809548	0.210391			0.748435	1.62273		0.240537	0.396428		0.487458	-1.22631	6	6	6	5.4	5.4	5.4	152.04	0	9.1921	243120000	10	Q7TPV4	Q7TPV4	20.979	21.3956	17.3209	18.2877	20.9706	21.8714	21.4657	20.1664	21.0772	21.4275	21.3228	19.0609	18.6754	21.1983	21.2933
sp|D3YWE6|MN1_MOUSE Transcriptional activator MN1 OS=Mus musculus GN=Mn1 PE=2 SV=1		Mn1	+	1.68165	-2.07297		1.25694	-1.36157	+	1.61876	-2.57332			0.0467134	0.105879		0.27952	0.662728		0.220933	0.556849	14	14	14	22.6	22.6	22.6	134.07	0	56.095	730830000	59	D3YWE6	D3YWE6	20.9854	21.9724	22.1445	19.6032	20.8589	20.7342	22.8845	20.6513	21.5298	20.9432	21.7999	18.2052	22.9576	23.8788	23.6749
sp|Q6PD29-2|ZN513_MOUSE Isoform 2 of Zinc finger protein 513 OS=Mus musculus GN=Znf513;sp|Q6PD29|ZN513_MOUSE Zinc finger protein 513 OS=Mus musculus GN=Znf513 PE=1 SV=2	Zinc finger protein 513	Znf513		0.367321	-0.22094		0.386152	-0.24203		0.643558	-1.04619			0.821999	-0.225586		0.196698	0.388814		0.337534	0.6144	10	9	9	24.7	23	23	57.614	0	27.799	615420000	47	Q6PD29-2;Q6PD29;A0A0J9YTR6	Q6PD29-2;Q6PD29	21.946	22.2708	22.2589	22.3502	22.1872	21.9647	21.7003	22.0713	22.3911	22.2531	22.4471	19.277	23.1303	22.1905	22.0191
sp|Q00PI9|HNRL2_MOUSE Heterogeneous nuclear ribonucleoprotein U-like protein 2 OS=Mus musculus GN=Hnrnpul2 PE=1 SV=2	Heterogeneous nuclear ribonucleoprotein U-like protein 2	Hnrnpul2		0.357259	0.682162	+	1.87475	2.68747		0.723957	0.884402	YES		1.27552	1.86315		0.0746487	0.051568		1.26947	-1.81158	5	5	5	8.3	8.3	8.3	84.939	0	13.892	172540000	27	Q00PI9	Q00PI9	20.4689	20.7634	18.7247	17.6067	21.6528	21.5836	20.9318	20.8481	21.1523	21.4902	20.8745	21.293	18.563	19.6857	18.5651
sp|Q8K0G5|TSSC1_MOUSE Protein TSSC1 OS=Mus musculus GN=Eipr1 PE=1 SV=2	Protein TSSC1	Tssc1		0.397535	-0.491229		0.126289	0.18285		0.822198	-1.46994		+	2.50334	1.73705	+	1.4437	1.80923		-4.34294e-08	0	2	2	2	8.8	8.8	8.8	43.126	0	3.8907	64783000	4	Q8K0G5	Q8K0G5	17.9274	17.7134	17.9891	17.9967	20.6227	19.4322	18.9064	19.6136	16.9019	17.4489	17.4964	19.4908	17.2716	18.2682	18.1864
sp|P07901|HS90A_MOUSE Heat shock protein HSP 90-alpha OS=Mus musculus GN=Hsp90aa1 PE=1 SV=4	Heat shock protein HSP 90-alpha	Hsp90aa1		0.398177	-0.573322		0.128342	0.189287		0.489059	-1.13633			0.506741	0.597403		0.261554	0.37798		0.102018	-0.219423	6	4	4	8.5	4.8	4.8	84.787	0	4.136	135910000	4	P07901;B7ZC50	P07901	19.7369	19.2678	19.3086	17.3546	19.4868	19.6074	19.7097	19.2537	20.0232	19.5202	19.589	17.4132	18.5265	19.535	20.124
sp|Q9Z1D7|ZSC12_MOUSE Zinc finger and SCAN domain-containing protein 12 OS=Mus musculus GN=Zscan12 PE=2 SV=2	Zinc finger and SCAN domain-containing protein 12	Zscan12		0.606769	-1.33445		1.21485	-1.63566	+	1.74134	-0.92469			0.000897931	-0.00334024		0.634331	-0.954302		0.400951	-0.950962	5	5	5	15.2	15.2	15.2	57.492	0	14.819	307350000	26	Q9Z1D7	Q9Z1D7	20.7781	20.7453	21.2085	16.828	20.8649	20.3364	20.5098	17.8355	20.8802	20.359	21.2847	20.8398	21.5495	21.4402	21.1524
sp|Q61967|ZFP90_MOUSE Zinc finger protein 90 OS=Mus musculus GN=Zfp90 PE=2 SV=1	Zinc finger protein 90	Zfp90	+	1.68716	-1.01218	+	3.99586	-2.02529	+	2.33015	-1.19565			0.803738	-0.441578		1.02955	-0.560501		0.135848	-0.118923	14	14	13	31.8	31.8	30.3	72.422	0	101.92	1129600000	56	Q61967;F7D043;Q3TQC3;E9Q1L8;Q8BGS5;E9Q5X9;Q3TN43;Q80V81;Q1WWJ5;P10077-2;P10077	Q61967	21.8755	22.0815	22.812	22.6949	21.9925	22.0958	21.4852	22.1241	21.9414	22.6158	23.0689	22.3133	23.8692	23.4897	22.7622
sp|P46684|ZIC1_MOUSE Zinc finger protein ZIC 1 OS=Mus musculus GN=Zic1 PE=1 SV=2	Zinc finger protein ZIC 1	Zic1		0.48964	-1.76969		0.0887468	0.129735		0.152631	-0.28574			0.565543	1.91249		0.409298	0.374134		0.445233	-1.53836	8	3	3	30.4	16.1	16.1	48.33	0	127.93	2683400000	59	P46684	P46684	23.5635	24.0527	24.2614	17.8333	24.2284	24.3508	25.2796	23.5022	24.0192	24.3198	24.0332	23.4922	22.836	25.5789	24.6244
sp|Q8R3N1|NOP14_MOUSE Nucleolar protein 14 OS=Mus musculus GN=Nop14 PE=1 SV=2	Nucleolar protein 14	Nop14	+	1.41589	-1.56797	+	2.76686	-2.12602		0.119732	-0.190824			0.282494	-0.404681	+	1.4457	-1.28545		0.595451	-0.880767	3	3	3	4	4	4	98.768	0	9.4805	160540000	9	Q8R3N1	Q8R3N1	19.0618	18.8946	20.6064	17.929	18.5737	19.0086	18.1706	19.1202	19.923	18.8517	20.8081	20.4322	20.1736	20.5517	21.158
sp|Q9CQT2|RBM7_MOUSE RNA-binding protein 7 OS=Mus musculus GN=Rbm7 PE=1 SV=1	RNA-binding protein 7	Rbm7		0.656074	-1.86771		0.760944	-1.85909		0.918404	-1.84601			0.232419	0.946102		0.100717	0.365446		0.163178	-0.580656	6	6	6	35.5	35.5	35.5	30.148	0	77.459	776040000	29	Q9CQT2	Q9CQT2	22.2445	17.9873	18.1963	22.1371	21.976	21.8116	17.738	22.8241	18.8771	21.4084	20.5273	22.0752	20.1695	21.8418	22.7287
tr|A0A0A0MQN8|A0A0A0MQN8_MOUSE Neuroplastin OS=Mus musculus GN=Nptn PE=1 SV=1;tr|H3BIX4|H3BIX4_MOUSE Neuroplastin (Fragment) OS=Mus musculus GN=Nptn PE=1 SV=1;tr|Z4YLB7|Z4YLB7_MOUSE Neuroplastin OS=Mus musculus GN=Nptn PE=1 SV=1;sp|P97300-3|NPTN_MOUSE Isof	Neuroplastin	Nptn		0.470191	-1.09979		0.211473	0.657656		0.176444	-0.592578			0.808409	1.38759		0.158811	0.363001		0.37906	-1.02459	2	2	2	15.6	15.6	15.6	13.163	0	5.2818	302980000	20	A0A0A0MQN8;H3BIX4;Z4YLB7;P97300-3;P97300-1;P97300	A0A0A0MQN8;H3BIX4;Z4YLB7;P97300-3;P97300-1;P97300	20.5118	17.9796	20.9253	17.8097	20.3906	21.0649	21.136	20.1853	20.7207	21.4774	21.2848	17.8419	19.3058	19.2011	21.4198
sp|Q5NCR9|NSRP1_MOUSE Nuclear speckle splicing regulatory protein 1 OS=Mus musculus GN=Nsrp1 PE=1 SV=1	Nuclear speckle splicing regulatory protein 1	Nsrp1	+	5.59263	1.35574	+	4.42916	1.08311	+	2.9852	1.33757	YES		0.188177	-0.0409517	+	1.52659	-0.577737	+	1.39776	-0.536785	25	25	25	45.9	45.9	45.9	63.798	0	323.31	32455000000	321	Q5NCR9	Q5NCR9	28.2869	28.2422	28.461	28.4986	28.4521	28.3097	28.1831	28.38	28.7135	28.7217	28.7053	29.4955	26.9896	27.1462	26.9175
sp|Q8BI69|ZN784_MOUSE Zinc finger protein 784 OS=Mus musculus GN=Znf784 PE=2 SV=1	Zinc finger protein 784	Znf784		1.3003	-1.53221	+	1.90003	-0.712612		0.395792	-0.655152			0.701539	0.757704		0.131524	-0.0902166		0.745262	-0.847921	2	2	2	7.7	7.7	7.7	32.23	0	3.2173	47476000	4	Q8BI69	Q8BI69	17.9979	17.3885	18.4854	16.1245	17.9647	18.5167	18.3882	18.1575	17.986	18.9503	18.0064	18.4452	19.4833	18.5942	18.2522
tr|F6R7A2|F6R7A2_MOUSE Nuclear receptor subfamily 4 group A member 3 (Fragment) OS=Mus musculus GN=Nr4a3 PE=1 SV=1;sp|Q9QZB6|NR4A3_MOUSE Nuclear receptor subfamily 4 group A member 3 OS=Mus musculus GN=Nr4a3 PE=1 SV=1;sp|Q9QZB6-2|NR4A3_MOUSE Isoform 2 of N	Nuclear receptor subfamily 4 group A member 3	Nr4a3		0.469979	-0.301274		0.200655	0.513489		0.611742	-1.67829			0.435468	0.410093		0.09521	0.352845		0.0149106	-0.0572476	8	8	8	20.5	20.5	20.5	71.793	0	56.618	744930000	42	F6R7A2;Q9QZB6;Q9QZB6-2;Q9R1W4;A2AQQ8;Q06219-2;Q06219;P12813	F6R7A2;Q9QZB6;Q9QZB6-2	21.9288	21.3661	21.5545	21.5791	21.7785	22.8616	22.422	21.0068	23.022	22.7374	23.1044	17.7938	21.4539	21.8728	21.6456
tr|Q5NBZ2|Q5NBZ2_MOUSE Protein Patz1 OS=Mus musculus GN=Patz1 PE=1 SV=1;tr|Q5NBZ1|Q5NBZ1_MOUSE Protein Patz1 OS=Mus musculus GN=Patz1 PE=1 SV=1;tr|Q9JMG9|Q9JMG9_MOUSE Protein Patz1 OS=Mus musculus GN=Patz1 PE=1 SV=1;tr|Q5NBY9|Q5NBY9_MOUSE Protein Patz1 OS=		Patz1		-4.34294e-08	0	+	1.41527	2.00357		-4.34294e-08	0	YES	+	1.38113	1.82634	+	1.46681	1.97793		-4.34294e-08	0	4	3	3	8.6	7.3	7.3	57.593	0	6.5636	45289000	6	Q5NBZ2;Q5NBZ1;Q9JMG9;Q5NBY9	Q5NBZ2;Q5NBZ1;Q9JMG9;Q5NBY9	18.7682	17.927	18.9407	18.6522	21.0387	21.2401	20.919	18.3957	19.1996	18.1867	18.3515	17.944	18.3422	19.1669	17.9501
tr|D3Z7E6|D3Z7E6_MOUSE Platelet-activating factor acetylhydrolase IB subunit gamma OS=Mus musculus GN=Pafah1b3 PE=1 SV=1;sp|Q61205|PA1B3_MOUSE Platelet-activating factor acetylhydrolase IB subunit gamma OS=Mus musculus GN=Pafah1b3 PE=1 SV=1;tr|D3Z2X5|D3Z2X	Platelet-activating factor acetylhydrolase IB subunit gamma	Pafah1b3		0.128993	0.194314		0.390164	0.654622		0.390476	-0.822577			-4.34294e-08	0		0.191057	0.344348		0.264129	0.252889	2	2	2	14.4	14.4	14.4	20.149	0.0056957	2.3415	38116000	4	D3Z7E6;Q61205;D3Z2X5	D3Z7E6;Q61205;D3Z2X5	19.2941	18.6627	18.3038	18.7301	18.7308	17.4805	18.6425	20.5027	18.746	18.0258	19.3281	17.8792	19.7708	17.4183	19.044
sp|Q8BUR3-2|FOXJ3_MOUSE Isoform 2 of Forkhead box protein J3 OS=Mus musculus GN=Foxj3;sp|Q8BUR3|FOXJ3_MOUSE Forkhead box protein J3 OS=Mus musculus GN=Foxj3 PE=1 SV=1	Forkhead box protein J3	Foxj3		0.896063	-2.22992		0.827521	-1.84305		0.80383	-2.22324			0.155663	0.679098		0.0705839	0.340869		0.0660384	-0.338229	4	4	4	11.9	11.9	11.9	65.527	0	113.54	909200000	36	Q8BUR3-2;Q8BUR3;Q3TAY5	Q8BUR3-2;Q8BUR3	22.5721	22.9321	18.3097	18.5335	22.7841	22.6332	18.037	21.6095	22.3245	21.9835	22.4298	16.9625	22.9645	23.0622	22.7502
tr|A0A0A6YWA9|A0A0A6YWA9_MOUSE Guanine nucleotide-binding protein G(i) subunit alpha-2 (Fragment) OS=Mus musculus GN=Gnai2 PE=1 SV=1;sp|P08752|GNAI2_MOUSE Guanine nucleotide-binding protein G(i) subunit alpha-2 OS=Mus musculus GN=Gnai2 PE=1 SV=5	Guanine nucleotide-binding protein G(i) subunit alpha-2	Gnai2		0.191964	-0.414783		0.41971	0.754725		0.220037	-0.558939			0.869907	0.818312		0.369343	0.334446		0.439403	-0.483865	3	3	3	21.2	21.2	21.2	18.475	0	6.4575	80159000	7	A0A0A6YWA9;P08752	A0A0A6YWA9;P08752	18.8808	18.522	17.2562	18.9665	19.5829	18.448	19.4437	19.4243	19.5858	18.6525	19.1014	18.2213	17.2133	18.0759	20.6604
tr|Q8BSL0|Q8BSL0_MOUSE Protein Zkscan8 OS=Mus musculus GN=Zkscan8 PE=1 SV=1		Zkscan8		-4.34294e-08	0		0.135209	-0.331155		0.53312	-0.945567			0.0605274	0.140915		0.12239	0.328261		0.0869523	0.187346	3	3	3	7.1	7.1	7.1	66.657	0	4.8897	155570000	11	Q8BSL0;D3Z716	Q8BSL0	19.1545	18.4215	19.9435	20.0354	20.9963	20.4683	18.8348	17.8192	17.6878	20.4924	20.2163	18.4092	19.6896	19.9419	18.9553
tr|E9QMJ8|E9QMJ8_MOUSE Axin-1 OS=Mus musculus GN=Axin1 PE=1 SV=1;sp|O35625|AXIN1_MOUSE Axin-1 OS=Mus musculus GN=Axin1 PE=1 SV=3;tr|Q14DJ8|Q14DJ8_MOUSE Axin-1 OS=Mus musculus GN=Axin1 PE=1 SV=1;sp|O35625-2|AXIN1_MOUSE Isoform 2 of Axin-1 OS=Mus musculus GN	Axin-1	Axin1		0.562141	-0.310715		0.81879	-0.665573	+	1.76342	-0.504033			0.745601	-0.593686		0.641544	-0.44046		0.218228	0.153226	19	19	19	27.4	27.4	27.4	96.846	0	51.427	1227000000	79	E9QMJ8;O35625;Q14DJ8;O35625-2;F6SKQ8	E9QMJ8;O35625;Q14DJ8;O35625-2	23.2601	23.6276	23.3372	22.4643	23.2784	22.5912	22.6388	21.806	23.3112	23.1204	22.6997	22.945	23.4459	23.5775	23.6032
tr|E9PUA3|E9PUA3_MOUSE IQ motif and SEC7 domain-containing protein 1 OS=Mus musculus GN=Iqsec1 PE=1 SV=1;sp|Q8R0S2-2|IQEC1_MOUSE Isoform 2 of IQ motif and SEC7 domain-containing protein 1 OS=Mus musculus GN=Iqsec1	IQ motif and SEC7 domain-containing protein 1	Iqsec1	+	1.69384	-1.23578	+	1.71881	-1.26829		0.600965	-0.669105			0.179159	0.239156		0.12434	-0.209573		0.296469	-0.448729	51	51	6	48.2	48.2	4.8	122.65	0	323.31	86064000000	875	E9PUA3;Q8R0S2-2;A0A0R4J1U6;Q3TES0	E9PUA3;Q8R0S2-2	28.8173	28.4743	28.8746	27.2843	28.7738	29.0646	29.0458	27.5229	29.4227	29.3715	29.1734	27.2776	29.3012	29.8147	29.8439
tr|A2BFG5|A2BFG5_MOUSE Protein Gm14326 OS=Mus musculus GN=Gm14326 PE=4 SV=1;tr|A2ARW8|A2ARW8_MOUSE Protein Gm14399 OS=Mus musculus GN=Gm14399 PE=4 SV=1;tr|A0A087WRL6|A0A087WRL6_MOUSE Protein Gm14325 OS=Mus musculus GN=Gm14325 PE=4 SV=1;tr|A2AW67|A2AW67_MOU		Gm14326;Gm14399;Gm14325	+	1.69838	-0.70707	+	1.9979	-1.2077		1.11291	-0.864784			0.236093	-0.119922		0.196554	0.111172		0.43766	0.231094	14	10	3	44.6	32.9	10.3	64.452	0	112.9	1396800000	63	A2BFG5;A2ARW8;A0A087WRL6;A2AW67;E9QA51;A2ARX0	A2BFG5;A2ARW8;A0A087WRL6;A2AW67;E9QA51	22.8944	22.7567	23.2115	22.4648	23.0222	22.7149	22.3647	22.746	22.2268	22.7722	23.0098	22.3942	23.9156	23.4924	23.6197
sp|P63005-2|LIS1_MOUSE Isoform 2 of Platelet-activating factor acetylhydrolase IB subunit alpha OS=Mus musculus GN=Pafah1b1;sp|P63005|LIS1_MOUSE Platelet-activating factor acetylhydrolase IB subunit alpha OS=Mus musculus GN=Pafah1b1 PE=1 SV=2	Platelet-activating factor acetylhydrolase IB subunit alpha	Pafah1b1	+	1.70063	-2.8508		0.567918	-1.65853	+	2.19699	-2.98083			0.529931	1.08254		0.127436	-0.347278		0.927289	-1.42982	4	4	4	19.4	19.4	19.4	44.487	0	32.08	357360000	25	P63005-2;P63005	P63005-2;P63005	18.9821	18.6317	16.8461	17.716	17.3567	19.0384	21.2926	18.8185	18.6847	20.2825	20.7567	18.1714	18.6091	21.7594	21.3754
tr|E9PWA1|E9PWA1_MOUSE Splicing factor U2AF 26 kDa subunit (Fragment) OS=Mus musculus GN=U2af1l4 PE=1 SV=2;tr|A0A140LII6|A0A140LII6_MOUSE Splicing factor U2AF 26 kDa subunit OS=Mus musculus GN=U2af1l4 PE=1 SV=1;tr|E9Q5Y2|E9Q5Y2_MOUSE Splicing factor U2AF 2	Splicing factor U2AF 26 kDa subunit	U2af1l4		0.936941	-1.61553	+	1.93213	-1.36839		1.1976	-1.16598			0.306668	0.601647		0.345202	-0.283454		0.469432	-0.885101	5	5	5	51.4	51.4	51.4	12.272	0	28.678	535490000	38	E9PWA1;A0A140LII6;E9Q5Y2;E9PUZ3;E9Q1I7;Q8BGJ9;E9Q5J3;A0A140LII3;Q8BGJ9-2;E9Q3S9;G3UW94;Q9D883	E9PWA1;A0A140LII6;E9Q5Y2;E9PUZ3;E9Q1I7;Q8BGJ9;E9Q5J3;A0A140LII3;Q8BGJ9-2	21.3443	21.2568	21.137	18.0449	21.4689	21.266	20.5862	20.8686	20.9158	21.7072	21.9435	20.7569	21.9056	23.1221	21.5929
tr|D3Z0V7|D3Z0V7_MOUSE TSC22 domain family protein 1 OS=Mus musculus GN=Tsc22d1 PE=1 SV=1;tr|E9QLZ1|E9QLZ1_MOUSE TSC22 domain family protein 1 OS=Mus musculus GN=Tsc22d1 PE=1 SV=1;sp|P62500-3|T22D1_MOUSE Isoform 3 of TSC22 domain family protein 1 OS=Mus mu	TSC22 domain family protein 1	Tsc22d1		0.621416	-0.404032	+	1.93696	-0.905095	+	2.6816	-0.840141			0.56314	-0.435055		0.138742	-0.0916686		0.521141	0.343386	9	9	9	16.7	16.7	16.7	102.09	0	323.31	39504000000	325	D3Z0V7;E9QLZ1;P62500-3;P62500	D3Z0V7;E9QLZ1;P62500-3;P62500	27.1894	28.0017	28.4548	28.3098	27.2185	27.1772	28.1289	27.691	27.5999	27.4202	27.6122	27.95	28.3903	28.7288	28.1282
sp|Q6PH08|ERC2_MOUSE ERC protein 2 OS=Mus musculus GN=Erc2 PE=1 SV=2;sp|Q6PH08-3|ERC2_MOUSE Isoform 3 of ERC protein 2 OS=Mus musculus GN=Erc2	ERC protein 2	Erc2		0.278158	-0.310151		0.532805	-0.360298		0.110046	-0.221105			0.0498814	0.056324		0.683385	0.312146		0.296996	0.255822	51	2	2	54.2	2.5	2.5	110.64	0	195.14	2319600000	71	Q6PH08;Q6PH08-3;A0A1B0GS69	Q6PH08;Q6PH08-3	23.0997	23.9356	24.6325	24.4659	23.5747	24.0054	24.4035	24.3754	23.7836	23.5326	23.7484	24.046	23.9056	25.248	24.0213
sp|Q07231|ZSC21_MOUSE Zinc finger and SCAN domain-containing protein 21 OS=Mus musculus GN=Zscan21 PE=2 SV=2	Zinc finger and SCAN domain-containing protein 21	Zscan21	+	1.70615	0.546167		1.16158	0.496544		0.0841828	-0.0620699	YES		0.280612	0.168017		0.38754	0.289175		0.161255	0.121157	13	13	13	24.7	24.7	24.7	63.012	0	118.73	2724600000	109	Q07231;F6QX94;D3Z1X7	Q07231	24.264	24.4827	24.4728	24.9262	24.5054	24.2516	24.8718	25.1891	23.9927	24.0759	24.4911	25.1015	23.7111	24.011	24.2051
sp|Q8CGF7-2|TCRG1_MOUSE Isoform 2 of Transcription elongation regulator 1 OS=Mus musculus GN=Tcerg1;sp|Q8CGF7|TCRG1_MOUSE Transcription elongation regulator 1 OS=Mus musculus GN=Tcerg1 PE=1 SV=2;sp|Q8CGF7-3|TCRG1_MOUSE Isoform 3 of Transcription elongation	Transcription elongation regulator 1	Tcerg1	+	3.29872	1.87398	+	2.78764	4.2922	+	4.33287	1.90675	YES	+	2.31523	2.27332	+	1.91652	1.71833	+	1.40174	-0.554984	9	9	9	10.8	10.8	10.8	121.58	0	20.151	291010000	23	Q8CGF7-2;Q8CGF7;Q8CGF7-3	Q8CGF7-2;Q8CGF7;Q8CGF7-3	20.3421	21.2636	20.5434	20.5072	23.2661	23.8029	23.1179	21.5626	21.1464	21.3754	21.1353	21.2191	18.6637	19.1279	18.3227
tr|A0A1B0GR71|A0A1B0GR71_MOUSE Protein Gm4924 OS=Mus musculus GN=Gm4924 PE=4 SV=1				0.610917	-0.783657	+	2.18633	-1.47311	+	1.86902	-1.43742		+	1.53397	0.715065		0.912514	0.73094		0.0117913	0.0158753	5	5	5	9.7	9.7	9.7	112.56	0	7.782	122990000	9	A0A1B0GR71;Q3UF22	A0A1B0GR71	19.1918	18.3101	18.8201	18.2216	19.4903	19.2605	19.5575	19.0956	18.0387	18.7952	19.6589	17.9875	20.0363	17.9594	19.1527
sp|Q64127|TIF1A_MOUSE Transcription intermediary factor 1-alpha OS=Mus musculus GN=Trim24 PE=1 SV=1;sp|Q64127-2|TIF1A_MOUSE Isoform Short of Transcription intermediary factor 1-alpha OS=Mus musculus GN=Trim24;tr|E9Q1U8|E9Q1U8_MOUSE Transcription intermedia	Transcription intermediary factor 1-alpha	Trim24	+	3.87635	5.36016	+	5.62515	4.67014	+	4.32759	5.84518	YES		0.683754	0.580506		1.08222	-0.58221	+	1.41856	-1.16272	13	13	12	21.4	21.4	20.4	116.66	0	37.978	926740000	41	Q64127;Q64127-2;E9Q1U8	Q64127;Q64127-2;E9Q1U8	24.2433	22.8792	22.5327	22.9291	24.1194	23.8219	23.3376	23.6274	24.5577	24.5185	24.5293	23.6297	18.0174	16.3603	18.6353
tr|A0A0R4J0C7|A0A0R4J0C7_MOUSE INO80 complex subunit B OS=Mus musculus GN=Ino80b PE=1 SV=1;sp|Q99PT3|IN80B_MOUSE INO80 complex subunit B OS=Mus musculus GN=Ino80b PE=1 SV=2	INO80 complex subunit B	Ino80b		0.265694	-0.609773		0.41673	1.11153		0.201776	0.418227			0.217215	0.623325		0.135503	0.310416		0.119602	-0.31291	3	3	3	8.7	8.7	8.7	37.422	0	5.9245	202690000	16	A0A0R4J0C7;Q99PT3	A0A0R4J0C7;Q99PT3	21.631	18.0856	20.8092	18.4517	21.4665	18.2227	21.2896	20.4921	19.2014	20.6964	20.9206	19.4108	20.929	20.6457	20.5519
tr|Q8BGJ5|Q8BGJ5_MOUSE MCG13402, isoform CRA_a OS=Mus musculus GN=Ptbp1 PE=1 SV=1;tr|Q922I7|Q922I7_MOUSE MCG13402, isoform CRA_c OS=Mus musculus GN=Ptbp1 PE=1 SV=1;tr|Q8CB58|Q8CB58_MOUSE MCG13402, isoform CRA_d OS=Mus musculus GN=Ptbp1 PE=1 SV=1;sp|P17225|	Polypyrimidine tract-binding protein 1	Ptbp1		0.104712	-0.248062		0.169348	0.557705		0.595837	-1.13601			0.374354	0.592814		0.113024	0.309423		0.138465	-0.283391	6	6	6	21.4	21.4	21.4	56.891	0	48.899	395040000	39	Q8BGJ5;Q922I7;Q8CB58;P17225;E9QMW9;E9Q0W3;E9Q279	Q8BGJ5;Q922I7;Q8CB58;P17225	20.8282	20.6297	20.4484	20.1378	22.3465	21.5458	21.3276	19.1955	21.7267	21.9539	20.8753	18.6217	21.3448	18.1985	21.8686
tr|A0A0U1RNY3|A0A0U1RNY3_MOUSE Probable fibrosin-1 (Fragment) OS=Mus musculus GN=Fbrs PE=1 SV=1;sp|Q8R089|FBRS_MOUSE Probable fibrosin-1 OS=Mus musculus GN=Fbrs PE=1 SV=2;tr|A0A0U1RPV5|A0A0U1RPV5_MOUSE Probable fibrosin-1 OS=Mus musculus GN=Fbrs PE=1 SV=1;	Probable fibrosin-1	Fbrs	+	1.71058	-0.560153		0.312531	-0.165698		1.1556	-0.535306			0.507128	0.252009		0.666505	0.30761		0.0832441	0.0556006	8	8	8	31.3	31.3	31.3	38.516	0	33.009	1457700000	74	A0A0U1RNY3;Q8R089;A0A0U1RPV5;A0A0U1RNQ7	A0A0U1RNY3;Q8R089;A0A0U1RPV5;A0A0U1RNQ7	23.5224	23.3835	22.8443	22.8695	23.8296	23.3086	23.3366	23.153	23.5845	22.8475	23.0484	22.9169	23.7651	23.6367	23.6987
sp|Q9Z2D6-2|MECP2_MOUSE Isoform B of Methyl-CpG-binding protein 2 OS=Mus musculus GN=Mecp2;sp|Q9Z2D6|MECP2_MOUSE Methyl-CpG-binding protein 2 OS=Mus musculus GN=Mecp2 PE=1 SV=1	Methyl-CpG-binding protein 2	Mecp2		0.0124756	-0.00974798		1.23842	-0.565566	+	1.78903	-0.761604			0.628694	-0.208219		0.589938	0.147171		1.06127	0.355389	25	25	25	54.9	54.9	54.9	53.575	0	323.31	48903000000	411	Q9Z2D6-2;Q9Z2D6;D3Z7U4;D3YY81	Q9Z2D6-2;Q9Z2D6	28.0613	28.5448	28.6495	28.679	28.1593	28.1693	28.4151	28.358	28.1205	27.8972	28.3755	28.1198	27.9732	29.001	28.6681
sp|Q6ZWV7|RL35_MOUSE 60S ribosomal protein L35 OS=Mus musculus GN=Rpl35 PE=1 SV=1	60S ribosomal protein L35	Rpl35		1.0225	0.841971	+	1.95832	0.994819		0.805012	0.610548	YES		0.341986	0.177437		0.532279	0.209724		0.0620746	0.0322871	4	4	4	38.2	38.2	38.2	14.552	0	273.32	904360000	49	Q6ZWV7;F6XS56	Q6ZWV7	23.1859	23.5022	22.9635	22.7631	23.0641	23.4009	22.9942	23.6653	23.1457	23.1008	22.8011	23.238	21.1979	22.2054	23.0513
tr|L7N267|L7N267_MOUSE Protein Zfp960 OS=Mus musculus GN=Zfp960 PE=4 SV=1;tr|E9PZP6|E9PZP6_MOUSE Protein Zfp97 OS=Mus musculus GN=Zfp97 PE=4 SV=1		Zfp960;Zfp97	+	1.713	-0.783795	+	2.53111	-1.41081	+	2.74442	-1.04551			0.254021	-0.0995588		0.0848534	-0.0264335		0.171884	0.0731254	8	8	8	23.6	23.6	23.6	64.057	0	81.156	788740000	48	L7N267;E9PZP6	L7N267;E9PZP6	21.9293	22.2705	22.0505	21.592	22.0843	21.7705	21.7859	21.8035	21.8185	22.1355	21.8388	21.757	23.1823	22.4766	22.331
sp|Q99KI3|EMC3_MOUSE ER membrane protein complex subunit 3 OS=Mus musculus GN=Emc3 PE=1 SV=3	ER membrane protein complex subunit 3	Emc3		0.518878	-1.25611		0.0260134	-0.0805068		0.630695	-1.31629			0.68746	1.05918		0.105004	0.299061		0.305021	-0.760118	2	2	2	13	13	13	29.98	0	8.3611	292850000	20	Q99KI3	Q99KI3	18.0877	19.0625	20.572	19.7337	19.1214	21.1201	21.4311	20.02	21.3578	21.9867	18.7628	18.3891	17.7946	21.2896	22.3441
tr|G3UVV3|G3UVV3_MOUSE MCG1556, isoform CRA_b OS=Mus musculus GN=Zfp407 PE=1 SV=1		Zfp407	+	1.72146	-0.426765		0.869294	-0.381597	+	3.42184	-0.692193			0.427761	0.192157		0.9031	0.312949		0.405225	0.120792	13	12	12	7.7	7.3	7.3	245.96	0	49.757	733360000	52	G3UVV3;S4R2G4;O88253;G3X952	G3UVV3	21.9617	22.2878	22.5144	22.1834	22.2718	22.1349	22.8871	22.4221	22.2893	22.0785	22.1125	21.9839	22.7152	22.6709	22.7968
tr|B7ZWM6|B7ZWM6_MOUSE Sorbin and SH3 domain-containing protein 2 OS=Mus musculus GN=Sorbs2 PE=1 SV=1;sp|Q3UTJ2|SRBS2_MOUSE Sorbin and SH3 domain-containing protein 2 OS=Mus musculus GN=Sorbs2 PE=1 SV=2;tr|B9EKP8|B9EKP8_MOUSE Sorbin and SH3 domain-containi	Sorbin and SH3 domain-containing protein 2	Sorbs2		0.158551	-0.173443		0.293478	-0.326017		0.311481	-0.357703			0.0057504	0.00725126		0.314527	0.297522		0.27214	0.29027	48	48	25	52.8	52.8	30.1	134.24	0	323.31	13533000000	531	B7ZWM6;Q3UTJ2;B9EKP8;Q3UTJ2-2;A0A0R4J1T1;Z4YJR7;A0A0R4J1W0;Q3UTJ2-4;A0A0R4J1X5;Q3UTJ2-3;Q3UTJ2-7;F6V513;F6ZWT0;F7BEU1	B7ZWM6;Q3UTJ2;B9EKP8;Q3UTJ2-2;A0A0R4J1T1;Z4YJR7	25.7871	26.4023	27.0855	27.1828	26.1671	26.1528	27.1514	27.0154	25.8132	25.811	26.7842	26.8882	26.5527	27.5769	26.4293
sp|P63017|HSP7C_MOUSE Heat shock cognate 71 kDa protein OS=Mus musculus GN=Hspa8 PE=1 SV=1;tr|Q504P4|Q504P4_MOUSE Heat shock cognate 71 kDa protein OS=Mus musculus GN=Hspa8 PE=1 SV=1	Heat shock cognate 71 kDa protein	Hspa8	+	1.7216	0.848951		0.928586	1.12657		0.252597	-1.24463	YES		0.702003	0.41031		0.457789	1.9263		0.342778	1.51599	11	11	11	27.6	27.6	27.6	70.87	0	107.49	2152200000	83	P63017;Q504P4;D3Z5E2;D3YW43;P17156;Q61696;P16627;P17879	P63017;Q504P4	24.3653	24.3252	23.6105	23.6857	24.5374	24.7302	24.5363	23.8241	24.6267	24.4908	23.9602	16.8451	23.1163	23.2056	23.5581
tr|S4R1W5|S4R1W5_MOUSE Protein Rbm6 OS=Mus musculus GN=Rbm6 PE=1 SV=1;tr|Q3ULB0|Q3ULB0_MOUSE Protein Rbm6 OS=Mus musculus GN=Rbm6 PE=1 SV=1		Rbm6	+	3.57793	2.9599	+	3.39804	4.28747	+	1.9961	2.95904	YES	+	3.73298	2.06461	+	1.47499	1.21516		1.14646	-0.849456	10	10	10	9.8	9.8	9.8	128.37	0	35.543	522110000	26	S4R1W5;Q3ULB0;A0A0A6YY54	S4R1W5;Q3ULB0	21.5368	21.6807	21.7723	22.0052	23.5262	24.5105	23.6524	23.5643	22.2905	22.9888	21.707	23.4064	19.7113	18.4355	17.9789
sp|Q8BVE8-2|NSD2_MOUSE Isoform 2 of Histone-lysine N-methyltransferase NSD2 OS=Mus musculus GN=Whsc1;sp|Q8BVE8-3|NSD2_MOUSE Isoform 3 of Histone-lysine N-methyltransferase NSD2 OS=Mus musculus GN=Whsc1;sp|Q8BVE8|NSD2_MOUSE Histone-lysine N-methyltransferas	Histone-lysine N-methyltransferase NSD2	Whsc1		0.546332	1.17617		0.258404	0.577826		0.211779	0.53821			0.196877	-0.526671		0.104005	0.278831		0.339865	0.805502	5	5	5	4.2	4.2	4.2	152.38	0	11.884	218960000	9	Q8BVE8-2;Q8BVE8-3;Q8BVE8;F6S6G6;D3Z3E4;D3Z3E0;F6Y765;Q8BVE8-4	Q8BVE8-2;Q8BVE8-3;Q8BVE8;F6S6G6;D3Z3E4;D3Z3E0	21.4176	18.1924	21.1664	21.1313	18.5222	21.2623	21.1462	18.8701	18.3476	21.0542	20.5542	18.7297	17.4337	20.3353	19.9389
sp|Q6ZQI3|MLEC_MOUSE Malectin OS=Mus musculus GN=Mlec PE=1 SV=2	Malectin	Mlec		0.589764	-1.07206		0.338937	-0.668038	+	1.80365	-1.25116			0.784252	1.21616		1.1802	1.07551		-4.34294e-08	0	2	2	2	8.6	8.6	8.6	32.342	0	3.6074	109030000	6	Q6ZQI3	Q6ZQI3	19.4358	16.759	18.9035	17.3936	18.607	19.2534	20.6063	18.8898	18.1555	18.5443	18.5657	17.7889	18.4979	20.9168	18.4604
tr|Q3TY99|Q3TY99_MOUSE Transducin-like enhancer protein 3 OS=Mus musculus GN=Tle3 PE=1 SV=1;tr|E0CXU1|E0CXU1_MOUSE Transducin-like enhancer protein 3 OS=Mus musculus GN=Tle3 PE=1 SV=1;tr|E0CXS2|E0CXS2_MOUSE Transducin-like enhancer protein 3 OS=Mus musculu	Transducin-like enhancer protein 3	Tle3		0.576811	-0.77884		0.507106	-0.676895		0.187507	-0.363284			0.589411	0.693941		0.147078	0.271124		0.346192	-0.422817	3	3	3	8.3	8.3	8.3	76.497	0	11.568	147770000	15	Q3TY99;E0CXU1;E0CXS2;E0CY14;J3KMT7;Q08122-2;Q08122-1;Q08122;Q08122-4;F6TS96;F8WIE2;E0CXS9;E0CYI6;E0CYM5;E0CY76	Q3TY99;E0CXU1;E0CXS2;E0CY14;J3KMT7;Q08122-2;Q08122-1;Q08122;Q08122-4;F6TS96;F8WIE2;E0CXS9	18.6923	19.3755	19.2137	18.4825	20.6321	20.3803	18.9727	18.5548	18.9886	20.0262	20.2548	18.1857	19.689	20.7053	18.0481
sp|Q3UCQ1|FOXK2_MOUSE Forkhead box protein K2 OS=Mus musculus GN=Foxk2 PE=1 SV=3;sp|Q3UCQ1-2|FOXK2_MOUSE Isoform 2 of Forkhead box protein K2 OS=Mus musculus GN=Foxk2	Forkhead box protein K2	Foxk2		-4.34294e-08	0	+	3.16393	3.78617		0.909684	1.23145	YES	+	3.41228	4.42544	+	2.26327	2.95035	+	1.4239	-1.47509	9	9	7	24.3	24.3	21.5	68.446	0	37.545	210410000	17	Q3UCQ1;Q3UCQ1-2	Q3UCQ1;Q3UCQ1-2	17.7374	18.6949	19.0658	17.8448	22.7957	24.1884	22.3991	21.6614	19.7484	18.5656	20.3452	20.5841	18.6078	18.239	17.8911
tr|G3UZD3|G3UZD3_MOUSE Ras-related protein Rab-11B OS=Mus musculus GN=Rab11b PE=1 SV=1;sp|P46638|RB11B_MOUSE Ras-related protein Rab-11B OS=Mus musculus GN=Rab11b PE=1 SV=3;tr|G3UY29|G3UY29_MOUSE MCG22989, isoform CRA_a OS=Mus musculus GN=Rab11b PE=4 SV=1;	Ras-related protein Rab-11B;Ras-related protein Rab-11A	Rab11b;Rab11a		0.0732327	0.105972		0.412802	-0.259179		0.341329	-0.949677			0.149646	0.158622		0.230664	0.266803		0.0764676	0.108181	4	4	4	30.1	30.1	30.1	21.771	0	7.9869	107820000	11	G3UZD3;P46638;G3UY29;E9Q3P9;F8WGS1;P62492;G3UZL4;D3YYB3;Q9WTL2	G3UZD3;P46638;G3UY29;E9Q3P9;F8WGS1;P62492;G3UZL4	19.7815	18.7479	18.9942	18.2466	18.6259	18.8152	19.2195	19.7441	18.5719	19.2445	19.6621	17.859	17.813	19.3703	19.6038
sp|P97350|PKP1_MOUSE Plakophilin-1 OS=Mus musculus GN=Pkp1 PE=1 SV=1	Plakophilin-1	Pkp1		0.435587	-1.96407		0.134373	0.137767		1.29408	-0.623665			0.193012	-0.691373		0.253438	0.266386		0.289541	0.957759	7	7	7	12.1	12.1	12.1	80.895	0	180.03	477380000	27	P97350;A0A087WS37	P97350	23.6621	19.2597	17.176	19.4041	19.1766	19.2499	20.0513	18.2586	18.702	19.2298	18.3941	19.345	19.9925	18.8526	23.1711
sp|Q8R0F5|RBMX2_MOUSE RNA-binding motif protein, X-linked 2 OS=Mus musculus GN=Rbmx2 PE=1 SV=1	RNA-binding motif protein, X-linked 2	Rbmx2		0.282893	-0.203293	+	1.98438	-0.559902	+	2.25312	-1.08903			0.201195	0.139855		0.621675	0.213921		0.103289	0.0740662	14	14	14	43.6	43.6	43.6	37.535	0	213.47	5918200000	108	Q8R0F5	Q8R0F5	25.2158	24.4524	25.6071	25.2592	25.0089	25.2464	25.6237	25.2149	24.814	25.0185	25.3064	25.0994	24.8394	25.537	25.3694
sp|P54843|MAF_MOUSE Transcription factor Maf OS=Mus musculus GN=Maf PE=1 SV=2;sp|P54843-3|MAF_MOUSE Isoform 3 of Transcription factor Maf OS=Mus musculus GN=Maf;sp|P54843-2|MAF_MOUSE Isoform 2 of Transcription factor Maf OS=Mus musculus GN=Maf	Transcription factor Maf	Maf	+	1.74582	3.42217	+	2.28801	4.46583	+	1.67468	1.28517	YES		0.722952	-0.644222		0.0683184	-0.0999432		0.511485	0.544279	4	3	3	12.7	9.5	9.5	38.435	0	34.062	1749300000	34	P54843;P54843-3;P54843-2	P54843;P54843-3;P54843-2	24.5925	25.4748	24.5495	25.5927	24.4287	24.6324	23.493	25.0784	24.8694	23.9643	23.7369	25.4618	21.9046	23.0216	18.658
tr|E0CZ47|E0CZ47_MOUSE Protein Auts2 (Fragment) OS=Mus musculus GN=Auts2 PE=4 SV=2		Auts2		0.998107	-0.576914		0.964638	-0.533545		0.913233	-0.611724			0.148364	-0.114577		0.413663	0.255245		0.636767	0.369822	4	4	4	47.1	47.1	47.1	13.42	0	14.463	8747100000	69	E0CZ47	E0CZ47	25.6164	26.1123	26.4184	25.5235	25.6075	25.3876	26.341	25.8761	25.8757	25.4794	25.7663	25.0699	26.9586	25.9642	26.4105
tr|Q3UI68|Q3UI68_MOUSE Zinc finger protein 1 OS=Mus musculus GN=Zfp1 PE=1 SV=1;sp|P08042-2|ZFP1_MOUSE Isoform 2 of Zinc finger protein 1 OS=Mus musculus GN=Zfp1;sp|P08042|ZFP1_MOUSE Zinc finger protein 1 OS=Mus musculus GN=Zfp1 PE=2 SV=3	Zinc finger protein 1	Zfp1		1.12212	1.98349	+	1.98706	2.05345	+	2.02712	1.76824	YES		0.0122043	0.0288		1.25176	-0.587212		0.314144	-0.616012	4	4	4	16.6	16.6	16.6	46.623	0	7.1051	109920000	10	Q3UI68;P08042-2;P08042	Q3UI68;P08042-2;P08042	21.186	21.23	17.9575	20.9383	20.2624	20.2668	20.3598	20.5381	21.3903	21.304	20.405	20.6767	18.457	17.019	19.2684
tr|S4R2J9|S4R2J9_MOUSE Protein PRRC2C OS=Mus musculus GN=Prrc2c PE=1 SV=1;tr|A0A0A0MQ79|A0A0A0MQ79_MOUSE Protein PRRC2C OS=Mus musculus GN=Prrc2c PE=1 SV=1;sp|Q3TLH4-5|PRC2C_MOUSE Isoform 5 of Protein PRRC2C OS=Mus musculus GN=Prrc2c;sp|Q3TLH4|PRC2C_MOUSE	Protein PRRC2C	Prrc2c		0.732638	-1.174		0.214918	0.299998		0.167268	0.409843			0.451089	0.780482		0.16337	0.239655		0.234967	-0.540828	4	4	4	1.8	1.8	1.8	302.43	0	6.2499	116670000	7	S4R2J9;A0A0A0MQ79;Q3TLH4-5;Q3TLH4;S4R294;S4R2E2;S4R2L9	S4R2J9;A0A0A0MQ79;Q3TLH4-5;Q3TLH4;S4R294	17.7634	20.5334	18.1463	20.5995	19.5473	20.0806	20.2538	20.2828	20.2849	20.2329	18.1929	20.4951	21.0111	20.1425	20.1736
sp|Q14B70-2|HDX_MOUSE Isoform 2 of Highly divergent homeobox OS=Mus musculus GN=Hdx;sp|Q14B70|HDX_MOUSE Highly divergent homeobox OS=Mus musculus GN=Hdx PE=2 SV=1	Highly divergent homeobox	Hdx		0.702474	1.23017	+	3.10685	3.14113	+	2.5752	2.18997	YES	+	1.54448	1.78477		1.28084	1.05191		0.449162	-0.732866	5	5	5	12.8	12.8	12.8	69.879	0	7.3072	115180000	13	Q14B70-2;Q14B70	Q14B70-2;Q14B70	18.9692	21.4545	19.6724	18.8106	21.6605	21.8398	21.2208	21.3247	20.9621	21.1196	20.4559	19.3005	16.7901	19.2044	19.4291
tr|G3X9A3|G3X9A3_MOUSE Protein Zbtb21 OS=Mus musculus GN=Zbtb21 PE=1 SV=1;tr|E9Q3R9|E9Q3R9_MOUSE Protein Zbtb21 OS=Mus musculus GN=Zbtb21 PE=1 SV=1;tr|E9Q444|E9Q444_MOUSE Protein Zbtb21 OS=Mus musculus GN=Zbtb21 PE=1 SV=1		Zbtb21	+	1.75786	3.02709	+	3.59525	3.97605	+	2.65288	3.54954	YES		0.327307	0.616705		0.3048	-0.522095		0.587881	-1.1388	8	8	8	11	11	11	98.529	0	22.669	305870000	25	G3X9A3;E9Q3R9;E9Q444	G3X9A3;E9Q3R9;E9Q444	22.4278	21.9699	21.1637	19.2947	22.3205	22.6416	21.5179	20.8429	23.5185	23.0881	21.9241	20.8808	16.7592	19.8048	18.0446
tr|F6T9T6|F6T9T6_MOUSE Protein shisa-7 (Fragment) OS=Mus musculus GN=Shisa7 PE=1 SV=1;sp|Q8C3Q5-2|SHSA7_MOUSE Isoform 2 of Protein shisa-7 OS=Mus musculus GN=Shisa7;sp|Q8C3Q5|SHSA7_MOUSE Protein shisa-7 OS=Mus musculus GN=Shisa7 PE=1 SV=3	Protein shisa-7	Shisa7	+	1.76403	-1.86184	+	3.05506	-1.02461	+	2.82597	-0.88538			0.561466	0.656292		0.42422	-0.175616		0.765094	-0.831908	9	9	9	30.4	30.4	30.4	40.552	0	20.497	401780000	39	F6T9T6;Q8C3Q5-2;Q8C3Q5	F6T9T6;Q8C3Q5-2;Q8C3Q5	21.0462	19.6482	19.4239	21.573	21.2119	20.8626	21.4352	20.8067	21.5239	21.1216	21.3299	21.0435	22.385	22.6806	22.4309
sp|Q91YK2|RRP1B_MOUSE Ribosomal RNA processing protein 1 homolog B OS=Mus musculus GN=Rrp1b PE=1 SV=2;tr|D6RDD0|D6RDD0_MOUSE Ribosomal RNA-processing protein 1 homolog B OS=Mus musculus GN=Rrp1b PE=1 SV=1	Ribosomal RNA processing protein 1 homolog B	Rrp1b		0.434708	-0.775525		0.0487444	-0.0838556		0.0978785	-0.258732			1.04029	0.809159		0.242231	0.230529		0.49007	-0.57863	4	4	4	8.1	8.1	8.1	80.581	0	10.666	140020000	11	Q91YK2;D6RDD0	Q91YK2;D6RDD0	18.1716	19.7227	19.6422	18.5582	20.0417	19.9617	19.5826	19.7453	20.0326	20.1559	19.6955	18.5252	18.0888	19.6649	21.4778
tr|F7CEW8|F7CEW8_MOUSE Protein Gm11007 OS=Mus musculus GN=Gm4631 PE=4 SV=1;tr|A2ART4|A2ART4_MOUSE Novel KRAB box and zinc finger, C2H2 type domain containing protein OS=Mus musculus GN=Gm14434 PE=4 SV=1;tr|A2BE23|A2BE23_MOUSE Novel KRAB box and zinc finger		Gm4631;Gm14434;Gm14305	+	1.7746	1.83212		0.58819	-1.30795		0.148188	-0.320518	YES		0.504199	-0.871201		0.0550129	-0.129996		0.411996	0.741204	13	3	2	41	5.6	1.8	57.658	0	8.5682	138200000	13	F7CEW8;A2ART4;A2BE23	F7CEW8;A2ART4;A2BE23	20.3419	20.586	20.5131	18.3626	20.2873	19.75	18.6156	17.6659	20.3168	17.6064	19.8278	19.0877	18.4446	17.6728	18.3105
tr|Q8BIC7|Q8BIC7_MOUSE Protein Zfp763 OS=Mus musculus GN=Zfp763 PE=1 SV=1		Zfp763		0.445294	-0.28018		1.09108	-0.620534	+	1.88029	-0.754903			1.00785	-0.384338		0.485777	-0.202068		0.343607	0.18227	10	10	10	21.8	21.8	21.8	68.744	0	137.45	1122100000	76	Q8BIC7	Q8BIC7	22.8182	23.0634	23.4278	22.6732	22.8973	22.5689	22.5969	22.382	22.4514	23.057	23.0918	22.6534	23.6308	23.6563	23.1151
tr|E9PWJ4|E9PWJ4_MOUSE Protein Auts2 OS=Mus musculus GN=Auts2 PE=1 SV=1;tr|E9PZ86|E9PZ86_MOUSE Protein Auts2 OS=Mus musculus GN=Auts2 PE=1 SV=1;tr|A0A087WPF7|A0A087WPF7_MOUSE Protein Auts2 OS=Mus musculus GN=Auts2 PE=1 SV=1		Auts2	+	1.77504	-0.904649	+	2.30176	-1.03798	+	1.37832	-1.02213			0.221275	-0.185348		0.332479	0.230849		0.62487	0.416197	59	59	59	62.1	62.1	62.1	87.456	0	323.31	172370000000	856	E9PWJ4;E9PZ86;A0A087WPF7	E9PWJ4;E9PZ86;A0A087WPF7	29.5125	29.778	30.6605	30.1872	29.5395	29.4854	30.4539	29.918	29.5891	29.1591	30.109	29.6163	31.1134	30.939	30.6146
tr|Q6NV66|Q6NV66_MOUSE Protein Zfp646 OS=Mus musculus GN=Zfp646 PE=1 SV=1;tr|A0A0U1RNR6|A0A0U1RNR6_MOUSE Protein Zfp646 (Fragment) OS=Mus musculus GN=Zfp646 PE=1 SV=1;tr|D3Z083|D3Z083_MOUSE Protein Zfp646 (Fragment) OS=Mus musculus GN=Zfp646 PE=1 SV=1		Zfp646	+	3.25223	1.28649	+	2.52658	0.899334	+	3.14469	0.776799	YES		0.672482	-0.247335		0.061157	0.0268726	+	1.42759	0.274208	30	30	30	26.2	26.2	26.2	196.8	0	212.26	3759700000	177	Q6NV66;A0A0U1RNR6;D3Z083	Q6NV66;A0A0U1RNR6;D3Z083	25.4775	25.8187	25.5879	25.3798	25.5192	25.4194	24.8724	25.4636	25.2627	25.306	25.3971	25.2012	24.7343	24.3321	24.0713
sp|Q80Y84-2|KDM5B_MOUSE Isoform 2 of Lysine-specific demethylase 5B OS=Mus musculus GN=Kdm5b;sp|Q80Y84|KDM5B_MOUSE Lysine-specific demethylase 5B OS=Mus musculus GN=Kdm5b PE=1 SV=1	Lysine-specific demethylase 5B	Kdm5b		1.29919	1.43277	+	1.99993	1.8098	+	1.35369	2.80921	YES		0.502606	0.762758		0.000504736	-0.0017767		0.264117	-0.764535	7	7	5	6	6	5.2	172.41	0	15.912	158570000	15	Q80Y84-2;Q80Y84;A0A087WR43;Q8BQM3;Q62240-3;Q62240-4;P41230-2;P41230	Q80Y84-2;Q80Y84	21.0434	19.2142	20.8934	19.1696	21.1056	21.9134	20.6861	19.6665	22.4667	22.2641	20.8334	17.8145	18.0826	18.4755	19.426
sp|Q62383|SPT6H_MOUSE Transcription elongation factor SPT6 OS=Mus musculus GN=Supt6h PE=1 SV=2	Transcription elongation factor SPT6	Supt6h		0.0652929	0.126363	+	2.01072	1.66837	+	1.73876	1.183	YES		0.451085	0.316848		0.196954	-0.140624		0.639497	-0.457472	5	5	5	3.8	3.8	3.8	199.08	0	6.905	44833000	9	Q62383	Q62383	19.8165	19.4252	19.5582	18.6046	19.8546	19.9118	19.1487	19.7567	20.3923	19.8974	19.419	19.5256	19.3885	17.8753	18.7418
tr|A2AD97|A2AD97_MOUSE Matrix-remodeling-associated protein 8 (Fragment) OS=Mus musculus GN=Mxra8 PE=1 SV=8;sp|Q9DBV4|MXRA8_MOUSE Matrix-remodeling-associated protein 8 OS=Mus musculus GN=Mxra8 PE=1 SV=1	Matrix-remodeling-associated protein 8	Mxra8	+	1.77519	-2.12657		0.726823	-1.67675		0.795488	-1.64307			0.0189128	0.0500007		0.0642389	-0.204991		0.104765	-0.254992	2	2	2	6.8	6.8	6.8	34.987	0	3.8419	243360000	8	A2AD97;Q9DBV4	A2AD97;Q9DBV4	18.748	18.5303	18.7596	20.2743	18.0868	18.595	21.5151	18.3153	18.4416	17.983	21.5886	19.3189	19.695	21.5521	21.8901
tr|D3YYT0|D3YYT0_MOUSE Cadherin-2 OS=Mus musculus GN=Cdh2 PE=1 SV=1;sp|P15116|CADH2_MOUSE Cadherin-2 OS=Mus musculus GN=Cdh2 PE=1 SV=2	Cadherin-2	Cdh2	+	1.77827	-2.9525	+	1.79781	-3.03361		0.690026	-1.13965			0.000645587	-0.00239277		0.696973	-1.67932		0.713135	-1.67693	5	5	5	7.9	7.9	7.9	93.856	0	13.54	371490000	20	D3YYT0;P15116	D3YYT0;P15116	18.0901	19.2553	21.3016	17.3859	17.9838	18.9705	21.515	17.554	18.4688	21.5809	21.7737	20.9171	21.2203	22.0776	22.5238
tr|Q6PEE4|Q6PEE4_MOUSE Protein Zfp933 OS=Mus musculus GN=Zfp933 PE=2 SV=1		Zfp933	+	2.22526	-1.29394	+	3.53946	-2.19449	+	2.3703	-1.55895		+	1.63062	-0.519783		1.01302	-0.560592		0.0500471	-0.0408092	12	12	12	56.2	56.2	56.2	55.119	0	53.851	1233200000	63	Q6PEE4;Q3V2G0	Q6PEE4	21.9114	22.1304	22.4143	22.4166	21.8283	21.9484	21.398	21.619	21.9764	22.0566	23.0318	21.9712	23.1725	24.1906	22.925
tr|F6U6G6|F6U6G6_MOUSE Tripartite motif-containing protein 35 (Fragment) OS=Mus musculus GN=Trim35 PE=1 SV=1;tr|A0A0R4J031|A0A0R4J031_MOUSE Tripartite motif-containing 35 OS=Mus musculus GN=Trim35 PE=1 SV=1;sp|Q8C006|TRI35_MOUSE Tripartite motif-containing	Tripartite motif-containing protein 35	Trim35	+	1.7839	-2.18068		0.322256	-0.943168		0.4454	-0.798121			0.0786519	0.255002		0.41344	-1.02151		0.808577	-1.27651	7	7	7	29.6	29.6	29.6	40.728	0	11.519	214140000	19	F6U6G6;A0A0R4J031;Q8C006;Q8C006-2	F6U6G6;A0A0R4J031;Q8C006	20.6371	18.8971	17.5773	18.9326	20.6168	20.9466	16.656	18.8446	20.9068	21.027	20.255	18.9612	21.3814	20.7563	21.6832
sp|Q9D0I9|SYRC_MOUSE Arginine--tRNA ligase, cytoplasmic OS=Mus musculus GN=Rars PE=1 SV=2	Arginine--tRNA ligase, cytoplasmic	Rars	+	1.78847	-1.22799		0.379884	-0.468347		0.0853586	0.198496			0.265515	0.360794		0.0481475	-0.0873747		0.329277	-0.448168	4	4	4	6.5	6.5	6.5	75.673	0	6.6297	96524000	5	Q9D0I9	Q9D0I9	18.1452	19.6709	18.887	19.5394	18.6766	20.1856	20.1677	18.6559	20.0946	20.1393	19.6345	18.1669	19.9545	20.3492	20.5533
sp|Q6PAC3|DCA13_MOUSE DDB1- and CUL4-associated factor 13 OS=Mus musculus GN=Dcaf13 PE=2 SV=2	DDB1- and CUL4-associated factor 13	Dcaf13		0.314623	-1.09854		0.193769	0.620869		0.0484388	-0.151733			0.549964	1.65451		0.0672743	0.206818		0.490105	-1.44769	5	5	5	10.1	10.1	10.1	51.456	0	18.007	339770000	17	Q6PAC3	Q6PAC3	17.6754	21.5187	17.3404	21.3328	22.0759	18.6692	21.7353	22.005	18.8014	22.1112	21.3228	21.4227	21.6004	21.3445	21.5775
tr|Q6ZWZ4|Q6ZWZ4_MOUSE 60S ribosomal protein L36 OS=Mus musculus GN=Rpl36 PE=1 SV=1;tr|A0A140T8K6|A0A140T8K6_MOUSE 60S ribosomal protein L36 OS=Mus musculus GN=Rpl36-ps3 PE=3 SV=1	60S ribosomal protein L36	Rpl36		0.447408	-0.708329		0.473873	-0.285795		0.808685	-0.56088			0.251733	0.438339		0.326851	0.20289		0.124239	-0.235449	5	5	5	49.5	49.5	49.5	12.254	0	41.374	449270000	35	Q6ZWZ4;A0A140T8K6;D3YX71;P47964	Q6ZWZ4;A0A140T8K6	21.8946	21.9427	21.6882	19.1104	21.8841	21.4449	21.9278	21.1324	21.7824	21.1009	21.6332	21.0613	21.4966	21.9385	21.6787
tr|A0A0R4J1A7|A0A0R4J1A7_MOUSE AT-rich interactive domain-containing protein 3A OS=Mus musculus GN=Arid3a PE=1 SV=1;sp|Q62431|ARI3A_MOUSE AT-rich interactive domain-containing protein 3A OS=Mus musculus GN=Arid3a PE=1 SV=1;tr|D3YVQ2|D3YVQ2_MOUSE AT-rich in	AT-rich interactive domain-containing protein 3A	Arid3a		1.10266	1.54015	+	3.75679	4.9562		1.08554	2.61151	YES	+	1.65176	2.57751		0.791973	2.06463		0.139046	-0.512875	6	6	6	14.7	14.7	14.7	63.914	0	61.192	319310000	23	A0A0R4J1A7;Q62431;D3YVQ2	A0A0R4J1A7;Q62431;D3YVQ2	21.5586	21.4604	18.9448	19.2203	23.8176	23.497	22.2975	21.882	22.4946	21.6436	21.8677	17.2298	18.7559	19.0655	18.2182
sp|Q9Z0P4-2|PALM_MOUSE Isoform 2 of Paralemmin-1 OS=Mus musculus GN=Palm;sp|Q9Z0P4|PALM_MOUSE Paralemmin-1 OS=Mus musculus GN=Palm PE=1 SV=1	Paralemmin-1	Palm		-4.34294e-08	0		1.2393	-1.95129		0.489318	-1.20462			0.681345	0.76192		0.127526	0.202048		-4.34294e-08	0	5	5	5	14.7	14.7	14.7	36.721	0	95.541	125020000	6	Q9Z0P4-2;Q9Z0P4;G3X9P1;Q8BR92	Q9Z0P4-2;Q9Z0P4	18.5109	17.6148	17.5094	18.0201	17.9434	19.0915	19.8648	17.8031	18.1748	19.3514	17.7783	18.5901	19.2743	18.5184	19.3819
tr|Q9CQM8|Q9CQM8_MOUSE 60S ribosomal protein L21 OS=Mus musculus GN=Rpl21 PE=1 SV=1;sp|O09167|RL21_MOUSE 60S ribosomal protein L21 OS=Mus musculus GN=Rpl21 PE=1 SV=3	60S ribosomal protein L21	Rpl21		0.20583	-0.542246		0.254852	-0.768095		0.718724	-1.52644			0.110605	0.368095		0.0575774	0.195045		0.0551654	-0.17305	4	4	4	35	35	35	18.579	0	22.61	293330000	13	Q9CQM8;O09167	Q9CQM8;O09167	18.0738	19.3813	21.8498	18.9568	19.6942	21.4744	21.1648	17.4007	19.1908	21.9862	18.8096	18.9674	18.8457	21.3703	19.0876
sp|Q61029|LAP2B_MOUSE Lamina-associated polypeptide 2, isoforms beta/delta/epsilon/gamma OS=Mus musculus GN=Tmpo PE=1 SV=4;sp|Q61029-2|LAP2B_MOUSE Isoform Delta of Lamina-associated polypeptide 2, isoforms beta/delta/epsilon/gamma OS=Mus musculus GN=Tmpo	Lamina-associated polypeptide 2, isoforms beta/delta/epsilon/gamma	Tmpo	+	1.79329	-1.12908		1.26169	-0.88545		0.829134	-0.956603			0.760159	0.599325		0.0180851	-0.0223374		0.705945	-0.621663	23	23	4	65.7	65.7	9.5	50.372	0	318.49	8684400000	233	Q61029;Q61029-2;Q61033-2;Q61033	Q61029;Q61029-2	25.1844	25.1018	25.1517	24.0213	25.2553	25.6946	26.0701	24.8365	25.4232	26.041	25.8798	24.6018	25.5002	26.2748	26.3175
tr|E9Q6A1|E9Q6A1_MOUSE Protein Prdm15 OS=Mus musculus GN=Prdm15 PE=1 SV=1;tr|E9Q8T2|E9Q8T2_MOUSE Protein Prdm15 OS=Mus musculus GN=Prdm15 PE=1 SV=1		Prdm15		0.409442	-0.120259		0.0185853	-0.0178981		0.341687	-0.176589			0.623011	0.165424		0.451168	0.191776		0.0499847	0.0263519	7	7	7	8.4	8.4	8.4	130.06	0	27.975	531560000	43	E9Q6A1;E9Q8T2;D6RIL7;D3Z7Q9	E9Q6A1;E9Q8T2	21.6954	21.6785	22.0048	21.9321	21.8095	22.253	22.0064	21.9035	21.5431	22.0067	22.1576	21.4979	22.0329	21.7084	22.1723
tr|H3BK24|H3BK24_MOUSE Homeobox protein cut-like OS=Mus musculus GN=Cux1 PE=1 SV=2;sp|P53564-3|CUX1_MOUSE Isoform 3 of Homeobox protein cut-like 1 OS=Mus musculus GN=Cux1;tr|E9QKE9|E9QKE9_MOUSE Homeobox protein cut-like OS=Mus musculus GN=Cux1 PE=1 SV=1;tr	Homeobox protein cut-like;Homeobox protein cut-like 1;Protein CASP	Cux1		0.907645	0.96037	+	2.0265	1.69254		0.595865	0.908858	YES	+	1.42946	1.30492	+	1.48833	0.872557		0.35706	-0.432367	6	6	5	4.6	4.6	3.7	164.5	0	10.071	143870000	19	H3BK24;P53564-3;E9QKE9;H3BJ26;H3BKT0;H3BJN3;H3BJQ9;P53564;H3BKF6;H3BLS0;P70403;P53564-4;P53564-2;H3BL09;H3BJL7;H3BLJ7;P53564-5	H3BK24;P53564-3;E9QKE9;H3BJ26;H3BKT0;H3BJN3;H3BJQ9;P53564;H3BKF6;H3BLS0;P70403;P53564-4;P53564-2	19.9661	20.8464	20.5054	18.7724	21.3921	21.1099	20.9962	21.8119	20.6019	21.1108	20.1589	19.9483	19.3767	18.3704	19.6562
tr|D3Z5I6|D3Z5I6_MOUSE IQ motif and SEC7 domain-containing protein 2 OS=Mus musculus GN=Iqsec2 PE=1 SV=1;tr|A4GZ26|A4GZ26_MOUSE ARF6 guanine nucleotide exchange factor IQArfGEF OS=Mus musculus GN=Iqsec2 PE=1 SV=1;tr|E9QAD8|E9QAD8_MOUSE IQ motif and SEC7 do	IQ motif and SEC7 domain-containing protein 2	Iqsec2		0.129968	-0.187866		0.458882	-0.362319		0.496789	-0.648013			0.60456	0.352806		0.132191	0.18908		0.0998824	-0.163726	14	7	7	13.4	8.4	8.4	128.02	0	17.346	205770000	12	D3Z5I6;A4GZ26;E9QAD8;Q5DU25;D3Z6V7	D3Z5I6;A4GZ26;E9QAD8;Q5DU25;D3Z6V7	20.5572	20.2073	20.3876	19.3353	20.3597	20.5902	20.5082	20.4405	20.7542	20.64	21.0509	18.6974	20.552	18.9194	20.8251
sp|Q8K3X4|I2BPL_MOUSE Interferon regulatory factor 2-binding protein-like OS=Mus musculus GN=Irf2bpl PE=1 SV=1	Interferon regulatory factor 2-binding protein-like	Irf2bpl	+	2.9228	2.32929	+	4.22471	4.20203	+	4.05166	3.49405	YES	+	1.87044	1.16781		0.636923	0.455709	+	1.44212	-0.712105	5	5	5	9	9	9	80.564	0	23.508	215240000	22	Q8K3X4	Q8K3X4	21.1139	21.0811	20.7724	21.6556	22.5606	22.5471	21.4805	22.7061	22.0058	21.9342	21.3221	22.2093	19.3566	17.8192	19.3384
sp|E9PZM4|CHD2_MOUSE Chromodomain-helicase-DNA-binding protein 2 OS=Mus musculus GN=Chd2 PE=1 SV=1	Chromodomain-helicase-DNA-binding protein 2	Chd2		0.267918	0.16387		0.45605	0.211127		0.055992	-0.0313759			0.816462	0.283931		0.743521	0.178289		0.305197	-0.105642	17	15	15	13.5	12.1	12.1	210.8	0	116.53	1510000000	119	E9PZM4;A0A0G2JEZ3;G3UXJ4	E9PZM4	23.8787	23.2348	23.3979	23.4864	24.0942	23.7002	23.6108	23.7284	23.6844	23.5156	23.6981	23.5223	22.7901	23.7655	23.2373
sp|Q5DU09|ZN652_MOUSE Zinc finger protein 652 OS=Mus musculus GN=Znf652 PE=1 SV=2;tr|F2Z443|F2Z443_MOUSE Zinc finger protein 652 OS=Mus musculus GN=Zfp652 PE=1 SV=1;tr|F2Z3V9|F2Z3V9_MOUSE Zinc finger protein 652 OS=Mus musculus GN=Zfp652 PE=1 SV=1;sp|Q5DU0	Zinc finger protein 652	Znf652;Zfp652	+	1.80658	-0.468107	+	2.82311	-0.913131	+	2.11074	-0.976292			0.0341489	0.0176282		0.106241	0.0802984		0.0929497	0.0626702	17	17	17	35.5	35.5	35.5	69.44	0	323.31	8702700000	155	Q5DU09;F2Z443;F2Z3V9;Q5DU09-2;E9PZ11	Q5DU09;F2Z443;F2Z3V9;Q5DU09-2	25.5729	25.5236	25.8545	25.4749	25.9011	25.4027	25.8849	25.3077	25.2462	25.3156	26.2309	25.3827	25.789	26.1454	26.0419
tr|A0A0R4J0Y3|A0A0R4J0Y3_MOUSE Probable helicase with zinc finger domain OS=Mus musculus GN=Helz PE=1 SV=1;sp|Q6DFV5|HELZ_MOUSE Probable helicase with zinc finger domain OS=Mus musculus GN=Helz PE=1 SV=2;sp|Q6DFV5-3|HELZ_MOUSE Isoform 3 of Probable helicas	Probable helicase with zinc finger domain	Helz		0.406607	0.676589		0.550208	0.786699		0.561483	0.812087			0.226495	0.400132		0.0807047	0.173303		0.103395	-0.226829	5	5	5	4.8	4.8	4.8	219.96	0	22.112	240880000	20	A0A0R4J0Y3;Q6DFV5;Q6DFV5-3;A2AAU5;A2AAU3;Q6DFV5-2	A0A0R4J0Y3;Q6DFV5;Q6DFV5-3;A2AAU5;A2AAU3;Q6DFV5-2	21.9038	21.1368	20.3928	19.4343	22.2472	21.3901	20.8528	19.9781	22.3049	21.3823	20.6839	19.4039	18.5734	20.5943	20.1425
tr|F8VPV3|F8VPV3_MOUSE Zinc finger protein ZIC 2 OS=Mus musculus GN=Zic2 PE=1 SV=1;sp|Q62520|ZIC2_MOUSE Zinc finger protein ZIC 2 OS=Mus musculus GN=Zic2 PE=1 SV=2	Zinc finger protein ZIC 2	Zic2		0.86861	0.908217	+	2.07205	0.868641		0.353984	0.338767	YES		0.114701	0.0273733		0.727404	-0.30316		0.806608	-0.330533	12	11	9	31.4	29.7	22.7	54.856	0	323.31	20767000000	179	F8VPV3;Q62520	F8VPV3;Q62520	27.501	27.393	27.6953	27.5028	27.6934	27.6099	27.4154	27.4828	28.1028	27.698	28.2314	27.3821	25.608	27.7979	25.8744
tr|Q3UTQ6|Q3UTQ6_MOUSE Protein Zfp868 OS=Mus musculus GN=Zfp868 PE=1 SV=1		Zfp868	+	1.80949	-1.72646		0.529338	-1.00952	+	1.79282	-0.997317			0.298241	0.643884		0.0522731	-0.118774		0.620559	-0.762658	5	3	3	12.6	9	9	49.783	0	7.4683	113380000	18	Q3UTQ6	Q3UTQ6	17.8296	18.5703	20.0475	17.9351	18.3818	20.3249	20.6657	17.5856	18.9933	19.394	20.1456	18.9002	20.378	20.1055	20.4255
sp|A2AG58|CX023_MOUSE Uncharacterized protein CXorf23 homolog OS=Mus musculus PE=1 SV=1;sp|A2AG58-2|CX023_MOUSE Isoform 2 of Uncharacterized protein CXorf23 homolog OS=Mus musculus	Uncharacterized protein CXorf23 homolog		+	1.83092	-0.515833	+	1.84917	-0.502119	+	2.68652	-0.716346			0.137347	-0.0704222		0.272058	0.121162		0.479368	0.191584	27	27	27	44.5	44.5	44.5	90.11	0	180.72	4301200000	200	A2AG58;A2AG58-2;Z4YLY4;A2AG55	A2AG58;A2AG58-2	24.4849	24.8448	25.124	24.9579	24.4995	24.5975	25.0764	24.9566	24.4162	24.5522	24.6968	24.9801	25.2609	25.5679	25.2838
sp|P55302|AMRP_MOUSE Alpha-2-macroglobulin receptor-associated protein OS=Mus musculus GN=Lrpap1 PE=1 SV=1;tr|F6WMD1|F6WMD1_MOUSE Alpha-2-macroglobulin receptor-associated protein (Fragment) OS=Mus musculus GN=Lrpap1 PE=1 SV=1	Alpha-2-macroglobulin receptor-associated protein	Lrpap1		0.580467	0.383861		0.415509	-0.225024		0.724984	-0.355962			0.0125872	-0.00525713		0.621464	0.160378		0.691436	0.165635	5	5	5	12.5	12.5	12.5	42.215	0	138.16	1033600000	41	P55302;F6WMD1	P55302;F6WMD1	22.912	22.7006	23.1631	22.9806	22.6633	23.0746	22.8824	23.115	22.866	22.5801	22.7997	22.848	21.8262	23.252	22.447
tr|A0A0U1RNU4|A0A0U1RNU4_MOUSE Zinc finger protein 768 OS=Mus musculus GN=Zfp768 PE=1 SV=1;sp|Q8R0T2|ZN768_MOUSE Zinc finger protein 768 OS=Mus musculus GN=Znf768 PE=1 SV=1	Zinc finger protein 768	Znf768	+	1.83946	-0.960034	+	3.08154	-1.29036	+	2.93265	-1.18341			0.68791	-0.400101		0.241049	-0.150826		0.36688	0.249274	12	12	12	25	25	25	62.427	0	130.5	1700100000	96	A0A0U1RNU4;Q8R0T2	A0A0U1RNU4;Q8R0T2	22.7215	23.2643	23.8253	23.2751	23.0495	22.4751	22.7262	23.235	22.6046	22.7983	23.3559	23.3303	24.4456	24.5785	24.0589
tr|Q8C0Q5|Q8C0Q5_MOUSE Protein Zfp317 OS=Mus musculus GN=Zfp317 PE=1 SV=1		Zfp317		1.25534	-0.810272		0.953421	-0.380633	+	2.01991	-0.840271			0.0828281	0.0794253		0.131557	-0.0649719		0.164643	-0.144397	11	11	11	28.3	28.3	28.3	69.518	0	163.77	1336800000	104	Q8C0Q5	Q8C0Q5	23.2569	23.1568	23.0805	21.9079	23.1263	23.0834	22.9979	22.5123	23.1458	23.1262	23.0705	22.6373	23.5434	23.9837	23.736
sp|Q9WV70|NOC2L_MOUSE Nucleolar complex protein 2 homolog OS=Mus musculus GN=Noc2l PE=1 SV=2;tr|J3QK52|J3QK52_MOUSE Nucleolar complex protein 2 homolog OS=Mus musculus GN=Noc2l PE=1 SV=1	Nucleolar complex protein 2 homolog	Noc2l		1.25476	-1.26293		0.337653	-0.391769		0.389724	-0.649435			0.520077	0.62051		0.0850089	0.155344		0.298598	-0.465166	4	4	4	6.4	6.4	6.4	85.423	0	8.1792	125590000	13	Q9WV70;J3QK52;Q8BHX6	Q9WV70;J3QK52	19.4041	19.7321	18.2755	18.2635	19.1268	19.4325	20.6842	18.9138	19.6506	19.6991	20.3245	17.8618	19.653	19.4715	21.0459
tr|E9Q3W4|E9Q3W4_MOUSE Plectin OS=Mus musculus GN=Plec PE=1 SV=1;sp|Q9QXS1-15|PLEC_MOUSE Isoform PLEC-1H of Plectin OS=Mus musculus GN=Plec;sp|Q9QXS1-10|PLEC_MOUSE Isoform PLEC-1D of Plectin OS=Mus musculus GN=Plec;sp|Q9QXS1-9|PLEC_MOUSE Isoform PLEC-1D,2A	Plectin	Plec		0.156558	-0.605659		0.0972431	0.116259		0.131766	0.284945			0.0407084	-0.05758		0.0898462	0.154393		0.134403	0.211973	9	9	9	2.6	2.6	2.6	499.1	0	27.061	114150000	10	E9Q3W4;Q9QXS1-15;Q9QXS1-10;Q9QXS1-9;Q9QXS1-12;Q9QXS1-11;Q9QXS1-13;Q9QXS1-5;Q9QXS1-3;Q9QXS1-16;Q9QXS1-4;Q9QXS1-14;Q9QXS1-6;Q9QXS1-7;Q9QXS1-8;Q9QXS1-2;Q9QXS1;F6R059	E9Q3W4;Q9QXS1-15;Q9QXS1-10;Q9QXS1-9;Q9QXS1-12;Q9QXS1-11;Q9QXS1-13;Q9QXS1-5;Q9QXS1-3;Q9QXS1-16;Q9QXS1-4;Q9QXS1-14;Q9QXS1-6;Q9QXS1-7;Q9QXS1-8;Q9QXS1-2;Q9QXS1	18.7184	19.6851	18.7631	18.1369	19.1538	18.7585	19.4314	17.7294	18.7033	18.683	17.3111	19.7582	17.328	17.333	23.4741
tr|Q6NZI9|Q6NZI9_MOUSE Protein Zfp180 OS=Mus musculus GN=Zfp180 PE=1 SV=1		Zfp180		1.06323	-1.56095	+	2.10514	-1.34723		1.0335	-1.15312			0.585919	0.94832		0.0306262	-0.0191092		0.60524	-0.967429	9	8	8	19.5	18.2	18.2	73.801	0	10.934	241570000	16	Q6NZI9	Q6NZI9	17.4727	20.1134	20.7403	18.5309	19.7631	20.2404	20.5525	20.0946	19.9435	19.9811	20.2664	20.5361	20.9382	20.6021	20.4093
sp|O55022|PGRC1_MOUSE Membrane-associated progesterone receptor component 1 OS=Mus musculus GN=Pgrmc1 PE=1 SV=4	Membrane-associated progesterone receptor component 1	Pgrmc1	+	1.86239	-2.36425	+	1.37707	-1.22508		1.24153	-2.2463			0.664727	0.969236		0.2635	0.609366		0.123778	-0.35987	5	5	5	21	21	21	21.694	0	77.077	846940000	48	O55022	O55022	18.7916	21.2585	21.5481	20.773	20.9051	22.3044	21.8994	21.1393	21.1912	22.5608	21.6444	18.4143	22.2355	23.2129	23.5942
tr|F8VPU7|F8VPU7_MOUSE Protein Gm10778 OS=Mus musculus GN=Gm10778 PE=4 SV=1;tr|A0A087WNP5|A0A087WNP5_MOUSE Protein Gm10778 OS=Mus musculus GN=Gm4767 PE=4 SV=1		Gm10778;Gm4767		0.336691	-0.869907		0.717739	-2.11252	+	2.03142	-2.81157			-4.34294e-08	0		0.237623	-0.480682		0.0957323	0.20247	4	3	3	8.6	7	7	57.919	0	23.067	289980000	19	F8VPU7;A0A087WNP5	F8VPU7;A0A087WNP5	19.6577	18.8767	18.595	19.1579	17.898	19.3762	17.8663	18.4143	18.1203	21.0071	17.6946	18.6555	18.2497	22.1433	17.9318
tr|E9Q3G8|E9Q3G8_MOUSE Protein Nup153 OS=Mus musculus GN=Nup153 PE=1 SV=1		Nup153	+	1.86869	2.01368		0.804217	0.70445		0.847526	0.868644	YES		0.78783	-0.604392		0.145637	0.186006		1.21736	0.790397	2	2	2	2.2	2.2	2.2	152.01	0	11.174	74504000	14	E9Q3G8	E9Q3G8	20.849	21.0088	20.7269	20.4694	20.464	20.3723	19.0919	20.7083	20.6457	20.3687	19.6334	19.2447	19.4521	17.5035	18.0936
tr|D3Z5Y8|D3Z5Y8_MOUSE Protein Gm15446 OS=Mus musculus GN=Gm15446 PE=1 SV=1		Gm15446	+	1.88415	-0.989894	+	1.67471	-1.29292		1.23728	-0.943377			0.104171	0.0962558		0.0766431	0.0677357		0.0326145	-0.0285201	13	13	5	46.1	46.1	17.5	64.427	0	167.22	2960000000	112	D3Z5Y8	D3Z5Y8	23.7109	23.6177	24.1655	23.0469	23.854	23.5317	24.3608	23.1796	23.6782	23.7639	24.075	23.1382	24.3264	25.1039	24.5406
tr|Q14DI0|Q14DI0_MOUSE Protein Zfp935 OS=Mus musculus GN=Zfp935 PE=1 SV=1		Zfp935	+	1.89535	-0.883424	+	2.29238	-1.29653	+	1.62866	-1.02711			0.069731	-0.0433245		0.0730191	-0.0618496		0.0293028	-0.0185251	11	11	11	54.7	54.7	54.7	41.744	0	71.617	2604200000	87	Q14DI0	Q14DI0	23.5293	23.6743	23.6264	23.4703	23.5681	23.7268	23.9158	22.9164	23.7898	23.8167	23.8104	22.9577	24.2169	25.1984	24.1536
sp|Q8BLG0-2|PHF20_MOUSE Isoform 2 of PHD finger protein 20 OS=Mus musculus GN=Phf20;sp|Q8BLG0|PHF20_MOUSE PHD finger protein 20 OS=Mus musculus GN=Phf20 PE=1 SV=2	PHD finger protein 20	Phf20		1.14706	0.347084	+	2.16487	0.8434		0.849203	0.487069	YES		1.04882	0.34199		0.292715	0.0697002		0.94609	-0.27229	8	8	8	12.5	12.5	12.5	114.28	0	22.364	487600000	50	Q8BLG0-2;Q8BLG0	Q8BLG0-2;Q8BLG0	22.405	21.7973	21.9286	21.822	22.5221	22.1903	22.157	22.4515	22.2755	22.2878	22.1508	22.3281	21.5691	21.5054	21.6573
sp|Q61286-2|HTF4_MOUSE Isoform ALF1A of Transcription factor 12 OS=Mus musculus GN=Tcf12;sp|Q61286|HTF4_MOUSE Transcription factor 12 OS=Mus musculus GN=Tcf12 PE=1 SV=2;tr|V9GWU2|V9GWU2_MOUSE Transcription factor 12 (Fragment) OS=Mus musculus GN=Tcf12 PE=1	Transcription factor 12	Tcf12	+	3.75745	3.17916	+	5.15529	3.15264	+	2.73689	2.65106	YES		0.351708	-0.154866	+	1.3109	0.376579	+	1.47508	0.531446	17	17	12	40.6	40.6	36.8	72.93	0	172.22	2673800000	119	Q61286-2;Q61286;V9GWU2;V9GXC3;V9GX46;Q3UXQ3;V9GXR6;V9GXG5;V9GXP0;V9GX18;V9GXM8;V9GX29;V9GWS4	Q61286-2;Q61286;V9GWU2;V9GXC3;V9GX46	25.8897	25.8131	25.2784	25.3376	25.5794	25.63	25.2483	25.2416	25.0848	25.2631	24.7347	25.1103	22.2913	23.3258	21.6095
sp|P59235|NUP43_MOUSE Nucleoporin Nup43 OS=Mus musculus GN=Nup43 PE=1 SV=2	Nucleoporin Nup43	Nup43		0.0207581	0.0322742		0.288664	-0.349514		0.611738	-0.564761			0.041856	0.0538402		0.111285	0.140098		0.1263	0.0862579	10	10	10	39.5	39.5	39.5	41.989	0	323.31	3809400000	112	P59235	P59235	24.3054	24.8899	24.2436	24.6956	24.1762	25.1895	23.6084	25.3758	24.7785	24.5691	24.5886	23.8534	23.3283	25.7657	24.2447
sp|P97868-2|RBBP6_MOUSE Isoform 2 of E3 ubiquitin-protein ligase RBBP6 OS=Mus musculus GN=Rbbp6;sp|P97868|RBBP6_MOUSE E3 ubiquitin-protein ligase RBBP6 OS=Mus musculus GN=Rbbp6 PE=1 SV=5	E3 ubiquitin-protein ligase RBBP6	Rbbp6		0.600939	-1.17397		0.125196	0.335598		0.0420374	-0.12236			0.541596	1.38873		0.0351675	0.134614		0.449838	-1.25411	6	6	6	4	4	4	195.31	0	8.8113	209390000	11	P97868-2;P97868;A0A0R4J165;P97868-3	P97868-2;P97868	20.9873	18.1766	18.7204	17.3098	21.208	22.1816	18.5856	18.7739	21.3153	21.8956	19.3883	17.6114	19.7946	20.7426	20.6844
tr|Q8K0D9|Q8K0D9_MOUSE MCG23672, isoform CRA_a OS=Mus musculus GN=Zfp60 PE=1 SV=1;sp|P16374|ZFP60_MOUSE Zinc finger protein 60 OS=Mus musculus GN=Zfp60 PE=2 SV=2	Zinc finger protein 60	Zfp60		1.07258	-1.50574		1.29619	-2.04516	+	2.14624	-1.36507			0.0740836	-0.219278		0.477553	-0.833884		0.36605	-0.614606	7	7	7	12.2	12.2	12.2	81.799	0	46.517	327610000	27	Q8K0D9;P16374;G3X9H3;D3YUF8	Q8K0D9;P16374	20.3744	20.3595	21.1601	17.8625	20.1451	20.6551	17.4009	20.6783	20.3764	20.7721	20.7544	20.312	21.6176	21.7311	21.2386
sp|Q8CG46-2|SMC5_MOUSE Isoform 2 of Structural maintenance of chromosomes protein 5 OS=Mus musculus GN=Smc5;sp|Q8CG46|SMC5_MOUSE Structural maintenance of chromosomes protein 5 OS=Mus musculus GN=Smc5 PE=1 SV=1	Structural maintenance of chromosomes protein 5	Smc5		1.09715	2.04459		1.17404	2.33117	+	2.15153	2.41866	YES		0.161252	0.521596		0.336403	-0.688409		0.652623	-1.21001	9	9	9	11.6	11.6	11.6	127.38	0	12.447	166730000	13	Q8CG46-2;Q8CG46	Q8CG46-2;Q8CG46	21.464	21.2786	20.8062	17.6745	21.5182	21.8229	18.2167	21.7519	21.6374	21.548	21.4201	21.4578	18.2772	17.1418	18.8216
tr|Q543V3|Q543V3_MOUSE Insulin receptor substrate 1 OS=Mus musculus GN=Irs1 PE=1 SV=1;sp|P35569|IRS1_MOUSE Insulin receptor substrate 1 OS=Mus musculus GN=Irs1 PE=1 SV=1	Insulin receptor substrate 1	Irs1		1.2683	-0.801169	+	2.19311	-1.22254	+	2.84042	-1.00036			0.349634	-0.332066		0.0604034	-0.0563045		0.364971	0.275762	31	31	31	41.5	41.5	41.5	130.58	0	323.31	7050900000	244	Q543V3;P35569	Q543V3;P35569	24.9225	25.2384	26.2041	25.0957	25.0632	24.6896	25.8393	24.5404	24.961	25.1085	25.5134	24.7747	26.6267	26.1989	26.029
sp|Q08624|HXC4_MOUSE Homeobox protein Hox-C4 OS=Mus musculus GN=Hoxc4 PE=2 SV=1	Homeobox protein Hox-C4	Hoxc4		0.629449	-0.477173	+	2.20414	-1.31613		0.746579	-1.02652			0.664211	-0.457692		0.2763	-0.251411		0.196735	0.20628	8	8	6	43.9	43.9	40.2	29.865	0	23.076	672710000	41	Q08624;P10284;G3UX59	Q08624	21.2753	21.6133	22.3235	22.3287	20.9313	21.599	21.3104	21.8692	21.3831	20.9637	22.4168	21.952	21.9961	22.7313	22.8413
tr|Q80XB1|Q80XB1_MOUSE Lethal(3)malignant brain tumor-like protein 2 OS=Mus musculus GN=L3mbtl2 PE=1 SV=1;tr|G3UY70|G3UY70_MOUSE Lethal(3)malignant brain tumor-like protein 2 OS=Mus musculus GN=L3mbtl2 PE=1 SV=1;sp|P59178|LMBL2_MOUSE Lethal(3)malignant bra	Lethal(3)malignant brain tumor-like protein 2	L3mbtl2		0.256595	-0.566369		1.0895	1.37045	+	2.16363	2.08496	YES		0.694506	1.29425		0.083155	-0.177881		0.938296	-1.47213	3	3	3	4.8	4.8	4.8	79.911	0	5.4086	54889000	5	Q80XB1;G3UY70;P59178;Q5NC76;Q5NC75;A2ABG6;Q6P5G3-2;Q6P5G3	Q80XB1;G3UY70;P59178	20.4251	17.4017	18.2796	18.0592	20.4903	20.8391	19.9661	18.047	20.7857	19.3446	20.8215	19.1023	20.8715	18.2803	18.1841
sp|Q2VPQ9|EAF6_MOUSE Chromatin modification-related protein MEAF6 OS=Mus musculus GN=Meaf6 PE=1 SV=1;tr|V9GX42|V9GX42_MOUSE Chromatin modification-related protein MEAF6 OS=Mus musculus GN=Meaf6 PE=1 SV=1;sp|Q2VPQ9-2|EAF6_MOUSE Isoform 2 of Chromatin modifi	Chromatin modification-related protein MEAF6	Meaf6	+	1.89954	3.29486	+	3.92314	4.68187	+	6.8579	3.69506	YES		0.471201	0.939397		0.536108	-0.272665		0.659893	-1.21206	6	6	6	37.2	37.2	37.2	21.649	0	40.763	330810000	23	Q2VPQ9;V9GX42;Q2VPQ9-2;V9GXH6;B1ASC8	Q2VPQ9;V9GX42;Q2VPQ9-2	22.5803	18.9193	21.9432	22.5969	22.3579	22.2563	22.1144	23.0689	22.8575	22.4201	22.7864	22.824	18.4363	17.299	18.2534
sp|P43276|H15_MOUSE Histone H1.5 OS=Mus musculus GN=Hist1h1b PE=1 SV=2	Histone H1.5	Hist1h1b		0.869508	-2.78016		0.132276	-0.755475	+	2.21135	-1.19835			0.27434	1.43379		0.229907	-0.833108		0.682814	-2.2669	2	2	2	20.6	20.6	20.6	22.576	0	323.31	1384500000	21	P43276	P43276	22.9608	23.4153	17.4909	17.8343	23.4907	23.3744	23.0645	17.5069	22.8707	22.2893	22.7461	22.8628	23.075	23.6621	23.3195
sp|P08228|SODC_MOUSE Superoxide dismutase [Cu-Zn] OS=Mus musculus GN=Sod1 PE=1 SV=2	Superoxide dismutase [Cu-Zn]	Sod1		0.347875	-0.351562	+	1.70461	-0.937003	+	2.58534	-1.23948			1.00873	-0.486096		0.162133	0.128864	+	1.49328	0.61496	5	5	5	48.1	48.1	48.1	15.942	0	163.87	7223700000	82	P08228	P08228	25.6688	25.3113	25.7287	25.5672	24.6287	24.7775	25.3048	25.6207	25.1094	24.775	25.4296	24.5022	24.7696	26.7662	25.8831
sp|P43241|CDX2_MOUSE Homeobox protein CDX-2 OS=Mus musculus GN=Cdx2 PE=1 SV=1	Homeobox protein CDX-2	Cdx2	+	1.93851	3.63126	+	1.71787	3.42063	+	1.63071	2.81785	YES		0.0115784	0.0475268		0.307643	0.958311		0.294613	0.910784	3	3	3	12.9	12.9	12.9	33.476	0	90.413	417940000	11	P43241	P43241	24.6481	21.886	21.1185	20.1613	24.5872	22.2446	21.2969	19.8753	22.7331	21.5695	21.2147	18.6535	17.809	17.8591	18.5304
tr|Q3UHT7|Q3UHT7_MOUSE ERC protein 2 OS=Mus musculus GN=Erc2 PE=2 SV=1;sp|Q6PH08-4|ERC2_MOUSE Isoform 4 of ERC protein 2 OS=Mus musculus GN=Erc2	ERC protein 2	Erc2		0.200928	-0.197218		0.933317	-0.665014		1.05537	-0.662511			0.0793488	-0.0817842		0.158819	0.118678		0.222727	0.200462	55	55	6	53.9	53.9	3.3	113.06	0	323.31	33758000000	714	Q3UHT7;Q6PH08-4;Q6PH08-2;A0A1B0GSU7;V9GWT6;V9GXH3;V9GXF0;V9GXP8;F8VPM7;Q99MI1-2;Q99MI1;Q99MI1-4	Q3UHT7;Q6PH08-4	26.9898	27.7154	28.3114	28.2365	27.3382	27.4113	27.9689	28.2076	27.2847	27.2776	27.8773	28.0116	27.5792	28.6836	27.7767
sp|Q9DBR0|AKAP8_MOUSE A-kinase anchor protein 8 OS=Mus musculus GN=Akap8 PE=1 SV=1	A-kinase anchor protein 8	Akap8		0.0455266	-0.0218716		0.19189	0.608447		1.08862	-0.778009			0.111778	-0.0520363		0.333167	0.118072		0.412431	0.170108	9	9	9	14.6	14.6	14.6	76.293	0	55.91	438220000	20	Q9DBR0	Q9DBR0	21.9053	21.3505	21.4047	21.2855	21.4118	21.5325	21.1697	21.6238	21.2744	21.5645	21.0217	21.405	21.5314	21.6772	21.569
tr|G5E8L5|G5E8L5_MOUSE MCG140820 OS=Mus musculus GN=Zfp777 PE=4 SV=1;tr|B9EKF4|B9EKF4_MOUSE Protein Zfp777 OS=Mus musculus GN=Zfp777 PE=2 SV=1		Zfp777		0.168209	-0.371543		0.454156	0.686234		0.380501	0.439423			0.623101	1.2052		0.0658908	0.117836		0.555854	-1.08736	11	11	11	15.3	15.3	15.3	94.998	0	102.11	984470000	72	G5E8L5;B9EKF4;F6QAV8;D3YYD3;D3Z5F8	G5E8L5;B9EKF4	22.978	22.6929	22.5218	19.5621	23.8315	23.8975	22.8941	21.9525	23.3247	23.3024	23.7407	21.7365	21.7835	22.1053	23.1938
tr|D3Z5I9|D3Z5I9_MOUSE RNA-binding protein 33 OS=Mus musculus GN=Rbm33 PE=1 SV=1;sp|Q9CXK9|RBM33_MOUSE RNA-binding protein 33 OS=Mus musculus GN=Rbm33 PE=1 SV=2	RNA-binding protein 33	Rbm33	+	1.94279	-0.764936	+	1.69811	-0.737467	+	2.46333	-0.867326			0.280242	-0.163448		0.151812	0.104686		0.831254	0.268134	27	27	18	33.2	33.2	22.8	132.82	0	323.31	15566000000	335	D3Z5I9;Q9CXK9;D3YV48;Q9CXK9-2;F6Y0Q7	D3Z5I9;Q9CXK9	26.4326	26.6852	26.8417	26.5696	26.5752	26.1947	27.0585	26.047	26.5593	25.9825	26.5588	26.3561	27.8112	27.5477	27.3374
sp|Q5SFM8|RBM27_MOUSE RNA-binding protein 27 OS=Mus musculus GN=Rbm27 PE=1 SV=3;sp|Q5SFM8-3|RBM27_MOUSE Isoform 3 of RNA-binding protein 27 OS=Mus musculus GN=Rbm27;sp|Q5SFM8-2|RBM27_MOUSE Isoform 2 of RNA-binding protein 27 OS=Mus musculus GN=Rbm27	RNA-binding protein 27	Rbm27		0.308439	-0.110333		0.278571	0.532101		0.84479	-0.386777			0.164276	0.0648646		0.4161	0.116271		0.171824	0.0514059	6	6	6	7.4	7.4	7.4	118.55	0	17.459	407830000	37	Q5SFM8;Q5SFM8-3;Q5SFM8-2	Q5SFM8;Q5SFM8-3;Q5SFM8-2	21.9094	21.6968	21.5376	21.4353	21.9356	21.5879	21.8562	21.4588	21.4774	21.62	21.5506	21.7255	21.9164	21.8744	21.7946
tr|Q8BK35|Q8BK35_MOUSE MCG2065, isoform CRA_c OS=Mus musculus GN=Gltscr2 PE=1 SV=1		Gltscr2		0.564304	0.747211	+	2.22087	1.57839	+	1.71539	1.39852	YES		0.464095	0.651722		0.238883	0.140592		0.360129	-0.51113	3	3	3	11	11	11	55.792	0	9.2938	77773000	11	Q8BK35	Q8BK35	20.109	20.5981	19.7924	17.8586	20.7848	20.1652	19.8008	20.2142	20.3269	20.0149	19.7878	20.2731	18.6371	19.2772	18.6452
sp|O88342|WDR1_MOUSE WD repeat-containing protein 1 OS=Mus musculus GN=Wdr1 PE=1 SV=3;tr|A0A0J9YU05|A0A0J9YU05_MOUSE WD repeat-containing protein 1 OS=Mus musculus GN=Wdr1 PE=1 SV=1	WD repeat-containing protein 1	Wdr1		0.469432	-1.04189		0.377202	-0.619424		0.295758	-0.805209		+	1.68806	1.78286		0.15921	0.357411		0.836365	-1.42545	4	4	4	12.2	12.2	12.2	66.406	0	14.458	243790000	15	O88342;A0A0J9YU05	O88342;A0A0J9YU05	17.6299	19.0267	19.188	17.8964	19.1531	21.0484	20.0158	20.6552	20.9843	21.154	19.3668	17.9376	17.7096	18.0565	21.1438
sp|P0C0S6|H2AZ_MOUSE Histone H2A.Z OS=Mus musculus GN=H2afz PE=1 SV=2;tr|G3UWL7|G3UWL7_MOUSE Histone H2A OS=Mus musculus GN=H2afz PE=1 SV=1;tr|Q3UA95|Q3UA95_MOUSE Histone H2A OS=Mus musculus GN=H2afz PE=2 SV=1;sp|Q3THW5|H2AV_MOUSE Histone H2A.V OS=Mus musc	Histone H2A.Z;Histone H2A;Histone H2A.V	H2afz;H2afv		0.373611	1.94676		0.18994	-0.971585		0.487299	-1.82632			0.083705	-0.374263		0.021075	0.112409		0.111301	0.486672	4	2	2	29.7	24.2	24.2	13.553	0	9.6574	2392400000	20	P0C0S6;G3UWL7;Q3UA95;Q3THW5;G3UX40	P0C0S6;G3UWL7;Q3UA95;Q3THW5	22.852	23.0584	19.3369	23.7204	18.0321	22.9158	23.1319	23.391	17.9344	23.203	23.3272	22.5565	17.6393	23.3471	16.0079
tr|A0A140T8R7|A0A140T8R7_MOUSE REST corepressor 1 OS=Mus musculus GN=Rcor1 PE=1 SV=1;tr|K3W4P9|K3W4P9_MOUSE REST corepressor 1 OS=Mus musculus GN=Rcor1 PE=1 SV=1;sp|Q8CFE3|RCOR1_MOUSE REST corepressor 1 OS=Mus musculus GN=Rcor1 PE=1 SV=2	REST corepressor 1	Rcor1	+	3.83439	3.48034	+	3.65073	4.55792	+	3.07858	3.84441	YES	+	1.69186	0.775325		0.464622	0.312002		0.982296	-0.463324	5	5	5	20.9	20.9	20.9	43.886	0	13.285	302700000	19	A0A140T8R7;K3W4P9;Q8CFE3	A0A140T8R7;K3W4P9;Q8CFE3	21.9318	22.1879	21.6137	21.9749	22.3629	22.8458	22.3461	23.2548	22.5391	22.8958	21.916	22.2107	19.1483	18.8669	18.4111
sp|P17012|ZFX_MOUSE Zinc finger X-chromosomal protein OS=Mus musculus GN=Zfx PE=1 SV=2;sp|P23607|ZFA_MOUSE Zinc finger autosomal protein OS=Mus musculus GN=Zfa PE=3 SV=1	Zinc finger X-chromosomal protein;Zinc finger autosomal protein	Zfx;Zfa		0.297126	0.194829		0.971996	-0.5845	+	2.28924	-0.716087			0.115532	-0.0909333		0.184228	0.11321		0.401336	0.204143	11	11	10	18.3	18.3	16.6	90.025	0	323.31	5706800000	124	P17012;P23607;P20662;P10925	P17012;P23607	24.794	25.2658	25.7063	25.5161	25.6929	25.3913	24.6687	25.1655	24.8814	25.0055	25.3463	25.2324	24.9217	25.4105	24.691
sp|P31360|PO3F2_MOUSE POU domain, class 3, transcription factor 2 OS=Mus musculus GN=Pou3f2 PE=2 SV=1	POU domain, class 3, transcription factor 2	Pou3f2	+	1.94312	-1.50877	+	2.81937	-2.44531	+	2.10412	-2.25862			0.325279	0.391313		0.0679583	0.112932		0.213484	-0.278381	8	8	5	33.7	33.7	25.4	47.148	0	323.31	9808800000	81	P31360	P31360	23.5554	24.2247	25.0213	24.3492	23.9323	24.2651	25.8289	24.6896	23.7094	24.4309	25.7398	24.3841	25.1699	25.5379	26.5369
sp|Q91VE6-2|MK67I_MOUSE Isoform 2 of MKI67 FHA domain-interacting nucleolar phosphoprotein OS=Mus musculus GN=Nifk;sp|Q91VE6|MK67I_MOUSE MKI67 FHA domain-interacting nucleolar phosphoprotein OS=Mus musculus GN=Nifk PE=1 SV=1	MKI67 FHA domain-interacting nucleolar phosphoprotein	Nifk	+	1.95027	2.72221	+	2.1184	2.58841		0.703123	1.47096	YES		0.0395351	0.038856		0.378026	0.772097		0.36833	0.733241	4	4	4	16.7	16.7	16.7	30.645	0	8.9392	306500000	18	Q91VE6-2;Q91VE6	Q91VE6-2;Q91VE6	22.0424	22.574	21.6955	22.3004	22.6448	22.0204	21.4595	22.6431	22.4061	22.858	21.3348	19.0805	20.862	18.1374	20.5169
sp|O08755|HNF6_MOUSE Hepatocyte nuclear factor 6 OS=Mus musculus GN=Onecut1 PE=1 SV=1	Hepatocyte nuclear factor 6	Onecut1		0.24431	-0.356142		0.173389	-0.208614		0.0215333	-0.0397434			0.0408295	0.067997		0.0731541	0.101874		0.0183415	0.0338769	16	9	9	38.7	28	28	50.952	0	131.25	4045400000	91	O08755	O08755	25.4339	24.9858	25.2049	23.2863	25.253	24.8735	25.1556	23.9009	25.2799	24.6666	25.2337	23.5953	25.5715	24.6377	25.7353
tr|Q80XN4|Q80XN4_MOUSE Protein Zfp871 OS=Mus musculus GN=Zfp871 PE=1 SV=1;tr|G5E905|G5E905_MOUSE Protein Zfp871 OS=Mus musculus GN=Zfp871 PE=1 SV=1		Zfp871	+	1.95151	3.64631	+	2.21595	4.09197	+	2.15977	4.85245	YES		0.209779	0.365195		0.739006	-0.612864		0.664412	-0.97806	9	9	9	26	26	26	69.344	0	232.53	1589600000	78	Q80XN4;G5E905	Q80XN4;G5E905	24.8054	24.8489	23.7034	22.1277	24.7128	24.5417	23.5037	24.1879	24.937	25.674	24.4937	24.2929	18.5648	20.8814	22.0741
sp|Q80T69|RSBN1_MOUSE Round spermatid basic protein 1 OS=Mus musculus GN=Rsbn1 PE=1 SV=3	Round spermatid basic protein 1	Rsbn1	+	1.96283	-1.284		1.09316	-0.764397	+	1.54614	-0.981457			0.734344	0.613634		0.15047	0.130679		0.700997	-0.482955	20	20	20	35	35	35	89.25	0	196.88	3002200000	155	Q80T69;D6RG56;A0A0H2UH30	Q80T69	23.6583	23.0824	24.1649	22.8782	24.1228	23.9893	24.7644	23.3619	24.0464	24.024	24.1981	23.4472	24.9699	24.6608	25.0937
tr|A0A0R4J0E2|A0A0R4J0E2_MOUSE Zinc finger protein ZIC 5 OS=Mus musculus GN=Zic5 PE=1 SV=1;sp|Q7TQ40|ZIC5_MOUSE Zinc finger protein ZIC 5 OS=Mus musculus GN=Zic5 PE=1 SV=1	Zinc finger protein ZIC 5	Zic5		0.520833	0.630593		0.731624	0.627343		0.116221	0.102115			0.313354	0.162973		0.167021	0.0978374		0.118286	-0.0651355	10	8	8	24.9	20.1	20.1	64.481	0	30.338	1299600000	91	A0A0R4J0E2;Q7TQ40	A0A0R4J0E2;Q7TQ40	23.4639	23.567	23.4983	22.9575	24.0399	23.4033	23.3164	23.3789	23.632	23.3897	23.6939	23.0316	22.0677	24.3547	22.2823
sp|Q8BIZ6|SNIP1_MOUSE Smad nuclear-interacting protein 1 OS=Mus musculus GN=Snip1 PE=1 SV=1	Smad nuclear-interacting protein 1	Snip1	+	6.11607	7.66138	+	3.42135	6.85879	+	5.43852	9.45082	YES		0.448318	0.276669		1.22357	-0.528045	+	1.50958	-0.804713	22	22	22	54.8	54.8	54.8	44.415	0	323.31	8858700000	161	Q8BIZ6	Q8BIZ6	27.5718	26.6926	26.751	26.5459	26.8142	27.2373	27.075	27.5415	28.0518	27.718	27.2353	27.7751	18.781	19.8871	19.5136
sp|Q8VIJ6|SFPQ_MOUSE Splicing factor, proline- and glutamine-rich OS=Mus musculus GN=Sfpq PE=1 SV=1	Splicing factor, proline- and glutamine-rich	Sfpq		0.310254	-0.216913	+	1.37299	-0.303872	+	2.46084	-0.916638			0.370398	-0.135308	+	1.54167	0.288539	+	1.51309	0.423848	34	31	31	46.6	43.9	43.9	75.441	0	323.31	14905000000	361	Q8VIJ6	Q8VIJ6	27.0354	26.9272	26.4064	26.7858	26.8201	26.6566	26.6974	26.4395	26.2018	26.4205	26.3443	26.4928	27.6072	27.1963	26.8374
tr|E9QAZ2|E9QAZ2_MOUSE Ribosomal protein L15 OS=Mus musculus GN=Gm10020 PE=3 SV=1;sp|Q9CZM2|RL15_MOUSE 60S ribosomal protein L15 OS=Mus musculus GN=Rpl15 PE=2 SV=4	Ribosomal protein L15;60S ribosomal protein L15	Gm10020;Rpl15	+	1.96548	-1.31019	+	1.63285	-0.687628		0.472588	-0.522704			0.417183	0.244464		0.422786	-0.399786		0.7186	-0.644249	10	10	10	36.3	36.3	36.3	24.077	0	65.888	2236600000	81	E9QAZ2;Q9CZM2;B8JKK2	E9QAZ2;Q9CZM2	23.785	22.912	23.1162	22.9501	23.5962	23.6994	23.4759	22.9695	24.5204	24.4018	23.5451	22.8728	25.2986	23.9058	24.5562
tr|F8WHM5|F8WHM5_MOUSE Golgi apparatus protein 1 (Fragment) OS=Mus musculus GN=Glg1 PE=1 SV=1;sp|Q61543|GSLG1_MOUSE Golgi apparatus protein 1 OS=Mus musculus GN=Glg1 PE=1 SV=1	Golgi apparatus protein 1	Glg1		0.744015	-0.66863	+	2.28434	-1.41656	+	1.4041	-0.863034			0.270704	0.187159		0.176222	-0.178092		0.545426	-0.365251	9	9	9	9.1	9.1	9.1	132.35	0	26.333	394820000	46	F8WHM5;Q61543;F6RSH1	F8WHM5;Q61543	20.7808	20.4826	20.5437	20.9527	20.6175	20.7825	21.6441	20.4642	20.431	21.2017	21.7912	20.7968	20.2087	21.724	21.2875
tr|A0A0R3P9D3|A0A0R3P9D3_MOUSE Replication initiator 1 OS=Mus musculus GN=Repin1 PE=1 SV=1;tr|D3YY67|D3YY67_MOUSE Replication initiator 1 OS=Mus musculus GN=Repin1 PE=1 SV=2;sp|Q5U4E2|REPI1_MOUSE Replication initiator 1 OS=Mus musculus GN=Repin1 PE=1 SV=1;	Replication initiator 1	Repin1		0.019745	-0.0518689		0.788843	-1.09231		0.141086	-0.336831			0.0883953	0.109593		0.0438312	0.0899448		0.00903677	-0.0196481	5	5	5	10.4	10.4	10.4	67.782	0	8.0802	100890000	10	A0A0R3P9D3;D3YY67;Q5U4E2;E9Q8A0	A0A0R3P9D3;D3YY67;Q5U4E2;E9Q8A0	18.5959	18.8353	20.0538	18.7507	18.5667	19.6936	18.7358	19.6779	17.4928	18.5438	20.1205	20.1573	20.3912	17.4788	17.8992
tr|A2A7P4|A2A7P4_MOUSE Zinc finger protein 691 OS=Mus musculus GN=Zfp691 PE=1 SV=1;sp|Q3TDE8|ZN691_MOUSE Zinc finger protein 691 OS=Mus musculus GN=Znf691 PE=2 SV=1	Zinc finger protein 691	Zfp691;Znf691		0.311125	-0.219692		1.07308	-0.838808		0.175267	0.56974			1.03298	-0.511456		0.176939	0.0873642		1.19991	0.59882	4	4	4	24	24	24	32.297	0	12.901	539010000	32	A2A7P4;Q3TDE8	A2A7P4;Q3TDE8	21.7546	21.8296	22.1594	22.7261	21.8438	21.2864	21.5099	21.7838	21.6583	21.1334	21.7922	21.4905	21.8538	22.2952	22.3715
tr|D3YZU5|D3YZU5_MOUSE SH3 and multiple ankyrin repeat domains protein 1 OS=Mus musculus GN=Shank1 PE=1 SV=1;tr|D3YZU4|D3YZU4_MOUSE SH3 and multiple ankyrin repeat domains protein 1 OS=Mus musculus GN=Shank1 PE=1 SV=1;sp|D3YZU1|SHAN1_MOUSE SH3 and multiple	SH3 and multiple ankyrin repeat domains protein 1	Shank1	+	1.97382	-1.32982	+	1.64604	-1.24009	+	1.93243	-1.22086			0.110647	0.124624		0.0681677	-0.0708241		0.185206	-0.195448	20	20	20	16.9	16.9	16.9	225.46	0	57.257	1400700000	97	D3YZU5;D3YZU4;D3YZU1;A0A0A0MQD5;D3Z5K8;Q4ACU6-6;Q4ACU6-2;Q4ACU6-3;Q80Z38-2;Q80Z38;Q4ACU6	D3YZU5;D3YZU4;D3YZU1	22.0197	22.0164	23.3574	22.7144	22.1565	22.2695	23.2737	22.9067	22.6108	22.0825	23.3222	22.8742	23.6789	24.3576	23.6258
tr|J3QNT9|J3QNT9_MOUSE Protein Auts2 OS=Mus musculus GN=Auts2 PE=4 SV=1		Auts2		1.25005	-0.525341		0.879133	-0.321813		0.436641	-0.362075			0.297671	-0.153917		0.126826	0.0852432		0.405989	0.23916	3	3	3	27.2	27.2	27.2	11.094	0	129.85	8552000000	63	J3QNT9	J3QNT9	25.8238	25.8476	26.493	25.9064	25.7772	25.5627	26.2632	25.852	25.9253	25.3905	26.2886	25.5096	26.8727	26.131	26.5226
tr|F6T356|F6T356_MOUSE F-box only protein 11 (Fragment) OS=Mus musculus GN=Fbxo11 PE=1 SV=1;sp|Q7TPD1-3|FBX11_MOUSE Isoform 3 of F-box only protein 11 OS=Mus musculus GN=Fbxo11;sp|Q7TPD1-2|FBX11_MOUSE Isoform 2 of F-box only protein 11 OS=Mus musculus GN=F	F-box only protein 11	Fbxo11	+	1.97735	-0.877777	+	2.25666	-0.623433	+	1.39744	-1.04413			0.0310449	0.0227299		0.172679	-0.0871978		0.157678	-0.109928	14	14	14	26.9	26.9	26.9	95.197	0	150.75	821300000	78	F6T356;Q7TPD1-3;Q7TPD1-2;Q7TPD1;S4R2I0	F6T356;Q7TPD1-3;Q7TPD1-2;Q7TPD1	22.0488	22.1051	22.5641	21.4909	22.0093	22.0688	22.4059	21.8158	22.3013	22.1341	22.4626	21.7506	22.9604	22.8556	23.1774
sp|O88665|BRD7_MOUSE Bromodomain-containing protein 7 OS=Mus musculus GN=Brd7 PE=1 SV=1	Bromodomain-containing protein 7	Brd7	+	5.51091	5.38236	+	3.98891	4.56527	+	2.8563	4.59556	YES	+	1.69578	-0.44204		0.845062	-0.386674		0.0850558	0.055366	11	11	11	19.4	19.4	19.4	73.999	0	80.163	719440000	60	O88665	O88665	23.8109	24.1064	23.7208	23.6075	23.2027	23.2416	23.4329	23.6003	23.7395	23.573	23.3677	24.3439	17.6246	18.6969	18.332
sp|O54949|NLK_MOUSE Serine/threonine-protein kinase NLK OS=Mus musculus GN=Nlk PE=1 SV=2	Serine/threonine-protein kinase NLK	Nlk		0.828508	-1.24919		0.427029	-1.08134		0.46617	-1.33575			0.0644527	0.236097		0.0168122	0.0807838		0.0379885	-0.155313	8	8	8	19	19	19	58.312	0	56.116	1228500000	51	O54949;F6QKY6	O54949	22.9531	22.2729	22.5597	19.7493	23.1231	23.6349	22.8053	18.9161	23.712	23.4303	22.5477	18.4662	23.1812	22.6751	23.6616
sp|Q9QWV9|CCNT1_MOUSE Cyclin-T1 OS=Mus musculus GN=Ccnt1 PE=1 SV=3	Cyclin-T1	Ccnt1		0.10271	0.0769587		0.506211	-0.245574		0.386531	-0.244915			0.958297	0.283926		0.279627	0.0807109		0.49483	-0.203215	15	15	14	35.2	35.2	32.9	80.597	0	253.2	8615500000	176	Q9QWV9;E9Q7A7	Q9QWV9	26.0641	25.7655	25.9264	25.3795	26.1337	26.013	26.0102	26.1143	26.2891	26.0334	25.8635	25.7624	25.0423	25.8359	25.8223
sp|Q63934|PO4F2_MOUSE POU domain, class 4, transcription factor 2 OS=Mus musculus GN=Pou4f2 PE=2 SV=1	POU domain, class 4, transcription factor 2	Pou4f2		0.0979969	-0.0898871		0.425769	-0.25692	+	2.35073	-1.04824			0.514066	-0.276733		0.101814	0.0738554		0.81329	0.350589	14	14	9	45.5	45.5	28.2	43.172	0	323.31	16029000000	170	Q63934;Q63955	Q63934	26.5252	26.7972	27.1633	26.9589	26.301	26.1836	26.7819	27.0711	26.5822	26.0642	26.8728	26.5231	26.3877	27.7775	26.5941
sp|Q1W617-2|SHRM4_MOUSE Isoform 2 of Protein Shroom4 OS=Mus musculus GN=Shroom4;sp|Q1W617|SHRM4_MOUSE Protein Shroom4 OS=Mus musculus GN=Shroom4 PE=1 SV=1	Protein Shroom4	Shroom4		0.279956	-0.555431		0.0842829	0.0913906		0.116161	-0.065599			0.350371	0.684841		0.106425	0.0794806		0.31136	-0.60536	5	5	5	6.5	6.5	6.5	150.54	0	9.264	226160000	27	Q1W617-2;Q1W617	Q1W617-2;Q1W617	20.7832	21.0568	21.2011	17.8038	20.7152	20.9642	21.5071	20.3978	20.5182	20.7516	21.2133	20.7833	20.7445	20.604	20.4951
tr|A0A087WRJ1|A0A087WRJ1_MOUSE Protein 2610044O15Rik8 OS=Mus musculus GN=2610044O15Rik8 PE=4 SV=1		2610044O15Rik8	+	1.99276	-0.860563	+	2.11686	-1.62239	+	2.86055	-1.50506			0.099388	-0.114974		0.188191	0.221361		0.54833	0.336335	5	5	5	20.5	20.5	20.5	48.585	0	58.989	979920000	48	A0A087WRJ1;A0A087WQQ7;E9Q1C8;Q8BG62	A0A087WRJ1	21.95	21.9894	22.6267	22.1354	21.781	21.7967	23.219	21.445	21.8852	21.4475	22.4966	21.5268	22.6639	23.2041	22.8436
sp|Q9JI57-4|GT2D1_MOUSE Isoform 4 of General transcription factor II-I repeat domain-containing protein 1 OS=Mus musculus GN=Gtf2ird1;sp|Q9JI57-8|GT2D1_MOUSE Isoform 8 of General transcription factor II-I repeat domain-containing protein 1 OS=Mus musculus	General transcription factor II-I repeat domain-containing protein 1	Gtf2ird1	+	2.01883	3.33718	+	4.61025	4.46909	+	3.76538	4.55811	YES		0.486527	0.908015		0.0659319	-0.103907		0.521143	-1.01192	10	10	10	15.1	15.1	15.1	108.45	0	50.402	568150000	37	Q9JI57-4;Q9JI57-8;Q9JI57-6;Q9JI57-5;Q9JI57;Q6PD35;Q9JI57-3;Q9JI57-10;Q9JI57-9;Q9JI57-7;Q9JI57-2;A0A0J9YTX7;A0A0J9YUW7;A0A0J9YUX8;A0A0J9YV00;Q80ZG9	Q9JI57-4;Q9JI57-8;Q9JI57-6;Q9JI57-5;Q9JI57;Q6PD35;Q9JI57-3;Q9JI57-10;Q9JI57-9;Q9JI57-7;Q9JI57-2;A0A0J9YTX7;A0A0J9YUW7	23.2552	23.1181	22.3108	19.9007	23.6827	23.6057	22.5629	22.3657	24.1574	23.4428	22.9946	22.0378	18.2529	19.984	18.9513
sp|Q6P5F6|S39AA_MOUSE Zinc transporter ZIP10 OS=Mus musculus GN=Slc39a10 PE=1 SV=1	Zinc transporter ZIP10	Slc39a10		0.143665	-0.218381	+	2.3141	-0.856976		0.68865	-0.672019			0.0988453	-0.115623		0.110894	-0.0914068		0.0182122	0.0242162	9	9	9	18.1	18.1	18.1	94.393	0	142.95	7847400000	89	Q6P5F6;A0A087WRC8;A0A087WQF7	Q6P5F6	24.4248	26.1246	25.3369	25.9465	24.8876	25.4654	25.2228	25.7946	25.0517	25.2565	26.1278	25.3	24.9963	26.5699	24.8795
sp|Q9JI13|SAS10_MOUSE Something about silencing protein 10 OS=Mus musculus GN=Utp3 PE=1 SV=1;sp|Q9JI13-2|SAS10_MOUSE Isoform 2 of Something about silencing protein 10 OS=Mus musculus GN=Utp3	Something about silencing protein 10	Utp3		0.467233	0.96511		0.964771	1.70623	+	2.37837	2.3433	YES		0.206207	0.629936		0.105199	-0.28628		0.403622	-0.916216	3	3	3	8.7	8.7	8.7	53.398	0	13.385	103850000	7	Q9JI13;Q9JI13-2	Q9JI13;Q9JI13-2	21.0949	21.0192	17.454	19.4429	21.178	21.359	17.8083	21.1855	21.3894	21.6908	20.0521	19.5437	18.4855	19.8014	18.0466
sp|Q3U1T3|BRM1L_MOUSE Breast cancer metastasis-suppressor 1-like protein OS=Mus musculus GN=Brms1l PE=2 SV=1	Breast cancer metastasis-suppressor 1-like protein	Brms1l		0.916767	1.66658	+	2.41364	2.35897		0.461335	0.963437	YES		0.603326	1.02722	+	1.52983	2.64821		0.632281	1.62099	3	3	3	12.7	12.7	12.7	37.657	0	8.4474	140350000	6	Q3U1T3;Q3U1T3-2	Q3U1T3	21.3184	21.7971	21.4592	18.3566	21.5753	21.9154	21.5825	21.9671	17.6389	21.7265	17.9774	19.1047	19.7274	19.1807	19.6351
tr|B9EJX5|B9EJX5_MOUSE TAF2 RNA polymerase II, TATA box binding protein (TBP)-associated factor OS=Mus musculus GN=Taf2 PE=1 SV=1;sp|Q8C176|TAF2_MOUSE Transcription initiation factor TFIID subunit 2 OS=Mus musculus GN=Taf2 PE=2 SV=2	Transcription initiation factor TFIID subunit 2	Taf2		0.254198	0.566083		0.121775	0.104		0.407215	0.605837			0.407693	0.544797		0.0963202	0.0710192		0.3481	-0.473778	4	4	4	6.5	6.5	6.5	136.92	0	7.5509	177560000	25	B9EJX5;Q8C176	B9EJX5;Q8C176	20.3906	20.9354	20.858	18.5597	20.4148	21.3056	20.6629	20.5395	20.5669	20.4782	20.3955	21.1981	17.9901	20.6882	18.8304
sp|Q9CU62|SMC1A_MOUSE Structural maintenance of chromosomes protein 1A OS=Mus musculus GN=Smc1a PE=1 SV=4	Structural maintenance of chromosomes protein 1A	Smc1a		0.692104	0.644706		0.716624	0.512731		0.0197249	0.038631			0.0597891	-0.0550361		0.0528058	0.0707455		0.13226	0.125782	3	3	3	3.2	3.2	3.2	143.23	0	3.0988	52279000	3	Q9CU62	Q9CU62	19.6094	19.3201	19.2408	19.4146	19.7894	19.5599	18.405	19.6104	19.8017	18.2511	19.6226	19.4064	18.8259	19.3291	19.379
sp|P62843|RS15_MOUSE 40S ribosomal protein S15 OS=Mus musculus GN=Rps15 PE=1 SV=2;tr|D3YTQ9|D3YTQ9_MOUSE 40S ribosomal protein S15 OS=Mus musculus GN=Rps15 PE=1 SV=1;tr|F7ANJ3|F7ANJ3_MOUSE Protein Gm4775 OS=Mus musculus GN=Gm4775 PE=3 SV=1	40S ribosomal protein S15	Rps15;Gm4775		0.326897	0.660297		0.34895	-0.895079		0.22139	0.52181			0.0573714	0.158415		0.0211632	0.0704403		0.0307271	-0.0879745	2	2	2	12.4	12.4	12.4	17.04	0	15.849	197590000	11	P62843;D3YTQ9;F7ANJ3	P62843;D3YTQ9;F7ANJ3	19.6226	20.3925	17.9746	20.3397	20.3868	17.3603	20.5965	20.6195	20.4344	20.3239	20.6637	17.2593	17.8951	20.656	19.1687
sp|Q9Z1X4|ILF3_MOUSE Interleukin enhancer-binding factor 3 OS=Mus musculus GN=Ilf3 PE=1 SV=2;sp|Q9Z1X4-3|ILF3_MOUSE Isoform 3 of Interleukin enhancer-binding factor 3 OS=Mus musculus GN=Ilf3;tr|Q45VK5|Q45VK5_MOUSE Interleukin enhancer-binding factor 3 OS=M	Interleukin enhancer-binding factor 3;Spermatid perinuclear RNA-binding protein	Ilf3;Strbp	+	2.04043	-1.7061		0.086472	-0.216761		0.165406	-0.326154			0.05051	0.0808239		0.177374	-0.267108		0.216918	-0.347932	2	2	2	3.1	3.1	3.1	96.02	0	3.9666	100120000	5	Q9Z1X4;Q9Z1X4-3;Q45VK5;Q91WM1-2;Q91WM1;Q9Z1X4-2	Q9Z1X4;Q9Z1X4-3;Q45VK5;Q91WM1-2;Q91WM1;Q9Z1X4-2	18.2103	18.0858	19.9973	18.6779	19.2483	19.5148	18.5867	17.9448	20.4706	18.8832	18.5485	18.4607	20.4747	20.5519	20.6332
sp|Q9ES18|FOXJ2_MOUSE Forkhead box protein J2 OS=Mus musculus GN=Foxj2 PE=2 SV=1;tr|A0A0N4SWA4|A0A0N4SWA4_MOUSE Forkhead box protein J2 (Fragment) OS=Mus musculus GN=Foxj2 PE=1 SV=1	Forkhead box protein J2	Foxj2		0.166024	-0.330502		0.148551	-0.336003		0.372963	-0.416524			0.31264	0.654819		0.0304238	0.0700164		0.421013	-0.584803	2	2	2	5	5	5	61.569	0	4.7983	162460000	21	Q9ES18;A0A0N4SWA4	Q9ES18;A0A0N4SWA4	19.6435	18.9136	20.6386	18.2201	20.8286	20.0219	21.1962	17.9885	20.5703	20.1294	20.0618	18.9935	18.1309	19.8543	20.8663
sp|P15620|ZN271_MOUSE Zinc finger protein 271 OS=Mus musculus GN=Znf271 PE=2 SV=1	Zinc finger protein 271	Znf271		0.809326	-0.298407	+	2.35282	-0.576759		1.11947	-0.605053			0.146272	-0.055954		0.129727	-0.0572014		0.00319294	-0.00124741	14	14	14	31.2	31.2	31.2	67.035	0	81.904	996450000	76	P15620	P15620	22.6902	22.6829	22.8102	22.4591	22.968	22.5384	22.387	22.5252	22.6614	22.6596	22.9273	22.3991	23.1563	22.7288	22.6237
sp|Q8BTI8-3|SRRM2_MOUSE Isoform 3 of Serine/arginine repetitive matrix protein 2 OS=Mus musculus GN=Srrm2;sp|Q8BTI8|SRRM2_MOUSE Serine/arginine repetitive matrix protein 2 OS=Mus musculus GN=Srrm2 PE=1 SV=3;sp|Q8BTI8-2|SRRM2_MOUSE Isoform 2 of Serine/argin	Serine/arginine repetitive matrix protein 2	Srrm2	+	2.04697	1.85862	+	2.68238	2.08335	+	1.57871	1.73014	YES		1.28484	0.433451		0.284189	0.152916		0.534969	-0.280535	23	23	23	12.4	12.4	12.4	285.15	0	77.99	1761300000	123	Q8BTI8-3;Q8BTI8;Q8BTI8-2;A0A087WRX8;A0A087WPS9	Q8BTI8-3;Q8BTI8;Q8BTI8-2	23.9757	24.6424	24.1494	24.3499	24.5656	24.7745	24.5209	24.9902	24.217	24.5319	24.375	25.1156	23.2581	22.302	22.9704
sp|Q8BU00|IKZF5_MOUSE Zinc finger protein Pegasus OS=Mus musculus GN=Ikzf5 PE=2 SV=1;sp|Q8BU00-2|IKZF5_MOUSE Isoform 2 of Zinc finger protein Pegasus OS=Mus musculus GN=Ikzf5;tr|D3YYG0|D3YYG0_MOUSE Zinc finger protein Pegasus (Fragment) OS=Mus musculus GN=	Zinc finger protein Pegasus	Ikzf5	+	2.06043	0.962981		1.11344	0.626312		1.11742	0.464416	YES		0.0292318	-0.0253983		0.211398	-0.168957		0.305356	-0.143559	8	8	8	22	22	22	46.399	0	22.887	1235000000	74	Q8BU00;Q8BU00-2;D3YYG0;A0A087WNW9;A0A140LHX6;Q8BU00-3;E9QAH2	Q8BU00;Q8BU00-2;D3YYG0	23.3828	23.8905	23.4275	23.622	23.4022	23.6322	22.932	24.2548	23.2785	23.7236	23.8758	24.0192	22.2922	22.6518	22.2889
sp|Q3U3C9-4|GSE1_MOUSE Isoform 4 of Genetic suppressor element 1 OS=Mus musculus GN=Gse1;sp|Q3U3C9-3|GSE1_MOUSE Isoform 3 of Genetic suppressor element 1 OS=Mus musculus GN=Gse1;sp|Q3U3C9|GSE1_MOUSE Genetic suppressor element 1 OS=Mus musculus GN=Gse1 PE=1	Genetic suppressor element 1	Gse1		0.82955	-1.1769		0.139303	-0.383006		0.120291	-0.318488			0.217331	0.549126		0.0204233	0.0669127		0.228362	-0.482213	8	8	8	8.4	8.4	8.4	132.3	0	20.68	212120000	16	Q3U3C9-4;Q3U3C9-3;Q3U3C9;Q3U3C9-2	Q3U3C9-4;Q3U3C9-3;Q3U3C9;Q3U3C9-2	20.6468	20.326	18.6937	18.8472	20.4704	21.1581	21.4613	17.6202	20.5445	21.0683	20.7543	18.0754	21.0625	21.3586	21.4786
sp|P27659|RL3_MOUSE 60S ribosomal protein L3 OS=Mus musculus GN=Rpl3 PE=1 SV=3	60S ribosomal protein L3	Rpl3		0.380313	-0.397035		0.467988	1.18845		0.116737	0.163347			0.617781	0.56357		0.0482118	0.0640001		0.418143	-0.499569	7	7	7	14.6	14.6	14.6	46.109	0	66.512	937250000	42	P27659;A0A087WNS0;A0A087WQK0;Q9CQ09;E9PWZ3	P27659	23.2016	22.7067	22.0136	21.6069	23.4889	23.2281	22.4232	22.6429	23.4654	23.6036	22.4899	21.9681	23.21	22.1004	23.2873
tr|Q3TZR9|Q3TZR9_MOUSE Activating transcription factor 7, isoform CRA_a OS=Mus musculus GN=Atf7 PE=1 SV=1;tr|Q3US59|Q3US59_MOUSE Protein Gm28047 OS=Mus musculus GN=Gm28047 PE=2 SV=1;tr|V9GXN6|V9GXN6_MOUSE Cyclic AMP-dependent transcription factor ATF-7 OS=	Cyclic AMP-dependent transcription factor ATF-7	Atf7;Gm28047		1.13196	1.85277	+	2.36782	2.61833	+	2.52323	3.01334	YES		0.967132	1.3842		0.0657057	-0.0568118		1.07963	-1.44101	4	4	4	13.9	13.9	13.9	51.779	0	24.82	144690000	19	Q3TZR9;Q3US59;V9GXN6;Q8R0S1;V9GX99	Q3TZR9;Q3US59;V9GXN6;Q8R0S1	20.7056	21.0015	18.1961	20.9976	21.7948	21.1486	21.193	22.3013	21.68	21.6962	21.3015	21.9872	17.9595	19.6683	18.6453
tr|Q3UNN4|Q3UNN4_MOUSE SWI/SNF complex subunit SMARCC1 OS=Mus musculus GN=Smarcc1 PE=1 SV=1;sp|P97496-2|SMRC1_MOUSE Isoform 2 of SWI/SNF complex subunit SMARCC1 OS=Mus musculus GN=Smarcc1;sp|P97496|SMRC1_MOUSE SWI/SNF complex subunit SMARCC1 OS=Mus musculu	SWI/SNF complex subunit SMARCC1	Smarcc1	+	2.10476	1.63533	+	1.35842	1.04454	+	1.70448	1.60768	YES		0.143856	-0.183729		1.01388	-0.851729		0.825885	-0.668	13	13	11	16.5	16.5	13.8	122.78	0	312.97	1650300000	69	Q3UNN4;P97496-2;P97496;Q3UZD0	Q3UNN4;P97496-2;P97496	24.7223	23.9516	23.774	23.1438	24.5201	24.1066	22.9767	23.2535	24.892	25.0508	24.0561	24.2648	21.5919	22.5313	22.7994
sp|Q8BHS3|RBM22_MOUSE Pre-mRNA-splicing factor RBM22 OS=Mus musculus GN=Rbm22 PE=1 SV=1	Pre-mRNA-splicing factor RBM22	Rbm22	+	2.11524	2.80682		0.438633	1.20485	+	2.06213	2.72237	YES		0.20731	-0.67086		0.264217	-0.786773		0.0525593	-0.115913	3	3	3	11.2	11.2	11.2	46.895	0	7.3118	194570000	4	Q8BHS3	Q8BHS3	21.9182	22.1132	22.0778	19.5864	21.8131	17.3753	21.7068	22.117	21.9874	22.2792	21.7315	20.161	17.9206	18.8298	18.1752
sp|E9PZZ1-2|PRD13_MOUSE Isoform 2 of PR domain zinc finger protein 13 OS=Mus musculus GN=Prdm13;sp|E9PZZ1|PRD13_MOUSE PR domain zinc finger protein 13 OS=Mus musculus GN=Prdm13 PE=3 SV=1	PR domain zinc finger protein 13	Prdm13	+	2.13386	-1.59862	+	2.35613	-1.46932	+	1.90191	-1.57887			0.0994167	-0.109388		0.501763	-0.460032		0.341777	-0.350645	26	26	26	55.1	55.1	55.1	73.756	0	323.31	33805000000	344	E9PZZ1-2;E9PZZ1	E9PZZ1-2;E9PZZ1	26.6192	26.4081	27.7701	26.8612	26.5748	26.4688	27.6122	26.5654	27.2153	26.9539	28.1784	26.7136	29.1328	28.4994	28.5961
sp|Q8BZ47|ZN609_MOUSE Zinc finger protein 609 OS=Mus musculus GN=Znf609 PE=1 SV=2	Zinc finger protein 609	Znf609		1.09245	-0.515843		0.0642752	0.0493975	+	3.06282	-0.852267		+	1.83804	0.847776	+	2.56388	1.15132	+	1.53045	0.303547	23	23	23	26.1	26.1	26.1	151.12	0	323.31	6043400000	214	Q8BZ47	Q8BZ47	24.9946	24.9171	25.3204	24.9225	26.2714	25.9719	26.0818	25.2205	24.6009	24.7513	24.8261	24.762	25.8448	26.0048	25.3506
tr|Q3U4L8|Q3U4L8_MOUSE Protein Zfp51 OS=Mus musculus GN=Zfp51 PE=2 SV=1		Zfp51		0.211206	-0.633012		1.10765	-1.588	+	2.44904	-0.829736			0.472283	1.0709		0.319663	-0.537545		1.08473	-1.60845	9	8	8	13.1	11.9	11.9	91.963	0	15.559	412730000	17	Q3U4L8	Q3U4L8	21.6025	19.4716	19.6503	17.9152	21.6844	21.0921	21.4677	18.6789	21.0741	21.0417	21.7208	21.2367	19.2233	21.7624	18.2415
sp|B2RQC2|UBP42_MOUSE Ubiquitin carboxyl-terminal hydrolase 42 OS=Mus musculus GN=Usp42 PE=1 SV=1	Ubiquitin carboxyl-terminal hydrolase 42	Usp42		1.0466	0.333631		0.0236684	0.00945187		0.5465	-0.17643			1.14132	-0.238259		0.143267	0.053555		1.2675	0.291814	17	17	17	13.7	13.7	13.7	146.22	0	75.058	2247300000	118	B2RQC2	B2RQC2	24.482	24.414	24.2714	24.5403	24.425	24.1619	24.1951	23.9726	24.2249	24.3847	24.0385	23.8924	24.4051	24.3049	23.7686
sp|P62918|RL8_MOUSE 60S ribosomal protein L8 OS=Mus musculus GN=Rpl8 PE=1 SV=2	60S ribosomal protein L8	Rpl8		0.0420365	-0.0275688		0.254828	-0.12446		0.928423	-0.417247			0.100654	-0.0606179		0.106293	0.0533051		0.18881	0.113923	14	14	14	51.4	51.4	51.4	28.024	0	62.6	8686100000	164	P62918	P62918	26.4795	26.1753	25.8406	25.6236	26.2835	25.8588	25.9903	25.7438	26.2867	25.8987	25.8936	25.5842	26.3673	25.735	26.0678
sp|Q923T9-3|KCC2G_MOUSE Isoform 3 of Calcium/calmodulin-dependent protein kinase type II subunit gamma OS=Mus musculus GN=Camk2g;sp|Q923T9-2|KCC2G_MOUSE Isoform 2 of Calcium/calmodulin-dependent protein kinase type II subunit gamma OS=Mus musculus GN=Camk2	Calcium/calmodulin-dependent protein kinase type II subunit gamma	Camk2g	+	2.15679	-2.7171	+	2.20948	-2.38937		0.862123	-1.19485			0.737994	1.23699		0.392201	-0.758849		1.19263	-1.99584	15	15	9	32.9	32.9	22.2	55.96	0	108.62	1761000000	95	Q923T9-3;Q923T9-2;Q923T9;E9QAJ4;D6RDQ8;F6WHR9	Q923T9-3;Q923T9-2;Q923T9	22.1629	20.3456	21.7164	19.5456	21.413	22.7215	23.4741	21.1099	23.7955	23.467	23.461	21.0303	22.9778	23.3414	24.2671
tr|G3XA39|G3XA39_MOUSE Nuclear respiratory factor 1 OS=Mus musculus GN=Nrf1 PE=1 SV=1;tr|D3Z3B4|D3Z3B4_MOUSE Nuclear respiratory factor 1 OS=Mus musculus GN=Nrf1 PE=1 SV=1;tr|E9Q7X0|E9Q7X0_MOUSE Nuclear respiratory factor 1 OS=Mus musculus GN=Nrf1 PE=1 SV=	Nuclear respiratory factor 1	Nrf1		-4.34294e-08	0	+	1.80457	1.9617		0.807776	0.698515	YES	+	2.08968	2.16331	+	1.54926	1.58551		0.823021	-0.577804	3	3	3	7.3	7.3	7.3	49.126	0	6.7064	51262000	6	G3XA39;D3Z3B4;E9Q7X0;Q3UXF4;Q99K73;Q9WU00-2;Q9WU00;D3YV66	G3XA39;D3Z3B4;E9Q7X0;Q3UXF4;Q99K73;Q9WU00-2;Q9WU00	18.0999	18.6958	17.8356	18.9276	21.7359	19.5674	20.9831	19.9258	18.8432	18.9331	18.4679	19.626	17.8088	18.5645	17.9341
sp|P97360|ETV6_MOUSE Transcription factor ETV6 OS=Mus musculus GN=Etv6 PE=1 SV=1;tr|E9Q8J8|E9Q8J8_MOUSE Transcription factor ETV6 OS=Mus musculus GN=Etv6 PE=1 SV=1	Transcription factor ETV6	Etv6		0.165991	-0.238553		1.13338	2.14513		0.853446	0.857636		+	1.85651	2.2341		0.906662	1.24034		0.776509	-0.993753	9	9	9	28.5	28.5	28.5	56.405	0	20.216	557370000	41	P97360;E9Q8J8;E9QAJ7	P97360;E9Q8J8	21.9346	21.0918	20.5949	19.9753	23.5895	24.2203	22.8333	21.8898	22.7685	22.6351	21.3309	20.8372	20.1401	21.2114	21.2724
tr|Q5EBP8|Q5EBP8_MOUSE Heterogeneous nuclear ribonucleoprotein A1 OS=Mus musculus GN=Hnrnpa1 PE=1 SV=1;sp|P49312|ROA1_MOUSE Heterogeneous nuclear ribonucleoprotein A1 OS=Mus musculus GN=Hnrnpa1 PE=1 SV=2;sp|P49312-2|ROA1_MOUSE Isoform Short of Heterogeneou	Heterogeneous nuclear ribonucleoprotein A1;Heterogeneous nuclear ribonucleoprotein A1, N-terminally processed	Hnrnpa1		1.2587	2.55244	+	2.43353	0.609441		0.340131	1.15551	YES		0.178112	-0.0743752		0.05495	0.0390592		0.154764	0.113434	5	5	5	24.4	24.4	24.4	38.833	0	45.976	740120000	35	Q5EBP8;P49312;P49312-2	Q5EBP8;P49312;P49312-2	23.0403	22.726	22.5056	23.1423	22.878	22.8424	22.566	22.8303	22.7649	23.0532	22.0541	23.0882	18.4832	22.4184	18.4532
sp|Q61169|GATA6_MOUSE Transcription factor GATA-6 OS=Mus musculus GN=Gata6 PE=1 SV=3;sp|Q61169-2|GATA6_MOUSE Isoform 2 of Transcription factor GATA-6 OS=Mus musculus GN=Gata6	Transcription factor GATA-6	Gata6		0.493834	1.4474		0.483102	1.02405		0.00331302	0.0100741			0.193148	-0.512126		0.0142586	0.0481458		0.186879	0.560272	5	5	5	14.3	14.3	14.3	59.306	0	19.049	207360000	18	Q61169;Q61169-2	Q61169;Q61169-2	21.8818	22.3443	18.9041	21.2616	21.5945	21.9998	19.1441	19.6049	21.2733	21.5771	17.8671	21.4332	20.4998	20.9712	20.7612
tr|B2RQG2|B2RQG2_MOUSE PHD finger protein 3 OS=Mus musculus GN=Phf3 PE=1 SV=1		Phf3	+	2.15926	0.497691		0.5176	0.505301		0.582213	-1.37051			0.732077	-0.222608		0.371989	0.926473		0.488406	1.14908	8	8	8	6.8	6.8	6.8	225.54	0	51.38	693420000	35	B2RQG2;A0A087WS81	B2RQG2	22.6494	22.6599	22.6422	22.6791	22.7796	22.4304	22.0548	22.4752	22.7573	22.576	22.3994	18.3015	21.9601	22.0615	22.0984
sp|Q99LI5|ZN281_MOUSE Zinc finger protein 281 OS=Mus musculus GN=Znf281 PE=1 SV=1	Zinc finger protein 281	Znf281		1.2511	0.381582		0.759362	0.336046		0.50938	0.215413			0.433947	-0.221166		0.0730789	0.0472584		0.814029	0.268424	30	30	30	41.5	41.5	41.5	96.683	0	323.31	52641000000	578	Q99LI5	Q99LI5	28.9543	29.1958	29.1325	28.6966	29.1797	29.0442	28.4746	28.396	29.0789	28.6831	28.5742	28.5692	28.6072	28.6484	28.3145
sp|P14206|RSSA_MOUSE 40S ribosomal protein SA OS=Mus musculus GN=Rpsa PE=1 SV=4	40S ribosomal protein SA	Rpsa		0.120781	-0.292375	+	2.42589	2.31419		0.233701	-0.359756	YES	+	3.00786	2.42365	+	1.58573	1.93567		0.36637	-0.487978	5	5	5	23.7	23.7	23.7	32.838	0	16.646	92155000	14	P14206	P14206	19.0123	18.3303	18.3667	18.9118	21.6644	21.7021	20.7274	20.2218	20.2388	18.2254	19.9362	18.1726	19.7126	16.5094	20.6454
sp|Q91V76|CK054_MOUSE Ester hydrolase C11orf54 homolog OS=Mus musculus PE=1 SV=1	Ester hydrolase C11orf54 homolog			0.805594	-2.06682		1.28753	-0.977756		1.05142	-0.885883		+	1.52346	2.33388		0.0133885	-0.0115204	+	1.55487	-2.3454	3	3	3	7.9	7.9	7.9	34.995	0	6.5696	494080000	20	Q91V76	Q91V76	18.1746	18.6665	21.4918	18.2167	21.1648	21.0072	21.9452	21.7679	21.3373	21.1942	22.0093	21.3904	18.2088	22.1791	22.3558
sp|Q5F2E7|NUFP2_MOUSE Nuclear fragile X mental retardation-interacting protein 2 OS=Mus musculus GN=Nufip2 PE=1 SV=1;sp|Q5F2E7-2|NUFP2_MOUSE Isoform 2 of Nuclear fragile X mental retardation-interacting protein 2 OS=Mus musculus GN=Nufip2	Nuclear fragile X mental retardation-interacting protein 2	Nufip2		0.0899662	0.064054	+	2.45814	-0.418773		1.10923	-0.350655			0.568476	-0.205211		0.606472	-0.165862		0.0780538	0.0393486	9	9	9	14.5	14.5	14.5	75.656	0	323.31	592160000000	438	Q5F2E7;Q5F2E7-2	Q5F2E7;Q5F2E7-2	31.7835	32.2079	32.3576	31.7684	31.7413	31.6586	32.0161	31.8805	32.2913	31.8688	31.849	31.9508	31.3987	32.388	31.9221
sp|P62754|RS6_MOUSE 40S ribosomal protein S6 OS=Mus musculus GN=Rps6 PE=1 SV=1	40S ribosomal protein S6	Rps6		0.41628	0.175626		0.773098	0.198765		0.134443	0.101309			0.527511	0.133369		0.115579	0.0413899		0.239562	-0.091979	15	15	15	53.4	53.4	53.4	28.68	0	323.31	5166600000	160	P62754	P62754	25.2281	25.6312	25.3005	25.1921	25.5524	25.3555	25.3834	25.5941	25.7296	25.5089	25.2728	25.2084	25.2696	24.6959	25.2945
tr|A2ANU7|A2ANU7_MOUSE Protein Zfp937 OS=Mus musculus GN=Zfp937 PE=2 SV=1		Zfp937	+	2.17845	-1.0846	+	2.80434	-1.43464	+	2.59332	-1.26641			0.468714	-0.276587		0.352178	0.162128		1.01784	0.438715	9	9	1	37.2	37.2	3.8	57.823	0	205.22	953910000	55	A2ANU7	A2ANU7	21.859	22.1442	22.8207	22.2967	21.7968	21.8066	22.5239	21.887	21.8091	21.7968	22.1026	21.6573	22.941	23.304	23.7891
sp|Q60953-2|PML_MOUSE Isoform 2 of Protein PML OS=Mus musculus GN=Pml;tr|F7BTZ2|F7BTZ2_MOUSE Protein PML (Fragment) OS=Mus musculus GN=Pml PE=1 SV=1;sp|Q60953|PML_MOUSE Protein PML OS=Mus musculus GN=Pml PE=1 SV=3;tr|D3Z3A6|D3Z3A6_MOUSE Protein PML OS=Mus	Protein PML	Pml	+	2.19028	3.72677	+	2.26705	3.96128	+	2.29076	4.6881	YES		0.112319	0.383979		0.334016	-1.02571		0.496844	-1.40969	17	17	17	24.1	24.1	24.1	93.262	0	171.03	912990000	46	Q60953-2;F7BTZ2;Q60953;D3Z3A6;D3YXR5;D3Z2V0;F6XUT1	Q60953-2;F7BTZ2;Q60953;D3Z3A6;D3YXR5	24.241	22.7636	22.0637	19.9793	24.4425	23.7194	22.033	20.3885	25.6431	24.4461	23.4135	21.1836	18.5287	17.9424	18.7124
sp|Q8BG17|NOL12_MOUSE Nucleolar protein 12 OS=Mus musculus GN=Nol12 PE=1 SV=1	Nucleolar protein 12	Nol12		0.228521	-0.500626		0.801851	0.877261		0.58473	0.548717			0.351114	0.646365		0.0217494	0.0384889		0.368283	-0.607876	2	2	2	12.4	12.4	12.4	25.356	0	2.9359	35342000	3	Q8BG17	Q8BG17	19.908	18.8588	18.0529	16.9649	20.3167	17.9681	18.8187	19.2665	18.9742	18.6872	18.4869	20.0678	18.6744	20.7769	18.0267
sp|P17141|ZFP37_MOUSE Zinc finger protein 37 OS=Mus musculus GN=Zfp37 PE=2 SV=4	Zinc finger protein 37	Zfp37		0.888468	-0.597719	+	2.47887	-1.44812	+	1.36831	-0.98352			0.423981	-0.34726		0.600763	-0.332717		0.0149158	0.0145431	7	7	7	21.7	21.7	21.7	67.226	0	96.47	3522900000	102	P17141	P17141	23.5007	23.9763	24.7784	24.6029	23.7398	23.8682	23.4162	24.4451	24.0019	23.9623	24.6153	24.2207	24.4621	25.0124	24.5886
tr|B9EHK7|B9EHK7_MOUSE Homeo box A1 OS=Mus musculus GN=Hoxa1 PE=2 SV=1;sp|P09022|HXA1_MOUSE Homeobox protein Hox-A1 OS=Mus musculus GN=Hoxa1 PE=1 SV=2	Homeobox protein Hox-A1	Hoxa1		0.0606123	0.0379543		0.969018	-0.693687		0.642637	-0.514076			0.333441	-0.263395		0.0281688	0.0343795		0.359081	0.297775	7	7	7	41.4	41.4	41.4	36.624	0	323.31	6582500000	135	B9EHK7;P09022;D3Z4E1;P09022-2	B9EHK7;P09022	25.7184	25.6925	25.563	24.941	25.7711	25.5257	25.0841	24.4804	25.7868	25.5203	25.0325	24.3842	25.0631	25.5626	25.5516
sp|Q9D0M3-2|CY1_MOUSE Isoform 2 of Cytochrome c1, heme protein, mitochondrial OS=Mus musculus GN=Cyc1;sp|Q9D0M3|CY1_MOUSE Cytochrome c1, heme protein, mitochondrial OS=Mus musculus GN=Cyc1 PE=1 SV=1	Cytochrome c1, heme protein, mitochondrial	Cyc1		0.151276	-0.461502		0.0876085	0.295462		0.297812	1.04702			0.078371	0.220191		0.00945151	0.0313973		0.0598773	-0.188794	4	4	4	11.3	11.3	11.3	29.497	0	42.69	579250000	24	Q9D0M3-2;Q9D0M3	Q9D0M3-2;Q9D0M3	21.9909	22.403	19.3211	22.0837	22.2289	22.6167	19.5384	22.2955	22.6594	22.626	19.0893	22.1792	22.5258	22.4939	23.4026
sp|Q61818-2|RAI1_MOUSE Isoform 2 of Retinoic acid-induced protein 1 OS=Mus musculus GN=Rai1;sp|Q61818|RAI1_MOUSE Retinoic acid-induced protein 1 OS=Mus musculus GN=Rai1 PE=1 SV=3	Retinoic acid-induced protein 1	Rai1		0.40831	0.937321	+	3.23138	3.47631	+	2.77962	2.42786	YES		1.09365	2.05994	+	1.60178	0.811595		0.614917	-1.24835	5	5	5	3.6	3.6	3.6	196.08	0	55.86	160090000	16	Q61818-2;Q61818	Q61818-2;Q61818	20.9516	21.521	19.5396	17.2416	22.4767	21.7688	21.3423	21.9057	21.3014	20.9139	20.737	21.2949	19.7133	19.1344	18.4838
sp|Q6GQR8|ZN329_MOUSE Zinc finger protein 329 OS=Mus musculus GN=Znf329 PE=1 SV=2	Zinc finger protein 329	Znf329		0.710106	-1.13783		0.757519	-0.676752		0.398359	-0.504502			0.472154	0.836451		0.0347542	0.0302205		0.462484	-0.806231	6	5	5	13.2	11.5	11.5	59.831	0	10.047	169480000	23	Q6GQR8;D3Z6L7	Q6GQR8	17.3356	18.6997	20.5141	20.4594	20.093	19.4708	20.15	20.6408	19.5254	20.2896	20.1462	20.2725	19.9848	20.3377	20.5904
sp|P62264|RS14_MOUSE 40S ribosomal protein S14 OS=Mus musculus GN=Rps14 PE=1 SV=3;tr|D3YVF4|D3YVF4_MOUSE 40S ribosomal protein S14 (Fragment) OS=Mus musculus GN=Rps14 PE=1 SV=1;tr|D3Z7I1|D3Z7I1_MOUSE 40S ribosomal protein S14 (Fragment) OS=Mus musculus GN=	40S ribosomal protein S14	Rps14	+	2.19228	3.02683	+	2.53232	2.90649	+	1.79939	2.70502	YES		0.487845	0.805857		0.284684	0.245849		0.315821	-0.560008	4	4	4	51	51	51	16.273	0	7.0551	261150000	16	P62264;D3YVF4;D3Z7I1	P62264;D3YVF4;D3Z7I1	21.9641	22.2039	19.3565	22.332	22.1625	21.932	21.9578	23.0276	21.7988	22.1873	21.4759	22.6346	17.9814	18.7866	18.1431
sp|P20152|VIME_MOUSE Vimentin OS=Mus musculus GN=Vim PE=1 SV=3;tr|A0A0A6YWC8|A0A0A6YWC8_MOUSE Vimentin OS=Mus musculus GN=Vim PE=1 SV=1	Vimentin	Vim	+	2.20375	1.24131		0.685343	0.7355		0.221832	0.43705	YES		0.138297	-0.128308		0.116916	-0.127419		0.000858775	0.000888348	15	15	15	50.9	50.9	50.9	53.687	0	50.315	1815800000	92	P20152;A0A0A6YWC8;A2AKJ2	P20152;A0A0A6YWC8	23.9174	24.4246	23.7063	24.5211	23.569	23.8273	23.7904	24.8696	23.6077	24.268	23.8092	24.8809	23.4252	23.1423	22.5544
sp|Q61624|ZN148_MOUSE Zinc finger protein 148 OS=Mus musculus GN=Znf148 PE=1 SV=2	Zinc finger protein 148	Znf148	+	3.37383	4.98246	+	1.47981	3.58714	+	2.43475	3.92863	YES	+	1.43797	0.588805		0.271448	-0.196582	+	1.58262	-0.785387	8	8	8	14.9	14.9	14.9	88.75	0	43.639	1490600000	51	Q61624	Q61624	24.0899	24.4212	23.8339	24.0022	24.9652	24.5128	24.2398	24.9846	24.9228	24.8052	24.3017	25.459	18.06	21.0939	19.0775
sp|Q9Z1Z0|USO1_MOUSE General vesicular transport factor p115 OS=Mus musculus GN=Uso1 PE=1 SV=2;tr|A0A0J9YUG0|A0A0J9YUG0_MOUSE General vesicular transport factor p115 OS=Mus musculus GN=Uso1 PE=1 SV=1;sp|Q9Z1Z0-4|USO1_MOUSE Isoform 4 of General vesicular tr	General vesicular transport factor p115	Uso1		0.064117	-0.108174		0.0647357	0.148799		0.100667	-0.110923			0.109531	0.207684		0.0140822	0.0251374		0.116861	-0.182547	2	2	2	2.3	2.3	2.3	106.98	0	3.2099	50056000	5	Q9Z1Z0;A0A0J9YUG0;Q9Z1Z0-4;Q9Z1Z0-3;Q9Z1Z0-2	Q9Z1Z0;A0A0J9YUG0;Q9Z1Z0-4;Q9Z1Z0-3;Q9Z1Z0-2	17.4203	18.6191	19.6017	19.2857	17.566	18.9379	19.2571	19.9966	18.743	18.0899	19.5741	19.25	19.1192	19.1199	19.3361
sp|P84228|H32_MOUSE Histone H3.2 OS=Mus musculus GN=Hist1h3b PE=1 SV=2;sp|P68433|H31_MOUSE Histone H3.1 OS=Mus musculus GN=Hist1h3a PE=1 SV=2;tr|F8WI35|F8WI35_MOUSE Histone H3 OS=Mus musculus GN=H3f3a PE=3 SV=1;sp|P84244|H33_MOUSE Histone H3.3 OS=Mus muscu	Histone H3.2;Histone H3.1;Histone H3;Histone H3.3;Histone H3.3C	Hist1h3b;Hist1h3a;H3f3a;H3f3c		0.310062	-0.356253		0.00870197	0.0204215		0.0222265	-0.0731411			0.537269	0.414428		0.0221869	0.0219731		0.359854	-0.392455	13	13	10	84.6	84.6	71.3	15.388	0	323.31	15474000000	146	P84228;P68433;F8WI35;P84244;P02301;E0CZ27;E0CYR7	P84228;P68433;F8WI35;P84244;P02301;E0CZ27	26.6483	26.3	25.4684	25.1871	26.6125	26.2262	26.2005	26.2223	26.7421	26.6301	26.4598	25.3416	26.6407	26.5239	26.6287
tr|D3YYT1|D3YYT1_MOUSE Putative oxidoreductase GLYR1 OS=Mus musculus GN=Glyr1 PE=1 SV=1;sp|Q922P9|GLYR1_MOUSE Putative oxidoreductase GLYR1 OS=Mus musculus GN=Glyr1 PE=1 SV=1	Putative oxidoreductase GLYR1	Glyr1	+	2.23753	2.9486	+	1.6	3.23813	+	2.74828	4.77454	YES		0.104277	0.35798		0.486098	-1.45495		0.843805	-1.81293	7	7	7	18.7	18.7	18.7	60.435	0	78.58	549900000	36	D3YYT1;Q922P9	D3YYT1;Q922P9	23.0972	21.0835	20.9547	19.876	22.9909	23.6028	20.9741	18.8755	24.5447	24.0958	22.8377	20.7848	18.4761	17.6672	18.5127
sp|Q3V080|ZN583_MOUSE Zinc finger protein 583 OS=Mus musculus GN=Znf583 PE=2 SV=1	Zinc finger protein 583	Znf583		0.188707	-0.290153		0.18696	0.269247		0.060748	-0.100804			0.0214515	0.0264249		0.01853	0.0209069		0.00445164	-0.00551796	4	3	3	9.9	7.4	7.4	65.709	0	5.826	94580000	10	Q3V080	Q3V080	19.7685	19.7978	19.7122	18.4941	19.8173	19.033	18.9707	20.0574	19.5895	19.7851	19.7609	18.6593	20.4628	19.1586	20.7255
sp|Q3US17|ZNF48_MOUSE Zinc finger protein 48 OS=Mus musculus GN=Znf48 PE=1 SV=2	Zinc finger protein 48	Znf48		0.298242	-0.19875		0.144938	-0.191545	+	1.81407	-0.851327			0.497104	-0.379446		0.0697711	0.0735092	+	1.58307	0.452955	15	15	15	43	43	43	64.599	0	36.709	1248200000	63	Q3US17	Q3US17	23.309	23.2506	23.2601	23.44	23.684	23.0191	22.008	23.0308	23.1997	22.9666	22.7825	22.4991	24.2074	23.526	23.462
tr|E9Q1R5|E9Q1R5_MOUSE Voltage-dependent P/Q-type calcium channel subunit alpha OS=Mus musculus GN=Cacna1a PE=1 SV=1;sp|P97445|CAC1A_MOUSE Voltage-dependent P/Q-type calcium channel subunit alpha-1A OS=Mus musculus GN=Cacna1a PE=1 SV=2	Voltage-dependent P/Q-type calcium channel subunit alpha-1A	Cacna1a		0.96368	0.919053		0.84848	0.676221		0.678529	0.568004			0.17098	-0.231519		0.011412	0.0176334		0.178393	0.249153	16	16	16	6.5	6.5	6.5	262.16	0	323.31	7071300000	195	E9Q1R5;P97445	E9Q1R5;P97445	26.8539	26.6746	25.8134	25.1899	26.6547	26.2927	25.5793	25.0791	26.6988	26.2707	25.6086	24.9572	25.6141	24.8758	24.5592
sp|O35126|ATN1_MOUSE Atrophin-1 OS=Mus musculus GN=Atn1 PE=1 SV=1	Atrophin-1	Atn1		0.0289909	0.0100331		0.206456	-0.110716		0.68693	-0.231138			0.425513	-0.181024		0.0194732	0.0106168		0.736931	0.191641	31	30	30	34.8	34.8	34.8	123.72	0	323.31	23827000000	465	O35126;D3YYE6	O35126	27.4122	27.7476	27.836	27.5748	27.6724	27.4448	27.7248	27.0044	27.6584	27.2474	27.4033	27.4949	27.7597	27.6768	27.4237
sp|Q8BI84|MIA3_MOUSE Melanoma inhibitory activity protein 3 OS=Mus musculus GN=Mia3 PE=1 SV=2;sp|Q8BI84-2|MIA3_MOUSE Isoform 2 of Melanoma inhibitory activity protein 3 OS=Mus musculus GN=Mia3	Melanoma inhibitory activity protein 3	Mia3	+	2.24495	-1.98625		0.935552	-1.57392		1.14986	-1.77202			0.118238	0.232139		0.096588	-0.243412		0.234641	-0.475552	5	5	5	4	4	4	213.67	0	20.01	137230000	20	Q8BI84;Q8BI84-2;J3KMG3;J3KMH5;Q8BI84-3	Q8BI84;Q8BI84-2	17.2384	18.2053	19.1039	18.9055	17.8781	17.4935	20.1761	18.8339	18.1595	17.5565	20.7905	18.8487	19.7615	20.3119	20.5962
tr|K3W4S4|K3W4S4_MOUSE C-Jun-amino-terminal kinase-interacting protein 3 OS=Mus musculus GN=Mapk8ip3 PE=1 SV=1;sp|Q9ESN9-3|JIP3_MOUSE Isoform 1b of C-Jun-amino-terminal kinase-interacting protein 3 OS=Mus musculus GN=Mapk8ip3;sp|Q9ESN9-6|JIP3_MOUSE Isoform	C-Jun-amino-terminal kinase-interacting protein 3	Mapk8ip3		0.669409	-1.20882		0.444563	-0.782295		0.284623	-0.532449			-4.34294e-08	0		0.00319003	0.00663185		0.314841	-0.638622	5	5	5	4.9	4.9	4.9	148.64	0	6.8771	92166000	8	K3W4S4;Q9ESN9-3;Q9ESN9-6;E9Q6B6;E9Q6E0;J3QNR6;Q9ESN9-2;Q9ESN9-5;Q9ESN9-4;Q9ESN9;Q58A65-5;Q58A65-2;Q58A65;D3YWH6;F6SH61;Z4YMB8;A0A0R4J196;F8WH31;E9PUD1;Q58A65-6;Q58A65-3;Q58A65-4	K3W4S4;Q9ESN9-3;Q9ESN9-6;E9Q6B6;E9Q6E0;J3QNR6;Q9ESN9-2;Q9ESN9-5;Q9ESN9-4;Q9ESN9	18.6006	16.9245	20.0112	17.8132	18.7589	18.5952	20.2139	18.3625	19.9451	19.922	17.9688	18.0681	20.3556	17.8574	20.1407
sp|Q80TZ9|RERE_MOUSE Arginine-glutamic acid dipeptide repeats protein OS=Mus musculus GN=Rere PE=1 SV=3;tr|A2A7T3|A2A7T3_MOUSE Arginine-glutamic acid dipeptide repeats protein OS=Mus musculus GN=Rere PE=1 SV=1	Arginine-glutamic acid dipeptide repeats protein	Rere	+	2.25198	-0.31415	+	1.4276	-0.626142		0.808062	-0.390381			0.194827	-0.0949607		0.175844	0.106052		0.553672	0.201013	49	49	33	39.2	39.2	28.6	171.75	0	323.31	43822000000	719	Q80TZ9;A2A7T3	Q80TZ9;A2A7T3	28.1755	28.2381	28.3892	28.0407	28.4198	28.1998	28.2424	27.6017	28.4514	27.8122	27.9792	27.7967	28.5605	28.496	28.4915
tr|A0A087WQ34|A0A087WQ34_MOUSE Mortality factor 4-like protein 1 (Fragment) OS=Mus musculus GN=Morf4l1 PE=1 SV=1;sp|P60762-2|MO4L1_MOUSE Isoform 2 of Mortality factor 4-like protein 1 OS=Mus musculus GN=Morf4l1;sp|P60762|MO4L1_MOUSE Mortality factor 4-like	Mortality factor 4-like protein 1	Morf4l1		0.0267175	-0.0321493		0.511567	-0.759351		0.680966	-1.08318			-4.34294e-08	0		-4.34294e-08	0		-4.34294e-08	0	2	2	2	16.9	16.9	16.9	19.462	0	6.8299	60808000	3	A0A087WQ34;P60762-2;P60762;A0A087WQB0	A0A087WQ34;P60762-2;P60762;A0A087WQB0	18.947	18.4054	19.284	19.0394	19.3143	17.9138	18.8077	17.9192	19.5475	18.4129	19.9478	18.2053	19.0312	18.4077	19.9623
tr|A0A0R3P9C8|A0A0R3P9C8_MOUSE NADH dehydrogenase [ubiquinone] 1 alpha subcomplex subunit 9, mitochondrial OS=Mus musculus GN=Ndufa9 PE=1 SV=1;sp|Q9DC69|NDUA9_MOUSE NADH dehydrogenase [ubiquinone] 1 alpha subcomplex subunit 9, mitochondrial OS=Mus musculus	NADH dehydrogenase [ubiquinone] 1 alpha subcomplex subunit 9, mitochondrial	Ndufa9		-4.34294e-08	0		1.04157	-1.41906		-4.34294e-08	0			-4.34294e-08	0		-4.34294e-08	0		-4.34294e-08	0	2	2	2	6.2	6.2	6.2	42.121	0	5.2432	87208000	8	A0A0R3P9C8;Q9DC69	A0A0R3P9C8;Q9DC69	18.3613	19.4753	18.8956	19.4868	18.7538	19.8725	17.7323	17.7749	19.3744	18.1788	17.8531	18.3841	17.8544	17.8551	18.1396
sp|Q80Z37|TOPRS_MOUSE E3 ubiquitin-protein ligase Topors OS=Mus musculus GN=Topors PE=1 SV=1	E3 ubiquitin-protein ligase Topors	Topors	+	2.25646	3.64375	+	4.99742	5.27118	+	5.34899	4.82808	YES		0.46837	0.841228		0.871482	-0.304956		0.678297	-1.14618	11	11	11	12.5	12.5	12.5	117.08	0	82.643	587430000	32	Q80Z37	Q80Z37	23.2884	23.4229	22.722	19.9847	23.1758	23.2818	22.9013	23.4239	23.8982	23.3842	23.4481	23.2723	17.8693	19.0984	18.6166
sp|Q9CYH6|RRS1_MOUSE Ribosome biogenesis regulatory protein homolog OS=Mus musculus GN=Rrs1 PE=1 SV=1	Ribosome biogenesis regulatory protein homolog	Rrs1	+	2.29506	3.30882	+	1.58462	2.76631	+	1.55521	3.31435	YES		0.0241009	0.0295553		0.0964638	0.125957		0.0732319	0.0964017	9	9	9	31	31	31	41.551	0	63.767	594330000	39	Q9CYH6	Q9CYH6	22.6854	23.818	22.5736	23.3316	23.8249	22.4885	22.7985	23.4148	23.6005	22.9743	21.9695	23.4786	20.3275	21.5632	18.6641
tr|G3XA34|G3XA34_MOUSE Zinc finger protein 316 OS=Mus musculus GN=Zfp316 PE=1 SV=1;sp|Q6PGE4|ZF316_MOUSE Zinc finger protein 316 OS=Mus musculus GN=Znf316 PE=2 SV=1	Zinc finger protein 316	Zfp316;Znf316		1.29917	-0.927809	+	2.65801	-1.08358	+	1.90566	-1.13838			0.344836	-0.320005		0.350751	-0.292727		0.0199005	0.0272775	12	11	11	15.4	14.6	14.6	110.94	0	190.59	833750000	63	G3XA34;Q6PGE4	G3XA34;Q6PGE4	21.2466	22.0947	22.7459	22.7115	21.4787	21.6476	22.1412	22.2511	21.4444	22.1232	22.9421	22.1798	22.8714	23.5055	22.9357
tr|B8JJA7|B8JJA7_MOUSE Protein Zfp942 OS=Mus musculus GN=Zfp942 PE=4 SV=1		Zfp942		0.881023	-1.33151		1.21243	-1.54948		0.50907	-1.03476			-4.34294e-08	0		-4.34294e-08	0		-4.34294e-08	0	2	2	2	6.8	6.8	6.8	57.411	0	30.693	110470000	12	B8JJA7	B8JJA7	18.7337	18.2466	17.3305	18.2808	19.8546	18.2889	18.746	17.7283	17.7633	18.855	18.2849	18.4136	20.7057	20.6697	18.499
tr|E9Q5D5|E9Q5D5_MOUSE WW domain-containing adapter protein with coiled-coil OS=Mus musculus GN=Wac PE=1 SV=1;sp|Q924H7-2|WAC_MOUSE Isoform 2 of WW domain-containing adapter protein with coiled-coil OS=Mus musculus GN=Wac;sp|Q924H7|WAC_MOUSE WW domain-cont	WW domain-containing adapter protein with coiled-coil	Wac	+	2.30291	-2.24627		0.619433	-0.798223		0.729428	-1.15202			1.03636	1.52079		0.247224	0.57597		0.458141	-0.944822	4	4	4	7.7	7.7	7.7	65.053	0	5.6395	150640000	9	E9Q5D5;Q924H7-2;Q924H7;F6R357;E9Q4Y9;E9Q020;Q924H7-3;F7A7S5;F6Z247;E9PZH6	E9Q5D5;Q924H7-2;Q924H7;F6R357;E9Q4Y9;E9Q020;Q924H7-3	19.3486	18.9412	18.6669	16.9861	18.5549	20.1035	21.2522	20.1154	20.232	17.1351	20.3879	19.9672	20.7486	20.7727	20.7587
tr|E9QNX9|E9QNX9_MOUSE Tyrosine-protein kinase receptor OS=Mus musculus GN=Igf1r PE=1 SV=1;sp|Q60751|IGF1R_MOUSE Insulin-like growth factor 1 receptor OS=Mus musculus GN=Igf1r PE=1 SV=3	Tyrosine-protein kinase receptor;Insulin-like growth factor 1 receptor;Insulin-like growth factor 1 receptor alpha chain;Insulin-like growth factor 1 receptor beta chain	Igf1r		0.890113	-0.739264		1.16141	-1.00911		0.0298463	0.0941348			-4.34294e-08	0		-4.34294e-08	0		-4.34294e-08	0	3	3	3	2.3	2.3	2.3	155.28	0	3.9403	54827000	4	E9QNX9;Q60751	E9QNX9;Q60751	18.6519	18.1956	17.4614	18.059	17.5349	18.4212	19.5005	18.695	20.2125	17.4718	19.7448	19.6598	17.9736	18.7982	19.6368
tr|Q69Z88|Q69Z88_MOUSE MKIAA1852 protein (Fragment) OS=Mus musculus GN=Zfp606 PE=1 SV=1;tr|Q7TSV0|Q7TSV0_MOUSE Protein Zfp606 OS=Mus musculus GN=Zfp606 PE=1 SV=1		Zfp606		1.20105	-1.56992		0.21927	0.30545		0.333407	0.531703			-4.34294e-08	0		-4.34294e-08	0		-4.34294e-08	0	4	3	3	7.3	6.1	6.1	85.252	0	6.6154	47521000	6	Q69Z88;Q7TSV0	Q69Z88;Q7TSV0	17.6764	18.5077	17.5035	19.0085	17.9642	19.4016	19.1046	20.0774	20.2537	18.4244	18.1664	19.1765	18.3555	19.7917	21.2402
sp|O08750|NFIL3_MOUSE Nuclear factor interleukin-3-regulated protein OS=Mus musculus GN=Nfil3 PE=1 SV=1	Nuclear factor interleukin-3-regulated protein	Nfil3	+	4.34834	5.69916	+	4.43935	5.3684	+	4.90308	5.7911	YES	+	1.32765	0.981845		0.195051	0.209632	+	1.61186	-0.772213	5	5	5	18.6	18.6	18.6	50.943	0	74.024	1046200000	29	O08750	O08750	23.642	23.8644	23.1895	23.4021	23.9432	24.7045	23.9196	25.4579	23.9831	24.1834	24.0956	24.9246	17.6255	18.3839	18.8482
sp|P62242|RS8_MOUSE 40S ribosomal protein S8 OS=Mus musculus GN=Rps8 PE=1 SV=2	40S ribosomal protein S8	Rps8		0.553925	0.235704		1.05122	-0.291236		0.737856	-0.217193			0.289234	-0.117335		0.00312123	-0.00138903		0.239228	0.115946	9	9	9	75.5	75.5	75.5	24.205	0	243.14	2052400000	82	P62242	P62242	24.0002	24.3948	24.0797	23.6634	24.1045	23.8795	23.9536	23.7311	24.2747	23.9168	23.7065	23.7763	23.4653	23.725	24.0255
sp|P32443|MEOX2_MOUSE Homeobox protein MOX-2 OS=Mus musculus GN=Meox2 PE=2 SV=1	Homeobox protein MOX-2	Meox2		0.391064	1.00939	+	2.69487	2.79736		0.757984	1.55304	YES		1.25763	2.64396		0.552314	1.09779		0.502264	-1.54617	5	5	5	24.8	24.8	24.8	33.506	0	9.6567	245060000	17	P32443	P32443	21.2534	21.7405	18.3664	17.2769	22.7038	21.7827	22.023	22.7037	21.6408	21.9608	22.6272	18.5931	19.4815	18.663	18.4187
tr|G3X9M2|G3X9M2_MOUSE SKI/DACH domain-containing protein 1 OS=Mus musculus GN=Skida1 PE=4 SV=1;sp|Q80YR3|SKDA1_MOUSE SKI/DACH domain-containing protein 1 OS=Mus musculus GN=Skida1 PE=2 SV=1	SKI/DACH domain-containing protein 1	Skida1	+	2.34294	-1.3849	+	2.77632	-1.03308	+	1.34262	-1.0698			0.707115	-0.445716		0.784711	-0.649373		0.167438	-0.203657	19	19	19	38.1	38.1	38.1	98.503	0	323.31	10346000000	230	G3X9M2;Q80YR3;Z4YN47;Z4YLL5	G3X9M2;Q80YR3	25.9546	25.6976	26.0907	24.8793	25.4386	25.2236	25.3742	24.8029	26.1273	26.2646	26.3311	24.714	27.4432	26.865	27.1313
tr|E9QK04|E9QK04_MOUSE Neogenin OS=Mus musculus GN=Neo1 PE=1 SV=1;sp|P97798-5|NEO1_MOUSE Isoform 5 of Neogenin OS=Mus musculus GN=Neo1;sp|P97798-2|NEO1_MOUSE Isoform 2 of Neogenin OS=Mus musculus GN=Neo1;sp|P97798-3|NEO1_MOUSE Isoform 3 of Neogenin OS=Mus	Neogenin	Neo1		0.823266	-1.26678		0.153136	-0.421563		0.698112	-0.927036			0.7543	1.16117		0.00194875	-0.00492907		0.716219	-1.1661	3	3	3	3.9	3.9	3.9	162.92	0	18.154	177700000	8	E9QK04;P97798-5;P97798-2;P97798-3;P97798-4;P97798	E9QK04;P97798-5;P97798-2;P97798-3;P97798-4;P97798	20.1871	18.7656	18.0248	18.14	20.5793	20.489	20.4667	18.2272	20.517	18.0935	20.4743	20.6972	18.3099	20.7604	20.3654
sp|Q8C2Q3|RBM14_MOUSE RNA-binding protein 14 OS=Mus musculus GN=Rbm14 PE=1 SV=1;tr|E9QL13|E9QL13_MOUSE MCG8382, isoform CRA_c OS=Mus musculus GN=Rbm14 PE=1 SV=2;sp|Q8C2Q3-2|RBM14_MOUSE Isoform 2 of RNA-binding protein 14 OS=Mus musculus GN=Rbm14	RNA-binding protein 14	Rbm14		0.474073	0.716012	+	2.73915	2.91938	+	1.98089	1.77104	YES	+	1.91252	1.927		1.07318	0.731401		1.21898	-1.1956	6	6	6	12.6	12.6	12.6	69.448	0	33.815	233600000	20	Q8C2Q3;E9QL13;Q8C2Q3-2	Q8C2Q3;E9QL13;Q8C2Q3-2	20.4795	21.2291	20.3796	18.9817	21.6206	22.6725	21.8183	22.6664	21.0307	22.0745	21.3156	21.4314	20.1319	19.8688	20.1375
sp|P63260|ACTG_MOUSE Actin, cytoplasmic 2 OS=Mus musculus GN=Actg1 PE=1 SV=1;sp|P60710|ACTB_MOUSE Actin, cytoplasmic 1 OS=Mus musculus GN=Actb PE=1 SV=1;tr|E9Q5F4|E9Q5F4_MOUSE Actin, cytoplasmic 1 (Fragment) OS=Mus musculus GN=Actb PE=1 SV=1;tr|G3UZ07|G3UZ	Actin, cytoplasmic 2;Actin, cytoplasmic 2, N-terminally processed;Actin, cytoplasmic 1;Actin, cytoplasmic 1, N-terminally processed;Actin, gamma-enteric smooth muscle;Actin, alpha skeletal muscle;Actin, alpha cardiac muscle 1;Actin, aortic smooth muscle	Actg1;Actb;Actg2;Acta1;Actc1;Acta2		0.556151	-0.608086		0.499548	0.333891		0.0845003	-0.130518			0.71965	0.347325		0.00942349	-0.01051		0.417096	-0.357835	9	9	6	42.4	42.4	29.3	41.792	0	228.57	2162500000	75	P63260;P60710;E9Q5F4;G3UZ07;E9Q1F2;P63268;P68134;P68033;P62737;D3YZY0;G3UYG0;E9Q606;B1ATY1;A0A0U1RQ96;D3Z2K3;F6WX90;F8WGM8;E9Q2D1	P63260;P60710;E9Q5F4;G3UZ07;E9Q1F2;P63268;P68134;P68033;P62737	23.6532	23.3664	23.1617	22.8343	23.391	24.0794	23.459	23.4754	24.1598	24.2064	23.2265	22.8541	23.1189	23.6402	25.2647
tr|Q3V116|Q3V116_MOUSE Polyhomeotic-like protein 1 OS=Mus musculus GN=Phc1 PE=1 SV=1;sp|Q64028-3|PHC1_MOUSE Isoform 3 of Polyhomeotic-like protein 1 OS=Mus musculus GN=Phc1;tr|Q7TT35|Q7TT35_MOUSE Polyhomeotic-like 1 (Drosophila) OS=Mus musculus GN=Phc1 PE=	Polyhomeotic-like protein 1	Phc1		0.216338	0.506009	+	2.93938	4.45082		0.900992	1.35728	YES	+	2.18297	3.7225	+	1.62789	2.9428		0.32657	-0.779701	6	6	6	7.6	7.6	7.6	100.68	0	176.71	273990000	10	Q3V116;Q64028-3;Q7TT35;Q64028-2;Q64028;E0CXV8;F7D980;E0CXA6;E0CYR2;E0CYV8;E0CXC9;E0CXT0;Q64028-4	Q3V116;Q64028-3;Q7TT35;Q64028-2;Q64028;E0CXV8	20.3876	17.8927	20.3893	18.2279	23.8421	24.1705	21.8196	21.9554	20.8153	20.9513	20.4997	17.7501	17.7769	17.5345	20.2581
sp|Q6XBJ3|ONEC2_MOUSE One cut domain family member 2 OS=Mus musculus GN=Onecut2 PE=2 SV=2	One cut domain family member 2	Onecut2		0.120908	-0.145937		0.347098	0.331415		0.0967267	0.13093			0.162553	0.175022		0.010952	-0.0119457		0.168179	-0.186968	19	19	1	40.4	40.4	1.8	54.554	0	323.31	9848300000	240	Q6XBJ3	Q6XBJ3	26.57	26.323	26.3115	25.0897	26.5902	26.3899	26.496	25.5181	26.611	26.4688	26.5118	25.4504	26.7149	25.6334	26.7695
sp|A6H619-2|PHRF1_MOUSE Isoform 2 of PHD and RING finger domain-containing protein 1 OS=Mus musculus GN=Phrf1;sp|A6H619|PHRF1_MOUSE PHD and RING finger domain-containing protein 1 OS=Mus musculus GN=Phrf1 PE=1 SV=2;tr|F7ANA1|F7ANA1_MOUSE PHD and RING finge	PHD and RING finger domain-containing protein 1	Phrf1	+	2.36435	2.08836	+	1.75679	2.29528		0.86139	1.78112	YES		0.224216	-0.306819		0.173669	0.491403		0.358208	0.798222	4	4	4	3.1	3.1	3.1	167.29	0	4.7159	104740000	5	A6H619-2;A6H619;F7ANA1;F6WXS6	A6H619-2;A6H619;F7ANA1	20.743	20.9776	20.7455	21.1505	20.8361	21.3865	19.0117	21.155	21.0775	21.1818	20.9241	17.2404	20.1354	18.6393	18.0229
sp|Q80YR5|SAFB2_MOUSE Scaffold attachment factor B2 OS=Mus musculus GN=Safb2 PE=1 SV=2;tr|F6XJ79|F6XJ79_MOUSE Scaffold attachment factor B2 (Fragment) OS=Mus musculus GN=Safb2 PE=1 SV=1;tr|F6Z0Y5|F6Z0Y5_MOUSE Scaffold attachment factor B2 (Fragment) OS=Mus	Scaffold attachment factor B2	Safb2	+	2.59892	0.525011		0.508945	0.188113		1.09726	0.636235	YES	+	1.95733	-0.299094		1.0426	-0.166155		1.25782	0.132939	77	77	71	63.5	63.5	61.9	111.84	0	323.31	105970000000	1285	Q80YR5;F6XJ79;F6Z0Y5;F6WIZ2;D6RJ78;D6RHP9;F6R703;F6VRR0	Q80YR5;F6XJ79;F6Z0Y5	29.977	30.0791	30.1338	30.154	29.7208	29.7383	30.0017	29.6869	29.8553	29.9309	29.9851	30.041	29.8392	29.5516	29.4011
tr|D3Z614|D3Z614_MOUSE Zinc finger protein 30 OS=Mus musculus GN=Zfp30 PE=4 SV=1;tr|Q78FW7|Q78FW7_MOUSE Brain specifically expressed BSG3 OS=Mus musculus GN=Zfp30 PE=2 SV=1;sp|Q60585|ZFP30_MOUSE Zinc finger protein 30 OS=Mus musculus GN=Zfp30 PE=2 SV=2	Zinc finger protein 30	Zfp30	+	2.37505	-1.34655		0.184007	-0.300827		0.291631	0.295501			0.0234552	-0.0315456		0.954957	-0.710541		1.14947	-0.678995	5	4	4	9	6	6	55.204	0	6.7317	57098000	12	D3Z614;Q78FW7;Q60585	D3Z614;Q78FW7;Q60585	18.9299	18.7958	17.7287	18.111	17.7597	19.0391	18.9246	17.7158	18.9872	18.8216	19.0687	19.404	19.6562	19.5041	19.9421
tr|Q8CF60|Q8CF60_MOUSE Protein Zfp263 OS=Mus musculus GN=Zfp263 PE=1 SV=1;tr|E9PXW0|E9PXW0_MOUSE Protein Zfp263 OS=Mus musculus GN=Zfp263 PE=1 SV=1		Zfp263	+	3.33172	2.0107	+	4.17523	1.51864	+	4.53187	1.34365	YES	+	1.49819	-0.646209	+	1.64043	-0.44452		0.492847	0.20169	17	17	17	40.7	40.7	40.7	77.526	0	125.25	2759700000	75	Q8CF60;E9PXW0;E0CZ03	Q8CF60;E9PXW0	25.649	25.5926	25.574	24.8745	24.9683	24.8883	24.8952	24.3535	25.238	25.3121	25.1547	25.1786	24.0132	23.1094	23.5118
tr|F8WJE3|F8WJE3_MOUSE KAT8 regulatory NSL complex subunit 2 OS=Mus musculus GN=Kansl2 PE=1 SV=1;sp|Q8BQR4-2|KANL2_MOUSE Isoform 2 of KAT8 regulatory NSL complex subunit 2 OS=Mus musculus GN=Kansl2;sp|Q8BQR4|KANL2_MOUSE KAT8 regulatory NSL complex subunit	KAT8 regulatory NSL complex subunit 2	Kansl2	+	1.98168	2.86533	+	3.64741	3.10156	+	3.01377	3.26495	YES	+	1.97137	0.651558		0.617859	0.298154		0.830794	-0.353404	9	9	9	19.5	19.5	19.5	50.555	0	26.285	205970000	25	F8WJE3;Q8BQR4-2;Q8BQR4;Q8BQR4-4	F8WJE3;Q8BQR4-2;Q8BQR4	21.6187	21.4109	21.0913	21.4631	22.1373	22.3893	21.74	21.9236	21.5221	22.2901	21.557	21.6285	16.927	17.6338	20.3543
sp|P01101|FOS_MOUSE Proto-oncogene c-Fos OS=Mus musculus GN=Fos PE=1 SV=1	Proto-oncogene c-Fos	Fos	+	1.68969	2.20376	+	3.53658	3.63734		0.41242	1.11734	YES	+	2.04596	2.48096		1.27014	2.44573		0.010329	-0.0352306	3	3	3	11.3	11.3	11.3	40.838	0	5.8268	124940000	10	P01101	P01101	18.6938	20.9852	18.3148	19.51	21.4398	21.7398	21.5797	22.6685	17.6677	21.0628	21.1634	17.7509	17.5598	16.0217	17.538
tr|Q7TMN8|Q7TMN8_MOUSE MCG144734, isoform CRA_a OS=Mus musculus GN=Zfp420 PE=1 SV=1		Zfp420	+	2.39818	-1.09019	+	3.42682	-1.36054	+	2.69556	-1.28919			0.481905	0.157688		0.206216	-0.101623		0.664148	-0.259311	12	12	11	22.5	22.5	20.1	67.043	0	80.419	839470000	71	Q7TMN8;Q3UFF8;Q5NC63;Q80ZX2	Q7TMN8	21.5669	21.5472	21.801	21.9544	21.585	21.9979	22.0952	21.8221	21.5538	21.9517	22.3208	22.0806	23.1794	22.1947	23.0677
sp|Q9EPQ8-2|TCF20_MOUSE Isoform 2 of Transcription factor 20 OS=Mus musculus GN=Tcf20;sp|Q9EPQ8|TCF20_MOUSE Transcription factor 20 OS=Mus musculus GN=Tcf20 PE=1 SV=3	Transcription factor 20	Tcf20	+	2.39826	3.35029	+	3.67124	3.87863	+	3.86945	4.02732	YES		0.364708	0.472026		0.0442237	-0.0435781		0.432725	-0.515604	24	24	24	20.4	20.4	20.4	213.56	0	93.324	1581100000	120	Q9EPQ8-2;Q9EPQ8	Q9EPQ8-2;Q9EPQ8	24.8883	25.3472	23.4671	23.4439	25	24.1043	24.5612	25.3693	24.1975	25.0819	25.0664	24.8631	21.9189	19.7676	21.8545
sp|Q3URU2|PEG3_MOUSE Paternally-expressed gene 3 protein OS=Mus musculus GN=Peg3 PE=1 SV=1;sp|Q3URU2-2|PEG3_MOUSE Isoform 2 of Paternally-expressed gene 3 protein OS=Mus musculus GN=Peg3	Paternally-expressed gene 3 protein	Peg3	+	2.40357	0.865313	+	3.03194	0.87756	+	1.76837	0.462274	YES		0.596225	-0.179024		0.0107535	-0.00352383		0.482055	0.1755	31	31	31	29.9	29.9	29.9	178.93	0	99.452	3563600000	171	Q3URU2;Q3URU2-2;D6RGA4	Q3URU2;Q3URU2-2	25.3424	25.6692	25.1375	25.082	25.2309	25.1488	24.9936	25.1418	25.267	25.2547	24.8449	25.1626	24.5929	24.0866	24.3801
tr|E9Q624|E9Q624_MOUSE Protein Zfp644 OS=Mus musculus GN=Zfp644 PE=1 SV=1;tr|E9QA22|E9QA22_MOUSE Protein Zfp644 OS=Mus musculus GN=Zfp644 PE=1 SV=1		Zfp644	+	3.43634	2.4602	+	4.74571	3.99665	+	2.92167	3.20679	YES	+	1.95852	1.1591	+	1.65808	0.705161		0.679682	-0.453938	11	11	11	11.3	11.3	11.3	144.99	0	57.428	1587700000	79	E9Q624;E9QA22;Q3UMJ0;E9QA23	E9Q624;E9QA22	24.3301	24.492	23.5951	23.3529	25.1021	25.2197	24.6656	25.4191	24.4836	24.6226	23.9075	24.5722	21.8098	21.3024	21.8173
tr|E9QAE4|E9QAE4_MOUSE Histone-lysine N-methyltransferase, H3 lysine-36 and H4 lysine-20-specific OS=Mus musculus GN=Nsd1 PE=1 SV=1;sp|O88491|NSD1_MOUSE Histone-lysine N-methyltransferase, H3 lysine-36 and H4 lysine-20 specific OS=Mus musculus GN=Nsd1 PE=1	Histone-lysine N-methyltransferase;Histone-lysine N-methyltransferase, H3 lysine-36 and H4 lysine-20 specific	Nsd1	+	2.41868	1.86981		0.477502	0.788615	+	1.75131	1.97894	YES		0.77017	-1.20163		0.367974	-0.768184		0.338959	0.433443	4	4	4	2	2	2	296.36	0	18.609	58786000	8	E9QAE4;O88491	E9QAE4;O88491	19.4993	20.3697	20.1327	20.2129	17.4767	19.4351	17.8103	20.686	20.2158	18.1272	19.7832	20.3546	18.5895	17.1687	18.7967
tr|B1AWL2|B1AWL2_MOUSE Protein Zfp462 OS=Mus musculus GN=Zfp462 PE=1 SV=1		Zfp462	+	2.42621	2.30075	+	2.05845	2.23136	+	4.3031	2.50151	YES		0.211315	0.269866		0.209089	-0.250695		1.2153	-0.52056	43	43	21	22.3	22.3	9.9	282.71	0	323.31	8503700000	316	B1AWL2	B1AWL2	26.4348	27.0602	26.423	26.087	26.8894	27.4465	25.4193	27.3293	26.7615	27.0808	27.2395	27.0054	22.9829	24.0114	24.8084
tr|A0A0G2JH06|A0A0G2JH06_MOUSE Histone-lysine N-methyltransferase SETD2 (Fragment) OS=Mus musculus GN=Setd2 PE=1 SV=1;sp|E9Q5F9-2|SETD2_MOUSE Isoform 2 of Histone-lysine N-methyltransferase SETD2 OS=Mus musculus GN=Setd2;sp|E9Q5F9|SETD2_MOUSE Histone-lysin	Histone-lysine N-methyltransferase SETD2	Setd2		0.0366768	0.0790782	+	3.6517	2.98268		0.363935	0.557636	YES	+	2.32253	2.56957	+	1.68151	1.82168		0.449452	-0.747886	5	5	5	5.1	5.1	5.1	143.44	0	6.823	96072000	5	A0A0G2JH06;E9Q5F9-2;E9Q5F9	A0A0G2JH06;E9Q5F9-2;E9Q5F9	20.232	19.0106	17.7539	18.3662	22.161	21.2831	21.195	21.002	20.0265	18.2245	19.4036	20.6998	18.602	19.3839	17.3503
sp|O08789|MNT_MOUSE Max-binding protein MNT OS=Mus musculus GN=Mnt PE=2 SV=2;tr|Q5SWE2|Q5SWE2_MOUSE Max-binding protein MNT (Fragment) OS=Mus musculus GN=Mnt PE=4 SV=1	Max-binding protein MNT	Mnt	+	2.42849	-0.747024	+	1.40199	-0.694144		0.612749	-0.505258			0.256135	-0.121181		0.897432	-0.521812		0.657506	-0.400631	8	8	8	14.7	14.7	14.7	63.273	0	102.2	897980000	63	O08789;Q5SWE2	O08789;Q5SWE2	22.5841	22.3563	22.3705	21.9385	22.3072	22.3648	22.3159	21.7767	23.0001	22.0731	23.2462	22.5324	23.1834	23.2157	22.8199
tr|A0A0R4J1I0|A0A0R4J1I0_MOUSE REST corepressor 2 OS=Mus musculus GN=Rcor2 PE=1 SV=1;sp|Q8C796|RCOR2_MOUSE REST corepressor 2 OS=Mus musculus GN=Rcor2 PE=1 SV=1	REST corepressor 2	Rcor2	+	2.44564	2.8488	+	3.45017	3.85186		0.891739	2.09567	YES		0.772342	0.985114		0.44446	1.06284		0.0229133	0.0777221	8	8	8	30.5	30.5	30.5	53.304	0	18.671	178540000	18	A0A0R4J1I0;Q8C796	A0A0R4J1I0;Q8C796	21.2984	21.362	21.1184	19.1017	21.7437	22.398	21.8342	20.8451	22.307	21.6499	20.9146	17.6981	18.5128	17.924	17.9524
sp|Q5SF07|IF2B2_MOUSE Insulin-like growth factor 2 mRNA-binding protein 2 OS=Mus musculus GN=Igf2bp2 PE=1 SV=1	Insulin-like growth factor 2 mRNA-binding protein 2	Igf2bp2	+	2.44589	-1.54637	+	1.42959	-1.04564		1.04346	-1.12662			0.962908	0.511327		0.118404	-0.0928836		1.09153	-0.60421	19	19	1	39.4	39.4	3.2	65.583	0	323.31	8579500000	233	Q5SF07	Q5SF07	24.9326	24.6186	25.1172	24.2544	25.253	25.2307	25.7198	24.7645	25.6695	25.4313	25.5401	24.6986	26.6064	25.613	26.8344
sp|P47911|RL6_MOUSE 60S ribosomal protein L6 OS=Mus musculus GN=Rpl6 PE=1 SV=3;tr|E9PUX4|E9PUX4_MOUSE 60S ribosomal protein L6 OS=Mus musculus GN=Rpl6l PE=3 SV=1	60S ribosomal protein L6	Rpl6;Gm5428		0.31295	-1.34738		0.103744	0.437077		0.0447434	0.213554			0.468314	1.66929		0.00815093	-0.0372887		0.373797	-1.70657	5	5	5	25.3	25.3	25.3	33.509	0	17.543	789490000	22	P47911;E9PUX4;A0A0J9YU32	P47911;E9PUX4	22.7878	22.9429	17.8407	17.8776	23.1021	22.6163	19.934	22.4738	23.5047	23.5525	23.223	17.9951	23.3921	22.5366	22.4423
sp|Q8C0P7|ZN451_MOUSE E3 SUMO-protein ligase ZNF451 OS=Mus musculus GN=Znf451 PE=1 SV=1	Zinc finger protein 451	Znf451	+	2.47862	3.85144	+	3.35322	4.42165	+	3.30922	5.70713	YES		0.83825	1.4096		0.150222	-0.32052		0.919853	-1.73012	15	15	15	21.7	21.7	21.7	120.07	0	323.31	3067900000	100	Q8C0P7;E9Q9H6;A0A0A6YX30	Q8C0P7	25.4134	24.0525	24.0491	22.0512	26.1272	26.0806	24.7941	24.2027	26.7818	26.6105	25.0844	24.01	21.2969	19.3565	19.5425
tr|D3YZC7|D3YZC7_MOUSE Bromodomain-containing protein 8 OS=Mus musculus GN=Brd8 PE=1 SV=1;sp|Q8R3B7-2|BRD8_MOUSE Isoform 2 of Bromodomain-containing protein 8 OS=Mus musculus GN=Brd8;sp|Q8R3B7|BRD8_MOUSE Bromodomain-containing protein 8 OS=Mus musculus GN=	Bromodomain-containing protein 8	Brd8	+	4.97562	5.46833	+	5.35084	6.16905	+	5.87381	6.46554	YES		0.234309	0.116003		0.977402	-0.43077	+	1.61518	-0.546773	9	9	9	16.6	16.6	16.6	95.685	0	70.779	1549200000	44	D3YZC7;Q8R3B7-2;Q8R3B7;D3YZC8	D3YZC7;Q8R3B7-2;Q8R3B7;D3YZC8	24.6274	24.5339	24.3687	24.1458	24.4271	24.9675	24.1549	24.5904	25.2187	25.2292	24.7162	24.6989	19.9756	18.0651	18.96
sp|P63024|VAMP3_MOUSE Vesicle-associated membrane protein 3 OS=Mus musculus GN=Vamp3 PE=1 SV=1;tr|A0A0N4SUV3|A0A0N4SUV3_MOUSE Vesicle-associated membrane protein 1 (Fragment) OS=Mus musculus GN=Vamp1 PE=1 SV=1;tr|D3YTU0|D3YTU0_MOUSE Vesicle-associated memb	Vesicle-associated membrane protein 3;Vesicle-associated membrane protein 1	Vamp3;Vamp1	+	2.51075	-2.60921		0.491899	-1.15069		0.136599	-0.3857			0.887271	1.44805		0.0770835	-0.227097		1.13368	-1.67515	2	2	1	24.3	24.3	15.5	11.48	0	25.443	226940000	25	P63024;A0A0N4SUV3;D3YTU0;Q62442-2;Q62442	P63024;A0A0N4SUV3;D3YTU0;Q62442-2;Q62442	18.9338	18.1119	17.6426	17.8988	18.9091	18.3904	21.8662	19.2136	18.2121	21.1243	20.9525	18.9987	19.531	20.9071	21.8171
sp|Q8CF90|MAFA_MOUSE Transcription factor MafA OS=Mus musculus GN=Mafa PE=1 SV=1	Transcription factor MafA	Mafa	+	2.53662	1.75875	+	2.23713	1.13728		0.0868782	0.0839529	YES		0.635137	-0.479095		0.259615	-0.191154		0.331754	0.287941	8	6	6	22.6	19.2	19.2	37.575	0	47.836	1326600000	53	Q8CF90	Q8CF90	24.1743	24.6276	23.4229	23.4307	23.7459	23.6707	22.8434	23.4791	24.1179	23.8726	23.1723	23.341	21.634	22.4202	21.9968
sp|P61255|RL26_MOUSE 60S ribosomal protein L26 OS=Mus musculus GN=Rpl26 PE=1 SV=1;tr|B1ARA5|B1ARA5_MOUSE 60S ribosomal protein L26 OS=Mus musculus GN=Rpl26 PE=1 SV=1;tr|B1ARA3|B1ARA3_MOUSE 60S ribosomal protein L26 (Fragment) OS=Mus musculus GN=Rpl26 PE=1	60S ribosomal protein L26	Rpl26	+	2.53827	2.88936	+	3.24565	2.6059	+	2.62979	2.47302	YES		0.254854	0.275724		0.603634	0.426991		0.151453	0.151267	11	11	11	65.5	65.5	65.5	17.258	0	292.43	3378700000	91	P61255;B1ARA5;B1ARA3	P61255;B1ARA5;B1ARA3	25.2264	25.5865	24.9369	26.4962	25.5181	25.6541	25.4921	26.6844	25.2068	25.408	25.12	25.906	21.3084	23.1003	23.6024
tr|K3W4Q9|K3W4Q9_MOUSE Golgi-associated PDZ and coiled-coil motif-containing protein OS=Mus musculus GN=Gopc PE=1 SV=1;sp|Q8BH60-2|GOPC_MOUSE Isoform 2 of Golgi-associated PDZ and coiled-coil motif-containing protein OS=Mus musculus GN=Gopc;sp|Q8BH60|GOPC_	Golgi-associated PDZ and coiled-coil motif-containing protein	Gopc		0.117592	0.285443		0.164441	0.424983		0.152189	0.317622			0.181082	0.351066		0.0214024	-0.048491		0.280353	-0.399557	4	4	4	10.4	10.4	10.4	50.636	0	8.5895	134020000	20	K3W4Q9;Q8BH60-2;Q8BH60	K3W4Q9;Q8BH60-2;Q8BH60	18.8766	18.9214	20.3848	20.2035	20.7974	18.0637	20.2395	20.69	20.7718	20.0547	20.3786	18.7795	19.0515	20.3263	20.7294
tr|Q0GE24|Q0GE24_MOUSE GLIS3 OS=Mus musculus GN=Glis3 PE=1 SV=1;sp|Q6XP49|GLIS3_MOUSE Zinc finger protein GLIS3 OS=Mus musculus GN=Glis3 PE=1 SV=2;sp|Q6XP49-2|GLIS3_MOUSE Isoform 2 of Zinc finger protein GLIS3 OS=Mus musculus GN=Glis3	Zinc finger protein GLIS3	Glis3	+	2.65132	1.00441	+	2.68488	1.92752		1.08121	0.641872	YES		0.93929	0.383249	+	1.69302	0.603951		0.669355	0.220702	9	8	8	15.7	14.9	14.9	99.716	0	21.553	684910000	49	Q0GE24;Q6XP49;Q6XP49-2;E0CX93	Q0GE24;Q6XP49;Q6XP49-2	22.7931	23.1766	23.0136	22.6048	23.517	23.6091	22.9372	23.0578	22.6127	22.4782	22.6705	22.9439	21.9885	22.2315	21.5023
sp|P38533-2|HSF2_MOUSE Isoform Beta of Heat shock factor protein 2 OS=Mus musculus GN=Hsf2;sp|P38533|HSF2_MOUSE Heat shock factor protein 2 OS=Mus musculus GN=Hsf2 PE=2 SV=2	Heat shock factor protein 2	Hsf2		0.28022	-0.442009		1.20104	1.19324		0.951275	0.970474			0.843042	0.919681		0.0585045	-0.0523343		1.11208	-0.972015	2	2	2	5.8	5.8	5.8	58.154	0	4.865	45937000	8	P38533-2;P38533	P38533-2;P38533	19.7541	18.9394	17.7871	18.0184	18.9552	20.2556	19.1074	19.8596	19.7259	19.6234	19.4032	19.6346	19.2852	20.1399	17.8459
sp|Q60954-2|MEIS1_MOUSE Isoform 2 of Homeobox protein Meis1 OS=Mus musculus GN=Meis1;tr|H3BLB6|H3BLB6_MOUSE Homeobox protein Meis1 OS=Mus musculus GN=Meis1 PE=1 SV=1;sp|Q60954|MEIS1_MOUSE Homeobox protein Meis1 OS=Mus musculus GN=Meis1 PE=1 SV=1;tr|A0A0A0M	Homeobox protein Meis1	Meis1	+	2.54285	-1.10975	+	1.43722	-0.673523		0.903342	-0.55496			0.691596	0.39462		0.247879	-0.171914		1.0488	-0.566534	12	12	7	41.3	41.3	26.9	50.763	0	323.31	6784300000	137	Q60954-2;H3BLB6;Q60954;A0A0A0MQB8;Q60954-3;V9GXB5	Q60954-2;H3BLB6;Q60954;A0A0A0MQB8;Q60954-3	25.1382	25.104	24.8363	24.3002	25.099	25.0512	25.8269	24.9801	25.7338	25.165	25.7746	24.9716	25.8054	25.9066	26.3133
tr|E9PXL0|E9PXL0_MOUSE Protein FAM222B OS=Mus musculus GN=Fam222b PE=1 SV=1;sp|Q6P539|F222B_MOUSE Protein FAM222B OS=Mus musculus GN=Fam222b PE=2 SV=2	Protein FAM222B	Fam222b		0.613478	-1.22341		0.630187	1.04487	+	1.76281	-2.15808			1.02292	1.64766	+	1.69812	2.01426		0.13306	0.366602	4	4	4	12	12	12	45.522	0	6.1453	151160000	16	E9PXL0;Q6P539	E9PXL0;Q6P539	20.3455	18.1473	20.3188	17.0301	20.8065	20.4373	20.7935	20.3951	18.5021	18.0344	20.3776	17.4611	19.9957	21.108	20.6612
tr|Q9DC47|Q9DC47_MOUSE Protein Zfp869 OS=Mus musculus GN=Zfp869 PE=1 SV=1		Zfp869		0.825199	-1.60942	+	2.99434	-1.37511	+	2.2425	-0.989017			0.408665	0.883254		0.37344	-0.126897		0.478897	-1.01015	8	8	6	18.7	18.7	15.9	61.672	0	31.183	559860000	50	Q9DC47	Q9DC47	21.3097	21.2376	21.8069	17.6855	21.4533	21.4601	21.1343	21.5249	21.6364	21.6518	21.628	21.164	21.6302	22.4265	21.8894
tr|A2A4U6|A2A4U6_MOUSE Protein Zfp334 OS=Mus musculus GN=Zfp334 PE=1 SV=1		Zfp334	+	2.55882	-0.899541	+	2.01763	-1.38253		1.07364	-1.00324			0.0894823	0.0878463		0.226464	-0.259335		0.434122	-0.347181	18	18	18	32	32	32	78.257	0	167.7	2583300000	114	A2A4U6	A2A4U6	23.3675	23.5169	23.6583	22.9803	23.6843	23.9818	22.5137	23.6944	23.3361	24.0025	24.506	23.0671	24.0527	24.457	24.4887
tr|A0A0N4SV71|A0A0N4SV71_MOUSE Cyclic AMP-responsive element-binding protein 5 OS=Mus musculus GN=Creb5 PE=1 SV=1;tr|A0A0N4SUW5|A0A0N4SUW5_MOUSE Cyclic AMP-responsive element-binding protein 5 OS=Mus musculus GN=Creb5 PE=1 SV=1;sp|Q8K1L0-2|CREB5_MOUSE Isof	Cyclic AMP-responsive element-binding protein 5	Creb5		1.22727	0.601433		0.408598	0.147761		0.134837	0.0609889			0.153032	-0.0818295		0.126655	-0.0572753		0.0395241	0.0245543	23	23	10	55.5	55.5	32.5	56.002	0	323.31	55610000000	530	A0A0N4SV71;A0A0N4SUW5;Q8K1L0-2	A0A0N4SV71;A0A0N4SUW5;Q8K1L0-2	28.7711	29.3061	28.4942	29.0061	28.7328	28.8729	28.5626	29.0818	28.7008	28.7113	28.8182	29.249	27.7735	28.5658	28.2253
tr|A2AU89|A2AU89_MOUSE Tumor suppressor p53-binding protein 1 OS=Mus musculus GN=Trp53bp1 PE=1 SV=2;tr|A2AU91|A2AU91_MOUSE Tumor suppressor p53-binding protein 1 OS=Mus musculus GN=Trp53bp1 PE=1 SV=1;sp|P70399-2|TP53B_MOUSE Isoform 2 of Tumor suppressor p5	Tumor suppressor p53-binding protein 1	Trp53bp1;Tp53bp1	+	2.57695	2.38842		1.28472	1.91612		0.894409	1.5876	YES		0.42721	-0.286247		1.18115	-0.528665		0.602366	-0.242418	6	6	6	4.5	4.5	4.5	207.65	0	15.518	296950000	30	A2AU89;A2AU91;P70399-2;P70399-3;P70399;F6ZRL3	A2AU89;A2AU91;P70399-2;P70399-3;P70399;F6ZRL3	21.3365	21.6639	22.1688	22.0194	21.476	21.5413	20.9447	22.0816	22.0317	22.137	22.0364	21.9531	18.9631	18.4368	20.4774
sp|Q9Z148-2|EHMT2_MOUSE Isoform 2 of Histone-lysine N-methyltransferase EHMT2 OS=Mus musculus GN=Ehmt2;sp|Q9Z148-3|EHMT2_MOUSE Isoform 3 of Histone-lysine N-methyltransferase EHMT2 OS=Mus musculus GN=Ehmt2;tr|A2CG76|A2CG76_MOUSE Histone-lysine N-methyltran	Histone-lysine N-methyltransferase EHMT2	Ehmt2		0.736469	1.83642		0.194395	0.611711	+	5.94933	4.46768	YES		0.0725759	-0.322194	+	1.70158	-3.70662	+	1.671	-3.38443	7	7	7	7.8	7.8	7.8	128.42	0	117.88	317830000	7	Q9Z148-2;Q9Z148-3;A2CG76;Q9Z148;H3BIW5;G3UYH7;A2CG77	Q9Z148-2;Q9Z148-3;A2CG76;Q9Z148	18.4236	22.6519	18.1993	18.3687	22.5596	17.5824	18.2715	17.9414	22.8368	23.2262	22.7076	22.4107	18.3984	18.6534	16.9556
sp|Q8VE28|NKD2_MOUSE Protein naked cuticle homolog 2 OS=Mus musculus GN=Nkd2 PE=1 SV=2;sp|Q8VE28-2|NKD2_MOUSE Isoform 2 of Protein naked cuticle homolog 2 OS=Mus musculus GN=Nkd2	Protein naked cuticle homolog 2	Nkd2		1.05558	0.481287		0.540353	0.239065		0.352121	0.214839			0.509184	-0.319249		0.122157	-0.0657439		0.494548	0.253505	26	26	26	48.4	48.4	48.4	51.5	0	204.67	3784600000	194	Q8VE28;Q8VE28-2	Q8VE28;Q8VE28-2	24.583	25.3995	25.5556	25.4007	24.4791	24.741	25.262	25.1796	24.8369	24.8751	25.032	25.1808	24.6781	24.9939	24.7459
sp|Q8K2W9|CN093_MOUSE Uncharacterized protein C14orf93 homolog OS=Mus musculus PE=1 SV=1	Uncharacterized protein C14orf93 homolog		+	2.59989	2.86213	+	4.09125	3.30017	+	2.47039	2.96765	YES		0.514552	0.557045		0.112489	0.0914803		0.447042	-0.465564	6	6	6	27.5	27.5	27.5	58.779	0	19.608	227010000	22	Q8K2W9	Q8K2W9	21.8655	22.0049	21.5095	20.1127	22.328	22.3779	21.4485	21.5663	22.1197	22.0336	21.3387	21.8627	18.5762	18.5161	19.4018
tr|F6WJB7|F6WJB7_MOUSE Ubiquitin carboxyl-terminal hydrolase 34 (Fragment) OS=Mus musculus GN=Usp34 PE=1 SV=1;sp|Q6ZQ93|UBP34_MOUSE Ubiquitin carboxyl-terminal hydrolase 34 OS=Mus musculus GN=Usp34 PE=1 SV=3;sp|Q6ZQ93-4|UBP34_MOUSE Isoform 4 of Ubiquitin c	Ubiquitin carboxyl-terminal hydrolase;Ubiquitin carboxyl-terminal hydrolase 34	Usp34		0.421403	1.35486		0.323462	-0.345299		1.14352	-0.602478			0.293065	0.625995		0.10401	-0.0700531		0.337575	-0.696048	5	5	5	2.4	2.4	2.4	409.82	0	204.58	558100000	35	F6WJB7;Q6ZQ93;Q6ZQ93-4;Q6ZQ93-3;Q6ZQ93-2	F6WJB7;Q6ZQ93;Q6ZQ93-4;Q6ZQ93-3;Q6ZQ93-2	22.479	21.8844	21.9202	18.6604	22.3711	21.6135	21.9892	21.4741	22.3382	21.9039	21.6629	21.8232	18.7491	23.2691	18.5889
tr|Q99K53|Q99K53_MOUSE Protein Zfp111 OS=Mus musculus GN=Zfp111 PE=2 SV=1;tr|Q9R164|Q9R164_MOUSE MCG22852 OS=Mus musculus GN=Zfp111 PE=2 SV=1		Zfp111	+	2.60368	-1.06669	+	3.76428	-1.05982	+	2.63279	-1.02689			0.966689	0.276504		0.111656	0.0508738		0.597337	-0.22563	16	16	9	27.3	27.3	16	79.971	0	134	1984400000	102	Q99K53;Q9R164	Q99K53;Q9R164	22.8966	23.3115	23.2583	22.906	23.3896	23.3446	23.6042	23.1399	23.0265	23.2659	23.6978	23.2846	24.4499	23.6836	24.0621
tr|L7N243|L7N243_MOUSE Protein Gm20939 OS=Mus musculus GN=Gm20939 PE=4 SV=1		Gm20939		0.0248533	-0.0699444		0.398568	-1.23173		0.127596	0.489716			0.596384	-1.1177		0.0192447	-0.0750785		0.37515	1.04262	3	3	3	8.4	8.4	8.4	60.902	0	11.887	364380000	19	L7N243	L7N243	21.1547	21.581	21.3891	19.4297	21.8051	18.3723	19.741	19.1653	21.6629	21.5867	17.0803	19.054	18.4919	21.8442	21.9057
sp|Q8K4P0|WDR33_MOUSE pre-mRNA 3 end processing protein WDR33 OS=Mus musculus GN=Wdr33 PE=1 SV=1	pre-mRNA 3 end processing protein WDR33	Wdr33		0.760205	-0.475187		1.14414	-0.341012		0.385911	-0.476137			0.0821867	0.0490999		0.119523	-0.0762467		0.158524	-0.125347	17	17	17	21.7	21.7	21.7	145.27	0	74.655	1012200000	72	Q8K4P0;D3YX80	Q8K4P0	23.1787	22.5495	22.2058	22.5495	22.632	22.8875	22.5948	22.5654	23.2811	22.8047	22.7215	22.1775	23.5304	22.5458	23.4241
sp|Q8BTV2-2|CPSF7_MOUSE Isoform 2 of Cleavage and polyadenylation specificity factor subunit 7 OS=Mus musculus GN=Cpsf7;sp|Q8BTV2|CPSF7_MOUSE Cleavage and polyadenylation specificity factor subunit 7 OS=Mus musculus GN=Cpsf7 PE=1 SV=2;sp|Q8BTV2-3|CPSF7_MOU	Cleavage and polyadenylation specificity factor subunit 7	Cpsf7		0.248489	-0.812205		0.212073	-0.146989		0.243827	-0.206539			0.688815	1.52007		0.189385	-0.0774026		0.733631	-1.59747	5	5	5	13.4	13.4	13.4	51.056	0	80.882	524360000	21	Q8BTV2-2;Q8BTV2;Q8BTV2-3	Q8BTV2-2;Q8BTV2;Q8BTV2-3	22.4862	17.963	19.2733	21.7988	21.8791	21.5683	22.1608	21.9933	21.7027	22.0833	22.1638	21.9614	18.8025	21.7953	22.3018
sp|Q791T5-2|MTCH1_MOUSE Isoform 2 of Mitochondrial carrier homolog 1 OS=Mus musculus GN=Mtch1;sp|Q791T5|MTCH1_MOUSE Mitochondrial carrier homolog 1 OS=Mus musculus GN=Mtch1 PE=1 SV=1	Mitochondrial carrier homolog 1	Mtch1		0.882379	-1.16242		0.560442	0.891099		0.42984	-0.898845		+	2.09889	1.82857		1.27568	1.5912		-4.34294e-08	0	3	3	3	9.7	9.7	9.7	39.94	0	6.9067	152070000	16	Q791T5-2;Q791T5;D3YXC2	Q791T5-2;Q791T5	19.4478	18.6242	18.1253	18.6937	19.8085	20.7077	21.5494	20.1397	20.4843	18.5831	18.8293	17.9437	18.7593	20.7176	21.13
tr|Z4YKA3|Z4YKA3_MOUSE Heterochromatin protein 1-binding protein 3 OS=Mus musculus GN=Hp1bp3 PE=1 SV=1;tr|Z4YKB8|Z4YKB8_MOUSE Heterochromatin protein 1-binding protein 3 OS=Mus musculus GN=Hp1bp3 PE=1 SV=1;sp|Q3TEA8-3|HP1B3_MOUSE Isoform 3 of Heterochromat	Heterochromatin protein 1-binding protein 3	Hp1bp3		0.29779	0.65847		1.23015	1.80758		0.236666	0.675567			0.425757	0.863808		0.0315004	-0.0820942		0.399942	-0.945902	4	4	4	10.7	10.7	10.7	56.824	0	44.381	193660000	12	Z4YKA3;Z4YKB8;Q3TEA8-3;Q3TEA8-2;Q3TEA8;A2AM65;A2AM62;A2AM63	Z4YKA3;Z4YKB8;Q3TEA8-3;Q3TEA8-2;Q3TEA8;A2AM65	21.284	18.4074	20.8118	18.6242	21.0929	21.5579	20.7595	19.1725	21.4311	21.7235	18.5545	21.202	18.0092	20.5836	19.3446
sp|Q9D823|RL37_MOUSE 60S ribosomal protein L37 OS=Mus musculus GN=Rpl37 PE=3 SV=3	60S ribosomal protein L37	Rpl37		0.0169314	-0.057363		1.28333	-1.63763		0.363853	0.489619			0.187552	-0.450148	+	1.72423	-1.85534		0.806859	-1.40519	5	5	5	26.8	26.8	26.8	11.078	0	6.9213	244920000	10	Q9D823	Q9D823	17.9769	21.2734	20.8662	18.7091	18.4107	20.6541	18.8874	19.0728	21.8812	20.5255	21.3884	20.6513	18.566	18.1447	21.1736
tr|F7AFE4|F7AFE4_MOUSE Protein Zfp433 OS=Mus musculus GN=Zfp433 PE=1 SV=1;tr|A0A0J9YUD4|A0A0J9YUD4_MOUSE Protein Zfp433 OS=Mus musculus GN=Zfp433 PE=1 SV=1		Zfp433	+	2.69994	-1.20084	+	4.21998	-1.57818	+	3.55472	-1.18664			0.122891	-0.0575991		1.0094	-0.286614		0.532086	-0.229015	17	17	15	46.4	46.4	41.1	69.583	0	323.31	1846000000	100	F7AFE4;A0A0J9YUD4;A0A0J9YUB5	F7AFE4;A0A0J9YUD4	22.7978	22.861	23.284	22.5282	22.961	22.5951	22.8863	22.7983	22.9585	22.8533	23.4116	23.1637	24.3185	24.402	23.7654
tr|G5E8I8|G5E8I8_MOUSE Calcium homeostasis endoplasmic reticulum protein OS=Mus musculus GN=Cherp PE=1 SV=1;sp|Q8CGZ0|CHERP_MOUSE Calcium homeostasis endoplasmic reticulum protein OS=Mus musculus GN=Cherp PE=1 SV=1	Calcium homeostasis endoplasmic reticulum protein	Cherp		0.623681	-0.289268		0.62206	-0.346074		0.832304	-0.545464			0.092471	0.0680289		0.102488	-0.085669		0.212628	-0.153698	13	13	13	15.2	15.2	15.2	106.41	0	323.31	10887000000	175	G5E8I8;Q8CGZ0	G5E8I8;Q8CGZ0	26.2971	25.8228	26.2819	25.5954	26.3001	26.2464	26.2671	25.4557	26.3189	26.4176	26.4083	25.4671	26.0576	26.099	26.3507
tr|Q8VCL4|Q8VCL4_MOUSE E3 SUMO-protein ligase ZNF451 OS=Mus musculus GN=Zfp451 PE=1 SV=1		Zfp451	+	5.08914	5.52864	+	5.15484	6.29845	+	5.04125	6.19856	YES	+	1.37397	0.679387		0.0391291	0.0207453	+	1.6738	-0.658642	10	10	10	25.2	25.2	25.2	62.73	0	137.24	1501500000	51	Q8VCL4	Q8VCL4	23.8883	24.6345	24.2989	23.7471	24.3974	25.2175	24.7541	24.9173	24.7706	24.9991	24.6954	24.7383	19.5838	18.2622	18.546
tr|E9QME5|E9QME5_MOUSE E3 ubiquitin-protein ligase TRIM33 OS=Mus musculus GN=Trim33 PE=1 SV=1;tr|E9QP19|E9QP19_MOUSE E3 ubiquitin-protein ligase TRIM33 OS=Mus musculus GN=Trim33 PE=1 SV=1;sp|Q99PP7-2|TRI33_MOUSE Isoform Beta of E3 ubiquitin-protein ligase	E3 ubiquitin-protein ligase TRIM33	Trim33	+	2.72953	3.95666	+	4.41676	5.77561	+	3.83628	4.86055	YES		0.643124	0.999668		0.0615553	0.125524		0.509591	-0.874144	10	9	9	12.2	11.2	11.2	121.68	0	47.492	975650000	46	E9QME5;E9QP19;Q99PP7-2;Q99PP7;A0A0G2JGY5;A0A0G2JE09;A0A0G2JFC3	E9QME5;E9QP19;Q99PP7-2;Q99PP7	24.3469	22.664	22.8311	21.5751	24.739	24.4423	23.6269	22.6075	24.3435	24.5488	23.8632	22.1581	19.2138	19.9473	17.6225
sp|Q9Z2X1|HNRPF_MOUSE Heterogeneous nuclear ribonucleoprotein F OS=Mus musculus GN=Hnrnpf PE=1 SV=3;tr|J3QM80|J3QM80_MOUSE Heterogeneous nuclear ribonucleoprotein F (Fragment) OS=Mus musculus GN=Hnrnpf PE=1 SV=8;sp|Q9Z2X1-2|HNRPF_MOUSE Isoform 2 of Heterog	Heterogeneous nuclear ribonucleoprotein F;Heterogeneous nuclear ribonucleoprotein F, N-terminally processed	Hnrnpf		0.399128	-0.714765	+	1.94801	2.84395		0.788315	1.33703	YES	+	2.13592	2.83069		0.942242	1.42384		0.741434	-1.40685	6	6	5	20	20	17.6	45.729	0	36.359	158990000	11	Q9Z2X1;J3QM80;Q9Z2X1-2;J3QMT0;J3QMV8;J3QP45	Q9Z2X1;J3QM80;Q9Z2X1-2;J3QMT0	18.0431	20.6499	18.0982	18.3696	22.1448	22.2762	21.0993	20.9633	20.6954	21.3633	20.5325	18.197	19.9928	18.066	20.0215
sp|O55201|SPT5H_MOUSE Transcription elongation factor SPT5 OS=Mus musculus GN=Supt5h PE=1 SV=1;sp|O55201-2|SPT5H_MOUSE Isoform 2 of Transcription elongation factor SPT5 OS=Mus musculus GN=Supt5h	Transcription elongation factor SPT5	Supt5h	+	2.73247	3.11965	+	1.9961	3.47266	+	2.42352	2.88014	YES		0.672459	0.398942		0.296101	0.22894		0.17782	-0.170003	8	8	8	10.9	10.9	10.9	120.66	0	13.491	267130000	18	O55201;O55201-2;A0A140LJ34	O55201;O55201-2	21.4732	22.5221	21.5733	21.6755	21.851	22.5652	22.3387	22.0849	22.3273	22.3048	21.1363	22.1556	19.0905	17.9949	20.0219
sp|Q9CQX2|CYB5B_MOUSE Cytochrome b5 type B OS=Mus musculus GN=Cyb5b PE=1 SV=1	Cytochrome b5 type B	Cyb5b		0.14276	-0.372661	+	1.87877	-2.8496		0.0237913	-0.0821238		+	1.5181	-2.19501	+	1.73483	-2.72931		0.245515	-0.534305	3	3	3	37	37	37	16.318	0	32.775	397250000	14	Q9CQX2	Q9CQX2	21.1236	21.4066	21.2099	18.952	19.9339	18.3956	18.1128	17.4698	21.6556	21.9357	22.0308	19.2072	18.6909	21.3179	22.1523
sp|Q9D1J3|SARNP_MOUSE SAP domain-containing ribonucleoprotein OS=Mus musculus GN=Sarnp PE=1 SV=3	SAP domain-containing ribonucleoprotein	Sarnp	+	2.75037	4.77556	+	3.97169	5.74055	+	3.06842	4.86181	YES		0.120286	0.131887		0.459607	-0.451525		1.23922	-0.583412	7	7	7	45.2	45.2	45.2	23.532	0	103.08	887290000	48	Q9D1J3	Q9D1J3	23.352	23.8305	23.7488	23.9483	23.5737	23.7008	23.1677	24.965	24.2574	23.9089	24.1433	24.9038	21.4413	17.2721	18.7031
tr|E9PU88|E9PU88_MOUSE Protein Zfp873 OS=Mus musculus GN=Zfp873 PE=4 SV=1;tr|A0A1B0GT64|A0A1B0GT64_MOUSE Protein Zfp873 OS=Mus musculus GN=Zfp873 PE=4 SV=1		Zfp873		1.15415	-1.23701		1.19745	-1.28303	+	2.99768	-1.55522			0.482785	0.670906		0.267229	0.226408		0.32932	-0.444497	8	8	8	17.5	17.5	17.5	72.324	0	22.307	348890000	22	E9PU88;A0A1B0GT64	E9PU88;A0A1B0GT64	19.7787	20.6772	21.0523	18.5752	20.191	20.5558	21.5898	20.4304	20.3317	20.3687	20.9434	20.2176	21.5236	21.0154	21.3501
sp|Q80W00|PP1RA_MOUSE Serine/threonine-protein phosphatase 1 regulatory subunit 10 OS=Mus musculus GN=Ppp1r10 PE=1 SV=1;sp|Q80W00-2|PP1RA_MOUSE Isoform 2 of Serine/threonine-protein phosphatase 1 regulatory subunit 10 OS=Mus musculus GN=Ppp1r10	Serine/threonine-protein phosphatase 1 regulatory subunit 10	Ppp1r10		0.228245	-0.119307		0.557116	-0.283537		0.541632	-0.333308			0.190487	0.12495		0.115518	-0.0924077		0.391826	-0.217358	28	28	28	39.6	39.6	39.6	94.371	0	323.31	8648100000	284	Q80W00;Q80W00-2;S4R164	Q80W00;Q80W00-2	26.1092	25.6868	25.4519	25.718	26.306	26.1774	25.4551	25.5273	26.2867	26.0236	26.1483	25.3767	25.7119	25.9308	25.5272
tr|Q7M739|Q7M739_MOUSE Nuclear pore complex-associated intranuclear coiled-coil protein TPR OS=Mus musculus GN=Tpr PE=1 SV=1;sp|F6ZDS4|TPR_MOUSE Nucleoprotein TPR OS=Mus musculus GN=Tpr PE=1 SV=1	Nucleoprotein TPR	Tpr	+	2.75638	1.56866	+	1.58739	1.85978		0.879784	1.01699	YES		0.662841	-0.683244		0.480884	-0.547131		0.176353	0.136113	4	4	4	2	2	2	266.92	0	7.8835	132780000	13	Q7M739;F6ZDS4	Q7M739;F6ZDS4	20.7285	21.3711	20.6536	20.5484	20.4332	19.8763	19.0386	21.2205	20.6491	21.3308	20.1956	20.5817	18.5816	19.5466	19.5035
sp|P68369|TBA1A_MOUSE Tubulin alpha-1A chain OS=Mus musculus GN=Tuba1a PE=1 SV=1;sp|P68373|TBA1C_MOUSE Tubulin alpha-1C chain OS=Mus musculus GN=Tuba1c PE=1 SV=1;sp|P05213|TBA1B_MOUSE Tubulin alpha-1B chain OS=Mus musculus GN=Tuba1b PE=1 SV=2;sp|P05214|TBA	Tubulin alpha-1A chain;Tubulin alpha-1C chain;Tubulin alpha-1B chain;Tubulin alpha-3 chain	Tuba1a;Tuba1c;Tuba1b;Tuba3a		0.116157	-0.396497		0.235731	0.417154		0.119731	-0.285232			0.250732	0.474304		0.0406243	-0.093667		0.229853	-0.567971	6	6	3	18	18	7.5	50.135	0	37.457	475920000	42	P68369;P68373;P05213;P05214	P68369;P68373;P05213;P05214	22.424	21.3293	20.7626	19.1259	21.7951	21.6503	21.7563	20.3372	22.6549	22.4437	21.305	19.51	18.1938	21.8366	23.0171
tr|J3QM38|J3QM38_MOUSE Protein Zfp994 OS=Mus musculus GN=Zfp994 PE=1 SV=1		Gm4944		0.248386	0.1886		0.769674	-1.00222		0.0774935	-0.0719457			0.744474	-0.363484		0.165642	-0.096066		0.374302	0.267418	2	2	2	2.7	2.7	2.7	77.43	0.004906	2.3728	44793000	5	J3QM38	J3QM38	18.0908	18.8998	18.8039	19.1542	18.5179	18.3907	18.1659	18.4204	17.9405	18.324	18.8624	18.7521	19.1485	18.5111	18.3228
sp|P30658|CBX2_MOUSE Chromobox protein homolog 2 OS=Mus musculus GN=Cbx2 PE=1 SV=2	Chromobox protein homolog 2	Cbx2	+	1.30574	1.20585	+	3.28385	4.09282		0.373344	0.491713	YES	+	2.189	2.77826	+	1.78861	2.30056		0.294965	-0.477704	6	6	6	17	17	17	54.917	0	13.342	163120000	9	P30658	P30658	19.721	20.3814	18.1516	19.3902	21.9511	23.6406	21.7045	21.461	19.915	20.4361	18.5031	20.7007	17.9303	18.1959	18.0689
tr|A2ATU9|A2ATU9_MOUSE Histone acetyltransferase type B catalytic subunit OS=Mus musculus GN=Hat1 PE=1 SV=1;sp|Q8BY71|HAT1_MOUSE Histone acetyltransferase type B catalytic subunit OS=Mus musculus GN=Hat1 PE=1 SV=1	Histone acetyltransferase type B catalytic subunit	Hat1		1.07724	-1.29597		0.268049	-0.407928		0.265874	-0.449203			0.5945	0.686121		0.10636	-0.0989304		0.86763	-0.785051	3	3	3	7.8	7.8	7.8	50.182	0	7.2656	89482000	13	A2ATU9;Q8BY71	A2ATU9;Q8BY71	19.4993	18.361	17.3595	18.5897	18.322	18.9762	19.8114	19.4445	19.2293	19.2781	18.9289	19.5135	19.5545	19.0338	21.0446
sp|E9Q5G3|KIF23_MOUSE Kinesin-like protein KIF23 OS=Mus musculus GN=Kif23 PE=1 SV=1	Kinesin-like protein KIF23	Kif23	+	3.3672	2.34751	+	6.10989	5.29117	+	3.88469	2.91305	YES	+	5.52634	2.95257	+	4.32797	2.13741	+	1.68168	-0.815153	9	9	9	16.7	16.7	16.7	108.77	0	30.013	321150000	20	E9Q5G3	E9Q5G3	20.2319	20.3384	20.6124	20.9923	23.3786	23.6038	23.5551	23.4478	20.9085	21.8536	21.2147	21.4588	17.4179	18.702	18.5696
tr|A0A0R4J243|A0A0R4J243_MOUSE Sin3 histone deacetylase corepressor complex component SDS3 OS=Mus musculus GN=Suds3 PE=1 SV=1;sp|Q8BR65|SDS3_MOUSE Sin3 histone deacetylase corepressor complex component SDS3 OS=Mus musculus GN=Suds3 PE=1 SV=1	Sin3 histone deacetylase corepressor complex component SDS3	Suds3		0.247053	0.402992	+	3.24229	2.44788	+	2.61456	1.17697	YES		1.03739	1.3248		0.755395	0.259029		0.813789	-1.06577	1	1	1	4.8	4.8	4.8	38.801	0	5.6488	74581000	8	A0A0R4J243;Q8BR65	A0A0R4J243;Q8BR65	20.1151	20.6368	18.507	17.9134	21.0025	20.4969	20.6227	20.3495	20.3708	20.358	20.1223	20.5844	18.906	19.3182	18.6117
tr|D3Z768|D3Z768_MOUSE Mastermind-like domain-containing protein 1 OS=Mus musculus GN=Mamld1 PE=1 SV=3;sp|P0C6A2|MAMD1_MOUSE Mastermind-like domain-containing protein 1 OS=Mus musculus GN=Mamld1 PE=3 SV=1	Mastermind-like domain-containing protein 1	Mamld1	+	2.75898	-1.17215	+	2.61942	-1.59371	+	1.45117	-0.925098			0.00786624	0.00819445		0.0321227	-0.0313997		0.0550104	-0.0395942	8	8	8	13.2	13.2	13.2	83.39	0	63.783	2712300000	69	D3Z768;P0C6A2	D3Z768;P0C6A2	23.3633	23.4004	24.0705	23.2083	23.6742	23.1014	24.2798	23.0199	23.6848	23.0625	23.6417	23.8119	24.4855	24.5326	24.7693
sp|Q9CZJ1|UTP11_MOUSE Probable U3 small nucleolar RNA-associated protein 11 OS=Mus musculus GN=Utp11 PE=2 SV=1	Probable U3 small nucleolar RNA-associated protein 11	Utp11l		0.99007	1.6985	+	3.24591	2.26198		1.22418	1.77172	YES		1.23308	2.00952		0.893898	1.2989		0.284267	-0.710616	5	5	5	27.3	27.3	27.3	30.55	0	6.9287	179800000	13	Q9CZJ1	Q9CZJ1	21.2637	21.425	18.6759	18.4772	21.5617	21.4993	21.9397	22.8791	21.2568	21.9287	20.6563	18.8423	17.2535	18.6994	18.9086
tr|E9QM14|E9QM14_MOUSE E3 ubiquitin-protein ligase Hakai OS=Mus musculus GN=Cbll1 PE=1 SV=1;sp|Q9JIY2|HAKAI_MOUSE E3 ubiquitin-protein ligase Hakai OS=Mus musculus GN=Cbll1 PE=1 SV=1;sp|Q9JIY2-3|HAKAI_MOUSE Isoform 3 of E3 ubiquitin-protein ligase Hakai OS	E3 ubiquitin-protein ligase Hakai	Cbll1		0.546992	-0.228362		0.983071	-0.460316	+	2.49763	-1.02034			0.586324	-0.268715		0.230477	0.130807	+	1.68449	0.399523	13	13	4	38.7	38.7	14.7	46.428	0	323.31	14144000000	169	E9QM14;Q9JIY2;Q9JIY2-3;Q9JIY2-2;Q9JIY2-4	E9QM14;Q9JIY2;Q9JIY2-3;Q9JIY2-2;Q9JIY2-4	26.683	26.5739	26.8662	26.5439	26.6783	26.483	26.6289	25.8019	26.4487	25.9775	26.3946	26.2483	26.9084	27.354	26.8406
sp|Q8CB77|ELOA1_MOUSE Transcription elongation factor B polypeptide 3 OS=Mus musculus GN=Tceb3 PE=1 SV=3	Transcription elongation factor B polypeptide 3	Tceb3	+	2.76634	-0.906843	+	1.77168	-0.502505	+	3.00724	-0.854316			0.690287	0.252794		0.11107	0.0421653		0.718976	-0.210629	14	14	14	26.5	26.5	26.5	87.16	0	271.93	1484800000	97	Q8CB77	Q8CB77	22.7202	23.1833	22.7704	23.1827	23.1383	23.3112	23.5005	22.918	23.0196	23.1467	23.3393	23.1936	23.994	23.9848	23.9687
sp|O88566|AXIN2_MOUSE Axin-2 OS=Mus musculus GN=Axin2 PE=1 SV=2;tr|A2ABR0|A2ABR0_MOUSE Axin-2 OS=Mus musculus GN=Axin2 PE=1 SV=1	Axin-2	Axin2		0.0501847	0.0257053		0.220106	0.141299		0.359766	-0.123706		+	1.51516	-0.640577	+	1.79164	-0.670752		0.0623242	-0.0301743	16	16	16	29	29	29	92.905	0	67.331	1447800000	106	O88566;A2ABR0;A2ABQ8;A2ABQ9;A2ABQ7	O88566;A2ABR0	23.9846	23.7301	23.8957	23.3433	23.3624	22.8557	23.4408	22.7325	23.9382	23.8933	23.7327	23.5101	23.4887	24.0143	23.6477
tr|Q8BPN4|Q8BPN4_MOUSE Transcription factor AP-2, alpha, isoform CRA_c OS=Mus musculus GN=Tfap2a PE=1 SV=1;tr|A0A0R4J1E6|A0A0R4J1E6_MOUSE Transcription factor AP-2-alpha OS=Mus musculus GN=Tfap2a PE=1 SV=1;sp|P34056-3|AP2A_MOUSE Isoform 3 of Transcription	Transcription factor AP-2-alpha	Tfap2a		0.0183697	0.0389566		0.109445	-0.142665		0.0441929	-0.0636129			0.465966	0.580728		0.079739	-0.113863		0.496222	-0.694591	5	5	3	16.5	16.5	7.9	47.077	0	21.739	155520000	19	Q8BPN4;A0A0R4J1E6;P34056-3;P34056;P34056-4;P34056-2;E9Q5N4;Q8CE69;Q6VUP9;Q61313	Q8BPN4;A0A0R4J1E6;P34056-3;P34056;P34056-4;P34056-2	20.1774	19.9656	20.0263	18.1451	19.5662	20.9439	19.9014	20.2259	20.3755	20.9831	20.6723	19.0619	17.9872	20.3962	20.0667
tr|E9QAS4|E9QAS4_MOUSE Chromodomain-helicase-DNA-binding protein 4 OS=Mus musculus GN=Chd4 PE=1 SV=1;tr|E9QAS5|E9QAS5_MOUSE Chromodomain-helicase-DNA-binding protein 4 OS=Mus musculus GN=Chd4 PE=1 SV=1;sp|Q6PDQ2|CHD4_MOUSE Chromodomain-helicase-DNA-binding	Chromodomain-helicase-DNA-binding protein 4	Chd4	+	2.76877	4.5355	+	3.47036	5.24988	+	4.76992	5.12666	YES		0.522117	1.14479		0.275838	-0.464143		0.970995	-1.60893	20	20	20	12.7	12.7	12.7	216.37	0	152.43	1739800000	73	E9QAS4;E9QAS5;Q6PDQ2;F6WR45;E9PYU4;E9PYL1;A2A8L1;F7C528;E9Q614;B1AR17	E9QAS4;E9QAS5;Q6PDQ2	25.36	23.9722	22.3193	21.9145	24.7505	25.6358	22.7405	25.0184	25.8857	24.6432	24.9042	24.5687	18.6559	19.6673	18.311
sp|Q9D4J7|PHF6_MOUSE PHD finger protein 6 OS=Mus musculus GN=Phf6 PE=1 SV=1;sp|Q9D4J7-2|PHF6_MOUSE Isoform 2 of PHD finger protein 6 OS=Mus musculus GN=Phf6;tr|E9QAG2|E9QAG2_MOUSE PHD finger protein 6 OS=Mus musculus GN=Phf6 PE=1 SV=1	PHD finger protein 6	Phf6		0.57936	-0.243538	+	3.30361	-0.807827	+	2.34088	-0.936834			0.409032	-0.120251		0.16824	0.0511837		0.478911	0.171435	15	15	15	60.7	60.7	60.7	41.139	0	323.31	11164000000	188	Q9D4J7;Q9D4J7-2;E9QAG2	Q9D4J7;Q9D4J7-2;E9QAG2	26.0976	25.8531	26.3256	26.3858	26.0575	25.9513	26.0041	26.1682	25.9739	25.7136	26.2343	26.0545	26.1256	26.8514	26.3658
tr|G3UYZ1|G3UYZ1_MOUSE Immunoglobulin superfamily member 8 OS=Mus musculus GN=Igsf8 PE=1 SV=1;tr|A0A0R4J117|A0A0R4J117_MOUSE Immunoglobulin superfamily member 8 OS=Mus musculus GN=Igsf8 PE=1 SV=1;sp|Q8R366|IGSF8_MOUSE Immunoglobulin superfamily member 8 OS	Immunoglobulin superfamily member 8	Igsf8	+	2.83865	-2.20501	+	1.78975	-1.37124	+	1.77054	-2.40649			0.382237	0.391384		0.849663	1.12418		0.501885	0.732792	5	5	5	13.1	13.1	13.1	58.131	0	234.81	222930000	22	G3UYZ1;A0A0R4J117;Q8R366;D3Z4Q8	G3UYZ1;A0A0R4J117;Q8R366	18.9321	18.8927	19.5118	20.2621	19.9882	19.7496	20.4585	18.968	17.3161	19.5466	18.0607	19.7442	21.0974	21.4954	22.2329
sp|E9Q784|ZC3HD_MOUSE Zinc finger CCCH domain-containing protein 13 OS=Mus musculus GN=Zc3h13 PE=1 SV=1		Zc3h13	+	2.8396	3.06376	+	1.96285	2.69165	+	4.32922	3.41894	YES		0.109351	-0.12462		0.784191	-0.560355		0.58216	-0.435735	13	13	13	11	11	11	203.75	0	27.831	591430000	42	E9Q784	E9Q784	23.2168	23.8444	22.5783	22.6298	22.406	22.8281	22.7387	23.798	23.8291	23.8207	23.098	23.2646	20.5775	20.5656	20.245
sp|E9Q6W4|ZN296_MOUSE Zinc finger protein 296 OS=Mus musculus GN=Znf296 PE=1 SV=1		Zfp296	+	2.86345	3.51428	+	2.7117	3.55491	+	3.81335	3.40798	YES		0.0430815	-0.102477		0.0783907	-0.150538		0.0229237	-0.0480618	6	6	6	22.9	22.9	22.9	47.82	0	25.407	303840000	18	E9Q6W4	E9Q6W4	23.7221	21.886	21.2302	21.1383	23.3321	22.2803	21.0722	20.8822	23.1723	21.6994	21.8885	21.4087	18.2398	18.9152	18.1266
sp|Q6PIJ4|NFRKB_MOUSE Nuclear factor related to kappa-B-binding protein OS=Mus musculus GN=Nfrkb PE=1 SV=1	Nuclear factor related to kappa-B-binding protein	Nfrkb		1.10971	2.89906	+	3.36142	4.44944	+	4.27182	5.54792	YES		0.575679	1.75978		0.0200617	-0.0398974		0.59075	-1.79968	14	14	14	14.1	14.1	14.1	138.76	0	81.954	950240000	50	Q6PIJ4;D6RHP5;D6RD05	Q6PIJ4	24.2605	23.13	22.6354	18.105	24.4519	24.7389	23.2053	22.774	24.7297	24.3213	23.7587	22.52	19.3086	18.8734	19.5385
sp|Q99MH6|NKD1_MOUSE Protein naked cuticle homolog 1 OS=Mus musculus GN=Nkd1 PE=1 SV=1;tr|E9Q5K6|E9Q5K6_MOUSE Protein naked cuticle homolog 1 OS=Mus musculus GN=Nkd1 PE=4 SV=1	Protein naked cuticle homolog 1	Nkd1		0.224695	0.18762		0.204027	0.15188		0.0854196	-0.0578265			0.926325	-0.396104		0.30529	-0.129673		0.827558	0.26643	36	36	36	71.5	71.5	71.5	52.391	0	323.31	119910000000	725	Q99MH6;E9Q5K6	Q99MH6;E9Q5K6	29.7791	30.2748	30.4524	30.245	29.4338	29.6577	30.2005	29.8749	29.7286	29.9028	30.0647	29.9894	29.6269	30.8152	29.4628
sp|Q6P5H2-2|NEST_MOUSE Isoform 2 of Nestin OS=Mus musculus GN=Nes;sp|Q6P5H2|NEST_MOUSE Nestin OS=Mus musculus GN=Nes PE=1 SV=1	Nestin	Nes	+	2.88262	2.37851		0.708083	1.60256		0.912973	1.59801	YES		0.0185477	-0.0448484		0.306376	-0.679846		0.399174	-0.634998	12	12	12	9.2	9.2	9.2	201.77	0	49.779	444810000	46	Q6P5H2-2;Q6P5H2	Q6P5H2-2;Q6P5H2	21.3302	22.167	21.8778	23.1506	20.5232	22.4072	21.48	23.936	21.7853	22.5541	22.2672	24.4591	19.3341	20.1818	19.8361
sp|P48437|PROX1_MOUSE Prospero homeobox protein 1 OS=Mus musculus GN=Prox1 PE=1 SV=2	Prospero homeobox protein 1	Prox1		0.580719	0.875354	+	3.36967	2.72073	+	4.64663	2.78287	YES		1.07018	1.35862		0.640632	0.300965		0.792177	-1.05765	4	4	4	8.8	8.8	8.8	83.125	0	23.203	110060000	10	P48437	P48437	19.483	20.778	20.8026	18.1038	20.8427	21.4771	21.3408	20.9412	20.884	21.2371	20.8424	20.4343	18.978	18.8354	19.6568
tr|Q9CZP3|Q9CZP3_MOUSE Protein Zfp655 OS=Mus musculus GN=Zfp655 PE=1 SV=1		Zfp655		0.825657	0.314386	+	1.95214	0.480168		0.53971	-0.283115		+	1.44436	0.443812	+	1.79399	0.610989		0.379568	0.167177	12	12	12	23.8	23.8	23.8	63.373	0	38.623	1973900000	108	Q9CZP3;A0A0G2JE56;A0A0G2JEF7;A0A0G2JEM1;F7AFH2;Q6P8W7	Q9CZP3	23.5826	23.9248	24.1753	23.962	24.5416	24.545	24.1234	24.21	23.9428	23.3138	23.7879	23.9315	23.2286	23.56	23.6676
sp|P17208|PO4F1_MOUSE POU domain, class 4, transcription factor 1 OS=Mus musculus GN=Pou4f1 PE=2 SV=3	POU domain, class 4, transcription factor 1	Pou4f1		0.719834	-2.03208		0.606142	-1.53292		0.803919	-2.17292			0.00767248	0.0400038		0.0265483	-0.130973		0.0329556	-0.170977	10	5	5	30.6	13.8	13.8	42.767	0	240.84	1558500000	40	P17208	P17208	23.0944	23.2179	23.1197	17.9284	23.2244	22.8086	18.3959	23.0915	18.4001	22.6131	23.6038	23.4274	23.5099	25.0861	23.8898
tr|A0A0A6YW67|A0A0A6YW67_MOUSE MCG23377, isoform CRA_b OS=Mus musculus GN=Gm8797 PE=4 SV=1;tr|E9Q9J0|E9Q9J0_MOUSE Ubiquitin-60S ribosomal protein L40 (Fragment) OS=Mus musculus GN=Uba52 PE=1 SV=1;tr|E9Q4P0|E9Q4P0_MOUSE KxDL motif-containing protein 1 (Frag	Ubiquitin-60S ribosomal protein L40;Ubiquitin;60S ribosomal protein L40;Ubiquitin-40S ribosomal protein S27a;Ubiquitin;40S ribosomal protein S27a;Polyubiquitin-B;Ubiquitin;Polyubiquitin-C;Ubiquitin;Ubiquitin-related 1;Ubiquitin-related 2	Gm8797;Uba52;Kxd1;Ubc;Ubb;Rps27a		0.43775	0.61226		0.048522	0.0892024		0.405836	0.564733			0.202335	0.293225		0.0724707	-0.133639		0.228612	-0.426865	3	3	3	39	39	39	8.7279	0	181.82	16755000000	109	A0A0A6YW67;E9Q9J0;E9Q4P0;E9Q5F6;E9QNP0;Q5SX22;P62984;P62983;P0CG49;P0CG50	A0A0A6YW67;E9Q9J0;E9Q4P0;E9Q5F6;E9QNP0;Q5SX22;P62984;P62983;P0CG49;P0CG50	27.0539	27.62	26.3441	25.401	26.8236	27.7866	26.2978	26.6839	27.6352	28.293	26.5095	25.6887	24.7952	26.5061	26.2892
sp|Q9ESP1|SDF2L_MOUSE Stromal cell-derived factor 2-like protein 1 OS=Mus musculus GN=Sdf2l1 PE=1 SV=2	Stromal cell-derived factor 2-like protein 1	Sdf2l1		0.399679	-0.450822		1.20669	-0.609323		0.0171575	-0.0170574			0.029658	0.0313029		0.210409	-0.135446		0.208735	-0.166749	6	6	6	66.5	66.5	66.5	23.648	0	323.31	3224400000	109	Q9ESP1	Q9ESP1	24.2541	23.6676	25.008	24.6691	24.5278	23.7884	24.6511	24.7567	24.3992	24.3017	24.881	24.6838	23.6599	25.3395	25.3584
tr|G5E924|G5E924_MOUSE Heterogeneous nuclear ribonucleoprotein L (Fragment) OS=Mus musculus GN=Hnrnpl PE=1 SV=1;sp|Q8R081|HNRPL_MOUSE Heterogeneous nuclear ribonucleoprotein L OS=Mus musculus GN=Hnrnpl PE=1 SV=2	Heterogeneous nuclear ribonucleoprotein L	Hnrnpl		0.327629	-0.160471		0.380392	-0.131007		0.322134	-0.126064			0.0387312	0.0155234	+	1.83608	-0.182551		0.719212	-0.198075	15	15	15	35	35	35	66.821	0	323.31	11912000000	177	G5E924;Q8R081;G3UY38;G3UY56	G5E924;Q8R081	26.7441	26.4379	26.2836	26.129	26.5406	26.3247	26.387	26.4044	26.58	26.5544	26.6812	26.5712	26.9479	26.5744	26.558
tr|Q0VGV0|Q0VGV0_MOUSE Protein Zfp568 OS=Mus musculus GN=Zfp568 PE=1 SV=1;tr|E9PYI1|E9PYI1_MOUSE Protein Zfp568 OS=Mus musculus GN=Zfp568 PE=1 SV=1		Zfp568		1.08271	0.648044		0.19406	0.203846		0.208248	0.162323			0.0202998	-0.0268788		0.140659	-0.138674		0.12381	-0.111795	16	16	16	36.4	36.4	36.4	76.986	0	323.31	3161400000	135	Q0VGV0;E9PYI1;A0A140LJ91	Q0VGV0;E9PYI1	25.3953	24.948	24.2139	24.1678	25.5646	24.7275	24.3242	24.0012	25.0348	25.101	24.4858	24.5506	23.9112	23.8951	24.0341
sp|Q810A7|DDX42_MOUSE ATP-dependent RNA helicase DDX42 OS=Mus musculus GN=Ddx42 PE=1 SV=3;sp|Q810A7-2|DDX42_MOUSE Isoform 2 of ATP-dependent RNA helicase DDX42 OS=Mus musculus GN=Ddx42	ATP-dependent RNA helicase DDX42	Ddx42		1.22775	-0.554131		1.08904	-0.447716		1.08482	-0.591774			0.388624	0.259927		0.181995	-0.13921		0.644697	-0.399137	32	32	32	45.9	45.9	45.9	101.96	0	323.31	11262000000	287	Q810A7;Q810A7-2	Q810A7;Q810A7-2	26.2088	25.9563	25.9309	25.2505	26.6091	26.1676	26.0104	25.5991	26.5942	26.4247	26.3044	25.6197	26.6036	26.1339	26.5934
tr|Q3TDV8|Q3TDV8_MOUSE Protein Zfp444 OS=Mus musculus GN=Zfp444 PE=1 SV=1;tr|D3Z1T3|D3Z1T3_MOUSE Protein Zfp444 (Fragment) OS=Mus musculus GN=Zfp444 PE=1 SV=1		Zfp444	+	2.92698	1.49879	+	3.07492	1.47216	+	2.68583	1.81165	YES		0.0341814	0.0281649		0.204674	-0.129694		0.185851	-0.157859	9	9	9	35.6	35.6	35.6	35.836	0	60.225	1026900000	84	Q3TDV8;D3Z1T3;A0A140LI69;E9Q3H2;D3Z688;A0A140LIC1	Q3TDV8;D3Z1T3	24.0013	23.8877	23.2144	22.9634	23.9247	23.4708	23.4337	23.3503	24.1263	23.6982	23.7834	23.0905	21.8673	22.1464	22.0417
tr|A0A1B0GS13|A0A1B0GS13_MOUSE Apoptosis regulator BAX (Fragment) OS=Mus musculus GN=Bax PE=4 SV=1;tr|A0A1B0GT81|A0A1B0GT81_MOUSE Apoptosis regulator BAX OS=Mus musculus GN=Bax PE=4 SV=1;tr|A0A1B0GTA4|A0A1B0GTA4_MOUSE Apoptosis regulator BAX (Fragment) OS=	Apoptosis regulator BAX	Bax	+	2.98131	-2.71598		0.00940834	0.03792		0.132012	-0.569415			1.03376	1.87587		0.0747089	0.323761		0.55139	-1.55211	3	3	3	26.3	26.3	26.3	12.513	0	314.56	324930000	18	A0A1B0GS13;A0A1B0GT81;A0A1B0GTA4;Q07813	A0A1B0GS13;A0A1B0GT81;A0A1B0GTA4;Q07813	19.2987	18.9383	18.2843	17.9891	18.8874	21.5289	22.4802	19.1174	21.0799	22.2602	20.9193	16.4595	22.0256	21.5386	21.4408
tr|A0A0R4IZW9|A0A0R4IZW9_MOUSE Stromal cell-derived factor 2 OS=Mus musculus GN=Sdf2 PE=1 SV=1;sp|Q9DCT5|SDF2_MOUSE Stromal cell-derived factor 2 OS=Mus musculus GN=Sdf2 PE=1 SV=1	Stromal cell-derived factor 2	Sdf2		0.375291	0.287147		1.07776	-0.475245		0.306242	-0.175591			0.569044	-0.272533		0.227956	-0.144189		0.250062	0.128345	8	8	8	47.9	47.9	47.9	23.991	0	66.549	5249800000	106	A0A0R4IZW9;Q9DCT5	A0A0R4IZW9;Q9DCT5	25.0776	25.4789	25.5241	25.6306	25.0548	24.8335	25.0312	25.7016	25.0265	25.0117	25.7131	25.4466	24.2642	25.6166	25.1425
tr|J3QMI2|J3QMI2_MOUSE Protein Zfp799 OS=Mus musculus GN=Zfp799 PE=1 SV=1;tr|Q8BHK4|Q8BHK4_MOUSE Protein Zfp799 OS=Mus musculus GN=Zfp799 PE=1 SV=1		Zfp799		0.13368	0.219164		0.469628	-0.806857		0.203068	-0.662529			0.39335	-0.305298		0.166007	-0.146371		0.509983	0.158926	4	4	4	5.9	5.9	5.9	74.684	0	27.074	173790000	12	J3QMI2;Q8BHK4;A0A0J9YUA4	J3QMI2;Q8BHK4	19.7735	19.8403	19.989	20.2283	19.7703	18.7023	20.0193	20.1181	19.5721	19.696	20.0238	19.9035	20.9451	18.8488	18.5397
sp|Q99KZ6|ZN639_MOUSE Zinc finger protein 639 OS=Mus musculus GN=Znf639 PE=1 SV=1;tr|A0A0A6YY23|A0A0A6YY23_MOUSE Zinc finger protein 639 (Fragment) OS=Mus musculus GN=Zfp639 PE=1 SV=1	Zinc finger protein 639	Znf639;Zfp639		0.81592	-1.88092		0.0401324	0.126834		0.293592	0.902072			0.563553	1.73604		0.0428273	-0.147197		0.701013	-1.88324	6	6	6	14	14	14	55.677	0	10.938	315510000	20	Q99KZ6;A0A0A6YY23;A0A0A6YWH9;A0A0A6YXK4	Q99KZ6;A0A0A6YY23	16.8506	22.0398	18.5	19.163	21.8946	21.6805	18.032	21.8906	21.8482	18.8453	21.8413	21.5516	19.8724	21.4997	21.2584
sp|P17426-2|AP2A1_MOUSE Isoform B of AP-2 complex subunit alpha-1 OS=Mus musculus GN=Ap2a1;sp|P17426|AP2A1_MOUSE AP-2 complex subunit alpha-1 OS=Mus musculus GN=Ap2a1 PE=1 SV=1;tr|A0A0J9YUA7|A0A0J9YUA7_MOUSE AP-2 complex subunit alpha-2 (Fragment) OS=Mus m	AP-2 complex subunit alpha-1	Ap2a1		0.995468	-1.65655		0.795051	-0.972379		0.012625	0.0177574			0.135959	0.226349		0.0909516	-0.148211		0.326691	-0.37456	2	2	1	1.9	1.9	0.9	105.48	0	3.8668	102970000	10	P17426-2;P17426;A0A0J9YUA7	P17426-2;P17426;A0A0J9YUA7	17.9467	17.8557	18.6792	19.466	18.5022	18.4349	20.1448	17.7711	18.8789	19.6721	18.7336	18.1612	19.7146	18.1561	21.51
tr|S4R2I9|S4R2I9_MOUSE Zinc finger protein 532 OS=Mus musculus GN=Zfp532 PE=1 SV=1;sp|Q6NXK2|ZN532_MOUSE Zinc finger protein 532 OS=Mus musculus GN=Znf532 PE=1 SV=1;sp|Q6NXK2-2|ZN532_MOUSE Isoform 2 of Zinc finger protein 532 OS=Mus musculus GN=Znf532	Zinc finger protein 532	Zfp532;Znf532	+	2.98862	0.537948		0.723916	0.274658		0.103545	-0.031827	YES		0.360305	0.0986924		0.7518	0.210953		0.453708	0.112261	12	12	11	12.3	12.3	11.3	141.38	0	109.31	2300000000	117	S4R2I9;Q6NXK2;Q6NXK2-2;S4R1H5	S4R2I9;Q6NXK2;Q6NXK2-2	24.4396	24.3823	24.3527	24.1602	24.6827	24.3793	24.194	24.4736	24.2468	24.3682	24.319	23.9518	23.8583	23.9061	23.6005
tr|E0CYL8|E0CYL8_MOUSE Zinc finger protein 579 (Fragment) OS=Mus musculus GN=Zfp579 PE=1 SV=8;sp|Q80VM4|ZN579_MOUSE Zinc finger protein 579 OS=Mus musculus GN=Znf579 PE=1 SV=1	Zinc finger protein 579	Zfp579;Znf579		1.1682	2.08508		1.28912	2.32321	+	3.2944	2.88023	YES		0.0146413	0.0543938		0.184517	-0.440959		0.218264	-0.495353	2	2	2	7.6	7.6	7.6	25.564	0	10.496	139790000	14	E0CYL8;Q80VM4	E0CYL8;Q80VM4	21.2403	21.2495	21.8075	17.9787	20.3136	20.8633	18.4671	22.8495	20.6097	21.7378	21.1092	20.8006	18.666	18.6194	19.1298
tr|E9Q6T9|E9Q6T9_MOUSE BTB/POZ domain-containing protein KCTD1 OS=Mus musculus GN=Kctd1 PE=1 SV=1		Kctd1	+	2.98986	1.81077	+	1.99805	3.50774	+	1.8743	2.25433	YES		1.19812	1.43336		0.237129	0.508977		0.673237	-0.92438	15	15	15	26.4	26.4	26.4	96.114	0	48.254	470380000	30	E9Q6T9;Q5M956;Q5M956-2;B2RTJ2;Q3URF8	E9Q6T9	21.8874	21.5739	21.2838	20.9419	23.5237	24.0188	22.5719	21.3061	22.3753	23.496	22.9304	20.583	20.2361	19.5454	19.5278
sp|Q61292|LAMB2_MOUSE Laminin subunit beta-2 OS=Mus musculus GN=Lamb2 PE=1 SV=2	Laminin subunit beta-2	Lamb2		0.449884	-0.70922		0.362661	-0.459889		0.159977	-0.378051			0.0987799	0.230071		0.052679	-0.152307		0.131027	-0.382378	8	8	8	6.4	6.4	6.4	196.58	0	32.014	263410000	36	Q61292	Q61292	21.0816	20.4924	21.2922	18.3561	20.4527	21.4046	21.2063	19.0789	21.2353	21.5602	21.8476	18.1087	21.074	20.4323	21.5194
sp|E9Q5K9|YTDC1_MOUSE YTH domain-containing protein 1 OS=Mus musculus GN=Ythdc1 PE=1 SV=2;sp|E9Q5K9-2|YTDC1_MOUSE Isoform 2 of YTH domain-containing protein 1 OS=Mus musculus GN=Ythdc1;sp|E9Q5K9-3|YTDC1_MOUSE Isoform 3 of YTH domain-containing protein 1 OS	YTH domain-containing protein 1	Ythdc1		1.05276	-0.451481		1.29181	-0.355649		0.945815	-0.446935			0.322132	0.159737		0.657303	-0.152428		0.753389	-0.312165	20	20	20	24.9	24.9	24.9	85.648	0	109.37	4564800000	176	E9Q5K9;E9Q5K9-2;E9Q5K9-3;D6RG95	E9Q5K9;E9Q5K9-2;E9Q5K9-3;D6RG95	25.1705	24.8691	24.4041	24.3795	24.9348	25.061	24.8124	24.6539	25.0859	25.0525	25.1203	24.8131	25.4769	25.076	25.1269
sp|A7M7C7|SKOR2_MOUSE SKI family transcriptional corepressor 2 OS=Mus musculus GN=Skor2 PE=1 SV=1	SKI family transcriptional corepressor 2	Skor2		0.307633	-0.728359		0.253591	0.743203		0.279867	0.496244			0.19519	0.439219		0.079037	-0.152586		0.29743	-0.591805	4	4	4	6.1	6.1	6.1	105.61	0	8.4984	357750000	19	A7M7C7	A7M7C7	18.7655	21.2731	21.7559	21.6475	20.4766	20.3644	22.6013	21.7564	20.7192	20.8522	22.6495	21.5882	21.7403	22.1866	22.8389
tr|E9QP00|E9QP00_MOUSE Transformer-2 protein homolog alpha OS=Mus musculus GN=Tra2a PE=1 SV=1;tr|A0A0N4SVC2|A0A0N4SVC2_MOUSE Transformer-2 protein homolog alpha OS=Mus musculus GN=Tra2a PE=1 SV=1;sp|Q6PFR5|TRA2A_MOUSE Transformer-2 protein homolog alpha OS	Transformer-2 protein homolog alpha	Tra2a	+	2.99513	4.84204	+	2.2689	3.50712	+	2.44307	4.665	YES		0.368088	-0.327556		0.653071	-0.682405		0.393428	-0.354849	17	17	15	37.9	37.9	34.8	32.578	0	55.039	1581100000	62	E9QP00;A0A0N4SVC2;Q6PFR5	E9QP00;A0A0N4SVC2;Q6PFR5	24.2793	24.9736	24.5333	24.9167	23.5767	25.0153	23.944	24.8566	24.4287	25.9606	24.4977	25.2351	18.6985	19.3278	22.194
tr|F6ZBR8|F6ZBR8_MOUSE Protein Wiz (Fragment) OS=Mus musculus GN=Wiz PE=1 SV=1;sp|O88286-2|WIZ_MOUSE Isoform S of Protein Wiz OS=Mus musculus GN=Wiz;sp|O88286-3|WIZ_MOUSE Isoform 2 of Protein Wiz OS=Mus musculus GN=Wiz;sp|O88286|WIZ_MOUSE Protein Wiz OS=Mu	Protein Wiz	Wiz	+	3.01981	5.89573	+	4.33029	7.34047	+	4.67214	7.35206	YES		0.522058	0.31951		0.0519787	0.0558391		0.433358	-0.263671	23	23	23	40.5	40.5	40.5	104.46	0	218.07	4084600000	133	F6ZBR8;O88286-2;O88286-3;O88286;G5E8J8	F6ZBR8;O88286-2;O88286-3;O88286;G5E8J8	26.09	25.8327	25.9844	25.7643	26.4728	26.49	25.4225	26.564	26.299	26.5614	25.4148	26.4509	17.6265	21.6763	21.5611
tr|A0A0A6YWU2|A0A0A6YWU2_MOUSE Neural cell adhesion molecule 1 OS=Mus musculus GN=Ncam1 PE=1 SV=1;tr|E9Q589|E9Q589_MOUSE Neural cell adhesion molecule 1 OS=Mus musculus GN=Ncam1 PE=1 SV=1;tr|A0A0A6YY47|A0A0A6YY47_MOUSE Neural cell adhesion molecule 1 OS=Mu	Neural cell adhesion molecule 1	Ncam1	+	1.4848	-0.929234	+	3.70687	-1.48088		0.177006	-0.390249			-4.34294e-08	0	+	1.83679	-0.74852		0.89866	-0.449827	2	2	2	4.5	4.5	4.5	67.305	0	13.395	105810000	11	A0A0A6YWU2;E9Q589;A0A0A6YY47;E9QB01;A0A0A6YY91;P13595-4;P13595-3;P13595-2;P13595	A0A0A6YWU2;E9Q589;A0A0A6YY47;E9QB01;A0A0A6YY91;P13595-4;P13595-3;P13595-2;P13595	18.8696	19.4356	19.0816	18.5982	18.5873	18.7965	18.4161	18.9903	18.9051	19.5665	19.6702	19.6425	19.2642	20.3174	20.482
tr|E9Q150|E9Q150_MOUSE Segment polarity protein dishevelled homolog DVL-3 OS=Mus musculus GN=Dvl3 PE=1 SV=1;tr|E9Q967|E9Q967_MOUSE Segment polarity protein dishevelled homolog DVL-3 OS=Mus musculus GN=Dvl3 PE=1 SV=1;sp|Q61062|DVL3_MOUSE Segment polarity pr	Segment polarity protein dishevelled homolog DVL-3	Dvl3	+	3.06231	-0.857901	+	1.54583	-1.66081	+	3.54382	-1.29945			0.325771	-0.435936		0.299093	-0.403329		0.0754118	0.0326066	4	4	4	6.3	6.3	6.3	76.323	0	11.335	184820000	20	E9Q150;E9Q967;Q61062;Q60838	E9Q150;E9Q967;Q61062	19.6941	19.7627	20.1673	19.6526	19.3178	19.6877	20.6027	17.9247	19.5367	19.8821	20.0015	19.7259	20.8842	20.5349	20.6801
sp|Q9DCE5|PK1IP_MOUSE p21-activated protein kinase-interacting protein 1 OS=Mus musculus GN=Pak1ip1 PE=1 SV=2	p21-activated protein kinase-interacting protein 1	Pak1ip1		0.875785	-0.683773		1.23849	-0.337551		0.212266	-0.279561			0.630154	0.405023		0.273912	-0.167212		0.726959	-0.572235	9	9	9	40.1	40.1	40.1	42.116	0	140.47	5143400000	132	Q9DCE5	Q9DCE5	25.1957	24.8867	24.3444	23.8443	25.0019	25.1104	24.9977	24.7813	25.5131	25.4999	25.065	24.4821	24.6248	25.3061	25.8777
tr|A0A0R4IZX5|A0A0R4IZX5_MOUSE Neurocan core protein OS=Mus musculus GN=Ncan PE=1 SV=1;sp|P55066|NCAN_MOUSE Neurocan core protein OS=Mus musculus GN=Ncan PE=1 SV=1	Neurocan core protein	Ncan	+	3.10736	-2.6363	+	2.3597	-2.22949	+	3.3207	-2.67611			0.280635	-0.351322		0.106059	0.159437		0.592205	0.510759	19	19	19	17.6	17.6	17.6	137.17	0	76.606	1058300000	75	A0A0R4IZX5;P55066	A0A0R4IZX5;P55066	21.363	21.0907	22.1902	21.1628	20.4526	20.7776	22.4448	20.7265	20.2622	20.7869	21.7964	20.9182	24.2804	24.2101	24.7276
sp|Q9JI44|DMAP1_MOUSE DNA methyltransferase 1-associated protein 1 OS=Mus musculus GN=Dmap1 PE=1 SV=1	DNA methyltransferase 1-associated protein 1	Dmap1		0.509772	0.735377		0.811665	1.02947		-4.34294e-08	0			0.647989	1.0033	+	1.87002	2.1457		1.14081	1.1424	2	2	2	8.1	8.1	8.1	53.129	0	17.905	59225000	8	Q9JI44	Q9JI44	20.3266	18.4188	19.1667	18.2745	20.6971	20.6322	18.3296	20.541	18.2367	17.2104	18.0496	18.1203	19.6623	18.1367	17.909
tr|A0A0A6YVU0|A0A0A6YVU0_MOUSE V-type proton ATPase subunit H (Fragment) OS=Mus musculus GN=Atp6v1h PE=1 SV=1;tr|A0A0A6YWP6|A0A0A6YWP6_MOUSE V-type proton ATPase subunit H OS=Mus musculus GN=Atp6v1h PE=1 SV=1;tr|A0A0A6YX18|A0A0A6YX18_MOUSE V-type proton AT	V-type proton ATPase subunit H	Atp6v1h		1.00768	-1.31038		0.5393	-1.13612		0.77869	-1.38693			-4.34294e-08	0		0.0774154	-0.168677		0.06659	-0.151466	1	1	1	14.3	14.3	14.3	16.265	0	22.034	118580000	11	A0A0A6YVU0;A0A0A6YWP6;A0A0A6YX18;Q8BVE3	A0A0A6YVU0;A0A0A6YWP6;A0A0A6YX18;Q8BVE3	17.7859	19.1491	18.442	18.5579	18.0123	18.6113	18.3404	18.902	18.9887	16.4996	18.9495	20.1029	18.5554	19.144	21.3336
sp|P14733|LMNB1_MOUSE Lamin-B1 OS=Mus musculus GN=Lmnb1 PE=1 SV=3	Lamin-B1	Lmnb1	+	3.11612	2.34437	+	1.90671	2.03264	+	1.33726	1.89555	YES		0.217848	0.217405		0.0214295	0.0217757		0.256407	-0.195629	13	12	11	31.1	31.1	27.9	66.785	0	74.864	1034200000	55	P14733	P14733	23.2895	24.1843	23.0022	23.7806	23.4476	23.8086	23.2535	24.6166	23.7144	24.2469	23.4656	23.6122	21.3033	21.512	21.6203
sp|Q3U1J1-2|TFPT_MOUSE Isoform 2 of TCF3 fusion partner homolog OS=Mus musculus GN=Tfpt;sp|Q3U1J1|TFPT_MOUSE TCF3 fusion partner homolog OS=Mus musculus GN=Tfpt PE=1 SV=1;tr|F8WIZ9|F8WIZ9_MOUSE TCF3 fusion partner homolog (Fragment) OS=Mus musculus GN=Tfpt	TCF3 fusion partner homolog	Tfpt	+	3.12182	4.22359	+	4.6995	4.49742	+	4.43826	4.5534	YES		0.563495	0.414364		0.504117	0.276887		0.17624	-0.137477	5	5	5	18.5	18.5	18.5	28.013	0	84.802	429510000	29	Q3U1J1-2;Q3U1J1;F8WIZ9;A0A0U1RPD5;A0A0U1RQ56	Q3U1J1-2;Q3U1J1;F8WIZ9	22.7272	22.731	22.0959	23.4227	23.1583	22.8973	22.8239	23.7546	22.9773	22.8272	22.5363	23.1858	16.6831	19.2809	19.011
tr|Q8C402|Q8C402_MOUSE Lymphoid enhancer binding factor 1, isoform CRA_b OS=Mus musculus GN=Lef1 PE=1 SV=1;tr|D3Z654|D3Z654_MOUSE Lymphoid enhancer binding factor 1, isoform CRA_d OS=Mus musculus GN=Lef1 PE=1 SV=1;sp|P27782|LEF1_MOUSE Lymphoid enhancer-bin	Lymphoid enhancer-binding factor 1	Lef1		0.946318	1.36085	+	2.22457	1.71762	+	1.81586	2.12552	YES	+	2.38626	0.952385		1.28225	0.615321		0.806005	-0.337064	5	5	2	17.8	17.8	4.5	37.041	0	18.919	700690000	32	Q8C402;D3Z654;P27782;P27782-2	Q8C402;D3Z654;P27782;P27782-2	22.7642	22.3367	22.2861	22.5017	23.4091	23.5744	22.929	23.7858	22.4643	22.5413	23.1441	23.0873	19.0984	21.1089	22.4676
sp|P29341|PABP1_MOUSE Polyadenylate-binding protein 1 OS=Mus musculus GN=Pabpc1 PE=1 SV=2	Polyadenylate-binding protein 1	Pabpc1		1.05303	1.14371		0.256189	-0.473637		0.0968191	-0.349238		+	2.39546	-1.5701		0.436509	-0.784169		0.417325	0.785934	5	5	5	11.2	11.2	11.2	70.67	0	29.978	117600000	6	P29341;V9GXG3;Q91YZ8;D3Z5M2;Q62029;A3KFU5;A3KFU8;Q6PHQ9	P29341	20.5547	20.1101	20.0054	19.1462	18.4754	18.1471	18.0485	18.865	20.098	20.047	19.6849	16.8426	17.8551	18.2718	20.0293
tr|G3UVU2|G3UVU2_MOUSE Splicing factor 3A subunit 2 OS=Mus musculus GN=Sf3a2 PE=1 SV=1;sp|Q62203|SF3A2_MOUSE Splicing factor 3A subunit 2 OS=Mus musculus GN=Sf3a2 PE=1 SV=2;tr|D3YW09|D3YW09_MOUSE Splicing factor 3A subunit 2 OS=Mus musculus GN=Sf3a2 PE=1 S	Splicing factor 3A subunit 2	Sf3a2		1.27937	-0.387671		0.581887	-0.265966		1.09478	-0.675315			0.161176	0.0673733		0.273336	-0.176533		0.405878	-0.243906	12	12	12	23.5	23.5	23.5	51.278	0	323.31	27622000000	234	G3UVU2;Q62203;D3YW09;D3Z5A6	G3UVU2;Q62203;D3YW09	27.3418	27.3993	27.3787	26.9301	27.5478	27.2837	27.4645	27.0235	27.4741	26.843	27.9259	27.7825	27.4571	27.7629	27.4576
sp|Q7TQK0-2|CCNT2_MOUSE Isoform 2 of Cyclin-T2 OS=Mus musculus GN=Ccnt2;sp|Q7TQK0|CCNT2_MOUSE Cyclin-T2 OS=Mus musculus GN=Ccnt2 PE=1 SV=1		Ccnt2		0.00511689	-0.00406408		0.519865	-0.376661		0.15288	-0.37103			0.496807	-0.318647		0.174569	-0.177239		0.144058	0.141407	5	4	4	7	4.4	4.4	72.94	0	6.2956	69466000	10	Q7TQK0-2;Q7TQK0	Q7TQK0-2;Q7TQK0	18.7196	18.7136	18.9281	19.505	18.6066	18.5755	19.2528	18.1569	18.7127	18.048	19.6173	18.9228	18.5022	18.937	19.0175
sp|P09405|NUCL_MOUSE Nucleolin OS=Mus musculus GN=Ncl PE=1 SV=2	Nucleolin	Ncl	+	3.1502	5.2585	+	2.41115	4.4799	+	1.88254	3.77188	YES		0.295549	0.480387		0.44053	0.684351		0.0929197	0.203965	4	4	4	8.2	8.2	8.2	76.722	0	152.09	1502600000	31	P09405	P09405	24.9367	24.0798	23.0883	25.6724	24.7638	24.4427	24.4215	26.0708	24.3413	24.1738	22.8175	25.6288	20.2456	20.2106	17.8897
tr|E9Q5T3|E9Q5T3_MOUSE Protein Gm5611 OS=Mus musculus GN=Gm5611 PE=4 SV=2;sp|Q61937|NPM_MOUSE Nucleophosmin OS=Mus musculus GN=Npm1 PE=1 SV=1;tr|Q9DAY9|Q9DAY9_MOUSE Nucleophosmin OS=Mus musculus GN=Npm1 PE=1 SV=1;tr|Q5SQB0|Q5SQB0_MOUSE Nucleophosmin OS=Mus	Nucleophosmin	Gm5611;Npm1	+	3.16119	4.08031		0.538487	1.58984		0.251639	0.971437	YES		1.13527	-2.46794		0.262082	-1.18951		0.37008	1.27842	2	2	2	13.6	13.6	13.6	29.925	0	5.3044	384390000	24	E9Q5T3;Q61937;Q9DAY9;Q5SQB0;Q5SQB5	E9Q5T3;Q61937;Q9DAY9;Q5SQB0;Q5SQB5	22.5747	22.9111	22.238	23.0737	22.6764	17.3175	20.9923	19.9396	23.4599	23.0023	22.1937	17.0279	20.2209	18.4348	17.2503
tr|Q6P5E3|Q6P5E3_MOUSE Sal-like 1 (Drosophila) OS=Mus musculus GN=Sall1 PE=1 SV=1;sp|Q9ER74|SALL1_MOUSE Sal-like protein 1 OS=Mus musculus GN=Sall1 PE=1 SV=1	Sal-like protein 1	Sall1	+	3.16607	4.83062	+	3.60528	4.38497	+	4.48805	6.16798	YES		0.0106057	-0.022862		0.372577	-0.592047		0.37801	-0.569185	9	9	8	10.9	10.9	9.6	140.24	0	88.702	1209500000	42	Q6P5E3;Q9ER74;Q62255-2;Q62255	Q6P5E3;Q9ER74	24.9893	23.6588	23.9949	22.6146	25.1982	23.951	23.3285	22.6884	25.0214	24.6162	24.7982	23.0986	19.5728	20.0486	18.8979
sp|Q91VT1|NSE2_MOUSE E3 SUMO-protein ligase NSE2 OS=Mus musculus GN=Nsmce2 PE=2 SV=1	E3 SUMO-protein ligase NSE2	Nsmce2	+	3.65768	3.92166	+	7.23079	5.37761		1.06815	3.0557	YES	+	2.40059	1.86703		0.872382	2.51762		0.166738	0.65059	3	3	3	9.3	9.3	9.3	28.231	0	8.7313	548260000	22	Q91VT1	Q91VT1	22.4611	21.7786	21.3636	23.2112	23.8779	24.2472	24.0452	24.1123	22.8792	17.198	23.0534	23.0814	19.1004	17.8679	18.2734
sp|P61957|SUMO2_MOUSE Small ubiquitin-related modifier 2 OS=Mus musculus GN=Sumo2 PE=1 SV=1;tr|H7BWX9|H7BWX9_MOUSE Small ubiquitin-related modifier 2 OS=Mus musculus GN=Sumo2 PE=1 SV=1;tr|D3Z794|D3Z794_MOUSE Small ubiquitin-related modifier 2 OS=Mus muscul	Small ubiquitin-related modifier 2;Small ubiquitin-related modifier;Small ubiquitin-related modifier 3	Sumo2;Sumo3	+	3.17809	7.3331	+	2.95024	5.11879	+	3.72159	5.70232	YES		0.281931	0.327312		0.143733	0.177264		0.239162	-0.150049	3	3	3	57.9	57.9	57.9	10.871	0	98.814	26725000000	79	P61957;H7BWX9;D3Z794;G3UZ60;G3UWI9;G3UWX9;G3UZA7;Q9Z172-2;Q9Z172;G3UZX6	P61957;H7BWX9;D3Z794;G3UZ60;G3UWI9;G3UWX9;G3UZA7;Q9Z172-2;Q9Z172	28.6596	28.6433	27.8335	28.2213	29.1608	28.4471	27.531	29.528	28.4007	28.2643	28.3279	28.9649	22.1419	21.5969	22.5896
tr|Q8C879|Q8C879_MOUSE Protein Zfp202 OS=Mus musculus GN=Zfp202 PE=1 SV=1		Zfp202	+	2.92145	1.73351	+	1.68152	2.44885	+	5.68641	2.07614	YES		0.275428	0.152118	+	1.88988	-0.336115		1.17755	-0.488233	8	8	8	19.2	19.2	19.2	73.38	0	42.213	670540000	43	Q8C879;Q99PG8;E9Q2D3	Q8C879	23.3303	23.221	22.8084	22.3973	22.8418	23.159	23.1841	23.1806	23.3167	23.405	23.4404	23.5479	21.7523	21.3357	20.8881
tr|Q91WM0|Q91WM0_MOUSE Protein Zfp617 OS=Mus musculus GN=Zfp617 PE=1 SV=1		Zfp617		0.950821	-0.299253		0.641778	-0.29895		0.620788	-0.354146			0.610297	-0.185769		0.311698	-0.188594		0.0042807	-0.00282574	9	9	9	32.4	32.4	32.4	64.216	0	28.977	653240000	38	Q91WM0;D3Z0X4	Q91WM0	22.236	22.2809	22.2456	22.0729	22.3352	22.1033	21.6799	21.974	21.6301	22.4815	22.5891	22.1459	22.8115	22.6898	22.1212
tr|Q8BTS0|Q8BTS0_MOUSE DEAD (Asp-Glu-Ala-Asp) box polypeptide 5 OS=Mus musculus GN=Ddx5 PE=1 SV=1;sp|Q61656|DDX5_MOUSE Probable ATP-dependent RNA helicase DDX5 OS=Mus musculus GN=Ddx5 PE=1 SV=2;tr|S4R1I6|S4R1I6_MOUSE MCG2872, isoform CRA_b OS=Mus musculus	Probable ATP-dependent RNA helicase DDX5	Ddx5		0.526949	0.389963	+	1.55725	2.01593		0.656352	0.922731	YES	+	1.88947	1.42873		0.475203	0.450602	+	1.72031	-0.978124	10	10	9	24.7	24.7	22	69.265	0	27.897	292830000	31	Q8BTS0;Q61656;S4R1I6;B1ARC0;B1ARB9	Q8BTS0;Q61656;S4R1I6	21.0741	20.5139	20.5076	20.1215	22.5109	22.6615	21.5757	21.1839	21.5096	22.1768	21.4006	21.0427	20.5606	20.6366	19.4283
sp|Q9Z1M8|RED_MOUSE Protein Red OS=Mus musculus GN=Ik PE=1 SV=2	Protein Red	Ik	+	3.20397	3.50832	+	4.49156	3.14698	+	2.5365	3.1948	YES		0.213185	0.105624		0.169019	-0.101824		0.392819	-0.207448	4	4	4	11.8	11.8	11.8	65.615	0	18.183	214630000	24	Q9Z1M8	Q9Z1M8	21.4932	22.0981	21.5354	21.7517	21.8874	21.9458	21.4147	22.0529	22.1052	22.2118	21.3844	22.0067	18.539	19.2593	16.7812
sp|P47962|RL5_MOUSE 60S ribosomal protein L5 OS=Mus musculus GN=Rpl5 PE=1 SV=3;tr|D3YYV8|D3YYV8_MOUSE 60S ribosomal protein L5 (Fragment) OS=Mus musculus GN=Rpl5 PE=1 SV=1	60S ribosomal protein L5	Rpl5		0.0391375	0.0510535		0.71234	0.908888		0.370286	0.75997			0.672517	0.77525		0.144636	-0.193216		0.902394	-0.968467	6	6	6	26.3	26.3	26.3	34.4	0	15.533	466720000	25	P47962;D3YYV8	P47962;D3YYV8	22.0813	21.5701	21.1304	20.121	22.8162	22.391	21.6036	21.1929	22.9349	22.0636	22.4874	21.2906	21.4643	20.9538	21.4869
tr|B1AS06|B1AS06_MOUSE Disks large-associated protein 3 OS=Mus musculus GN=Dlgap3 PE=1 SV=1;sp|Q6PFD5|DLGP3_MOUSE Disks large-associated protein 3 OS=Mus musculus GN=Dlgap3 PE=1 SV=1	Disks large-associated protein 3	Dlgap3	+	3.21558	-2.4659	+	3.53943	-2.43972	+	3.63485	-2.34274			0.221593	0.257665		0.0736191	-0.0810847		0.308153	-0.338749	31	31	31	46	46	46	104.67	0	323.31	4735700000	194	B1AS06;Q6PFD5	B1AS06;Q6PFD5	23.2006	22.844	24.3367	22.6959	23.306	23.2738	24.3673	23.1607	23.7685	23.1008	24.3173	23.2456	25.7175	25.8767	25.5682
sp|Q8BTH6|SCRT2_MOUSE Transcriptional repressor scratch 2 OS=Mus musculus GN=Scrt2 PE=2 SV=2	Transcriptional repressor scratch 2	Scrt2		1.24901	-1.47317	+	3.55845	-2.87817	+	2.43769	-3.287			0.361548	-0.436253		0.207723	0.40258		0.488916	0.838832	11	11	11	54	54	54	32.721	0	259.35	1926700000	83	Q8BTH6;Q99M85	Q8BTH6	22.2165	21.2488	22.9031	22.8139	21.142	21.351	22.454	22.4903	20.3841	20.6959	23.4175	21.3295	22.5234	23.4664	24.3188
tr|G3XA10|G3XA10_MOUSE Heterogeneous nuclear ribonucleoprotein U OS=Mus musculus GN=Gm28062 PE=4 SV=1;sp|Q8VEK3|HNRPU_MOUSE Heterogeneous nuclear ribonucleoprotein U OS=Mus musculus GN=Hnrnpu PE=1 SV=1	Heterogeneous nuclear ribonucleoprotein U	Gm28062;Hnrnpu		0.266505	-0.221106		0.0458228	-0.0728827		0.33692	-0.627427			0.0913632	0.0784216		0.263996	-0.198264		0.441353	-0.276686	11	11	11	20.2	20.2	20.2	86.805	0	323.31	2153700000	101	G3XA10;Q8VEK3	G3XA10;Q8VEK3	23.8609	23.5292	23.3696	22.8931	23.7345	23.9153	23.4942	22.8224	23.64	24.2268	23.6015	23.2912	23.9269	24.0446	23.7372
sp|Q8K2R5|ZN668_MOUSE Zinc finger protein 668 OS=Mus musculus GN=Znf668 PE=2 SV=1	Zinc finger protein 668	Znf668		0.398385	-0.357935		0.557876	0.651689		1.06955	-0.287985			0.571554	0.455204	+	1.99079	0.428832		0.0249064	-0.0263729	5	5	5	8.6	8.6	8.6	68.346	0	9.9346	213120000	20	Q8K2R5;D3Z404	Q8K2R5	20.9368	20.884	20.9831	19.5042	21.1894	20.887	20.8203	21.2322	20.4748	20.5826	20.6375	20.7188	21.1856	21.1099	20.9935
sp|Q01320|TOP2A_MOUSE DNA topoisomerase 2-alpha OS=Mus musculus GN=Top2a PE=1 SV=2	DNA topoisomerase 2-alpha	Top2a	+	3.21696	3.76211	+	3.38447	4.84198	+	2.52855	4.18771	YES		1.27306	0.773843		0.0201802	-0.027761		0.846417	-0.801604	9	7	7	8.1	7.5	7.5	172.79	0	24.528	754570000	32	Q01320	Q01320	23.3562	22.9817	22.3253	22.4872	24.0961	23.6912	23.0566	23.402	24.6259	23.8771	22.8679	22.9859	17.8118	18.623	19.4123
sp|Q60987|FOXG1_MOUSE Forkhead box protein G1 OS=Mus musculus GN=Foxg1 PE=2 SV=1;tr|E9PYS1|E9PYS1_MOUSE Protein Gm43517 (Fragment) OS=Mus musculus GN=Gm43517 PE=4 SV=2	Forkhead box protein G1	Foxg1;3110039M20Rik		0.711946	-1.65208		0.47385	1.41162		0.105701	-0.177669			0.932595	2.01401		0.260393	-0.206928		1.01242	-2.22094	5	5	5	16.6	16.6	16.6	51.624	0	13.618	528530000	41	Q60987;E9PYS1	Q60987;E9PYS1	22.1615	17.5891	21.4409	18.6818	22.0838	22.2847	21.9182	21.6426	22.7477	22.3768	22.2795	21.3531	21.7968	20.843	22.2508
sp|P14115|RL27A_MOUSE 60S ribosomal protein L27a OS=Mus musculus GN=Rpl27a PE=1 SV=5	60S ribosomal protein L27a	Rpl27a		0.614265	0.349048		0.0216124	0.0641222		0.125533	-0.237516			0.0429039	-0.0718842		0.110611	-0.209033		0.114615	-0.137149	5	5	5	58.1	58.1	58.1	16.605	0	323.31	80104000000	188	P14115	P14115	29.3498	28.9069	28.9982	28.5944	29.6641	29.507	27.2343	29.1564	29.8069	29.2896	29.4058	27.8956	28.9563	28.0193	28.9396
tr|Q7TNK4|Q7TNK4_MOUSE Protein Zfp397 OS=Mus musculus GN=Zfp397 PE=1 SV=1		Zfp397	+	3.22211	2.94932	+	2.34433	2.81096	+	4.06354	3.08526	YES		0.995834	-0.943946		0.959864	-0.902456		0.072953	0.0414896	4	4	4	11.2	11.2	11.2	60.524	0	7.2207	143450000	13	Q7TNK4	Q7TNK4	21.6642	22.0236	21.2862	21.5146	21.0421	21.0663	19.3025	21.302	21.384	21.7604	21.8533	21.3249	19.0473	19.4725	17.5082
sp|B2RRF6|Z518A_MOUSE Zinc finger protein 518A OS=Mus musculus GN=Znf518a PE=2 SV=1	Zinc finger protein 518A	Znf518a	+	3.24246	4.40757	+	5.00556	5.27342	+	2.87759	4.57171	YES		0.415612	0.447471		0.824892	-0.41511		0.871612	-0.862581	12	12	12	12.3	12.3	12.3	165.6	0	97.573	911170000	62	B2RRF6	B2RRF6	24.047	24.0701	22.8601	22.2362	24.0357	23.8376	23.3503	23.7798	24.4702	24.4284	24.1874	23.5777	17.8941	18.3016	20.02
tr|Q3TUQ5|Q3TUQ5_MOUSE Pinin OS=Mus musculus GN=Pnn PE=1 SV=1;sp|O35691|PININ_MOUSE Pinin OS=Mus musculus GN=Pnn PE=1 SV=4	Pinin	Pnn	+	3.24512	6.41289	+	5.02249	6.75029	+	3.95825	6.74953	YES		0.427028	0.492987		0.119267	-0.182395		0.448337	-0.675382	18	18	18	30.2	30.2	30.2	82.504	0	267.63	3447000000	113	Q3TUQ5;O35691	Q3TUQ5;O35691	26.1737	26.0516	24.3915	24.8182	25.7494	25.861	25.275	26.5216	26.3034	26.6033	24.5286	26.7012	18.4379	19.1518	21.1604
tr|A2A3Z2|A2A3Z2_MOUSE Transcriptional regulator Kaiso (Fragment) OS=Mus musculus GN=Zbtb33 PE=1 SV=1;sp|Q8BN78|KAISO_MOUSE Transcriptional regulator Kaiso OS=Mus musculus GN=Zbtb33 PE=1 SV=1	Transcriptional regulator Kaiso	Zbtb33		0.0168686	0.0562735	+	2.22788	2.82269	+	3.3938	4.01557	YES	+	1.32677	2.88902		0.455142	-0.604993	+	1.73294	-3.49401	4	4	4	5.2	5.2	5.2	67.955	0	14.333	224550000	14	A2A3Z2;Q8BN78	A2A3Z2;Q8BN78	21.5956	16.8828	18.5129	17.5344	22.5441	22.2147	20.8606	20.4624	22.1729	22.8724	22.134	21.3225	18.8259	19.0049	17.2899
sp|P47963|RL13_MOUSE 60S ribosomal protein L13 OS=Mus musculus GN=Rpl13 PE=1 SV=3;tr|A0A140T8K8|A0A140T8K8_MOUSE 60S ribosomal protein L13 OS=Mus musculus GN=Rpl13-ps3 PE=3 SV=1	60S ribosomal protein L13	Rpl13		0.168681	0.109793		0.43264	0.160728		0.7634	0.318092			0.493632	-0.217304		0.514463	-0.218888		0.00239587	-0.00158453	13	13	13	68.2	68.2	68.2	24.305	0	140.21	4739800000	177	P47963;A0A140T8K8	P47963;A0A140T8K8	25.5916	25.6455	25.4412	24.9465	25.5097	24.9187	25.1261	25.201	25.8635	25.2931	25.244	25.2305	25.8568	24.9882	25.2602
sp|P62281|RS11_MOUSE 40S ribosomal protein S11 OS=Mus musculus GN=Rps11 PE=1 SV=3;tr|A0A1B0GRR3|A0A1B0GRR3_MOUSE 40S ribosomal protein S11 OS=Mus musculus GN=Rps11 PE=4 SV=1;tr|A0A1B0GSE8|A0A1B0GSE8_MOUSE 40S ribosomal protein S11 (Fragment) OS=Mus musculu	40S ribosomal protein S11	Rps11	+	3.26522	2.87745	+	1.49861	2.24775		0.458958	1.1254	YES		0.93588	0.462438		0.629774	0.442489		0.0237563	-0.019949	6	6	6	47.5	47.5	47.5	18.431	0	50.162	258490000	22	P62281;A0A1B0GRR3;A0A1B0GSE8	P62281;A0A1B0GRR3;A0A1B0GSE8	21.4594	21.5486	20.9742	21.2167	21.7437	22.1021	21.1583	22.0447	21.46	21.8434	20.6196	21.3557	18.4143	18.9132	19.0933
sp|P49452|CENPC_MOUSE Centromere protein C OS=Mus musculus GN=Cenpc PE=1 SV=2	Centromere protein C	Cenpc	+	3.27184	1.75505	+	2.71867	2.07103	+	3.19644	2.72684	YES		0.224368	0.073575		0.266325	-0.167876		0.456204	-0.241451	3	3	3	5.2	5.2	5.2	102.15	0	5.1475	99110000	8	P49452	P49452	20.58	20.5811	20.3637	20.6177	20.2826	20.8462	20.6332	20.6748	21.2988	20.9984	20.5522	20.2589	18.4763	19.2977	19.121
sp|P46061|RAGP1_MOUSE Ran GTPase-activating protein 1 OS=Mus musculus GN=Rangap1 PE=1 SV=2	Ran GTPase-activating protein 1	Rangap1	+	3.27536	6.03354	+	3.86433	6.00302	+	4.02444	7.04697	YES		0.104319	0.252186		0.541274	-1.07105		0.603691	-1.32323	7	7	7	17.3	17.3	17.3	63.53	0	323.31	3317500000	48	P46061	P46061	26.1008	24.7891	24.1371	22.657	25.3754	25.6805	24.2604	23.3765	27.4097	26.6002	24.6656	24.3014	19.858	17.9247	17.3108
tr|A0A0N4SUK5|A0A0N4SUK5_MOUSE Cyclic AMP-responsive element-binding protein 5 OS=Mus musculus GN=Creb5 PE=1 SV=1;sp|Q8K1L0|CREB5_MOUSE Cyclic AMP-responsive element-binding protein 5 OS=Mus musculus GN=Creb5 PE=2 SV=3	Cyclic AMP-responsive element-binding protein 5	Creb5		0.713247	1.85133		0.886456	2.44477		0.383781	-1.4609			0.0595192	0.304849		0.0433138	-0.22908		0.109798	-0.533929	14	1	1	37.3	5	5	39.915	0	31.302	841450000	22	A0A0N4SUK5;Q8K1L0;A0A0N4SV26	A0A0N4SUK5;Q8K1L0	18.5078	23.5103	18.5091	18.5089	18.6784	18.3421	23.9552	19.2799	20.5685	23.8491	18.4172	18.3371	17.8137	18.4611	17.7365
sp|Q8VDN2|AT1A1_MOUSE Sodium/potassium-transporting ATPase subunit alpha-1 OS=Mus musculus GN=Atp1a1 PE=1 SV=1	Sodium/potassium-transporting ATPase subunit alpha-1	Atp1a1		0.137703	-0.244605		0.0639027	-0.17066		0.943978	-1.03007			0.0740451	-0.168623		0.106083	-0.23014		0.0325802	-0.0615168	3	3	3	3.2	3.2	3.2	112.98	0	4.2766	150820000	6	Q8VDN2	Q8VDN2	19.5283	20.2463	20.3172	18.2723	19.0093	20.5523	17.7224	20.4056	18.4861	20.4872	20.182	19.4548	18.7228	19.3638	20.6257
tr|A0A087WP74|A0A087WP74_MOUSE Protein 2810474O19Rik OS=Mus musculus GN=2810474O19Rik PE=1 SV=1;sp|Q5DTW7-3|K1551_MOUSE Isoform 2 of Uncharacterized protein KIAA1551 OS=Mus musculus GN=Kiaa1551;sp|Q5DTW7|K1551_MOUSE Uncharacterized protein KIAA1551 OS=Mus	Uncharacterized protein KIAA1551	2810474O19Rik;Kiaa1551		-4.34294e-08	0	+	2.74906	1.64223		0.310605	0.353581	YES	+	3.47823	2.30418	+	2.02424	1.84813		0.370982	-0.456058	3	3	3	2.5	2.5	2.5	168.86	0	16.025	58850000	7	A0A087WP74;Q5DTW7-3;Q5DTW7;B2KFD0;A0A140T8R9;A0A087WP47;A0A087WR65	A0A087WP74;Q5DTW7-3;Q5DTW7;B2KFD0;A0A140T8R9;A0A087WP47	18.5606	17.6848	18.889	18.6946	20.6612	20.8607	20.3622	21.1617	19.5835	18.6271	19.7121	17.7306	19.0998	19.7261	17.2326
tr|E9Q1Y1|E9Q1Y1_MOUSE Transcription cofactor vestigial-like protein 3 OS=Mus musculus GN=Vgll3 PE=1 SV=1;sp|P85442|VGLL3_MOUSE Transcription cofactor vestigial-like protein 3 OS=Mus musculus GN=Vgll3 PE=2 SV=1	Transcription cofactor vestigial-like protein 3	Vgll3		0.0340214	0.178121		0.475496	0.873621		0.501022	0.697741			0.517179	1.66923		0.113897	-0.234334		0.642581	-1.90357	4	4	4	25.2	25.2	25.2	35.87	0	82.71	2080900000	67	E9Q1Y1;P85442	E9Q1Y1;P85442	23.4593	24.4114	24.1591	18.6814	22.9006	24.7781	23.8824	25.827	24.0345	24.2654	24.1346	25.8909	19.025	24.3326	22.7803
sp|Q8R5C8|ZMY11_MOUSE Zinc finger MYND domain-containing protein 11 OS=Mus musculus GN=Zmynd11 PE=1 SV=2;tr|Q8BJZ0|Q8BJZ0_MOUSE Zinc finger MYND domain-containing protein 11 OS=Mus musculus GN=Zmynd11 PE=1 SV=1;tr|D3YXX1|D3YXX1_MOUSE Zinc finger MYND domai	Zinc finger MYND domain-containing protein 11	Zmynd11	+	3.28755	1.46281	+	3.11104	2.52285		1.2574	1.32115	YES		1.20254	0.559663		0.581047	0.39312		0.246023	-0.166543	10	10	10	23.4	23.4	23.4	70.837	0	77.406	832160000	62	Q8R5C8;Q8BJZ0;D3YXX1;D3Z4G1;D3YXR0;D3YY85;D3YY86;D3Z029;D3Z2K4;D3Z500	Q8R5C8;Q8BJZ0;D3YXX1;D3Z4G1;D3YXR0;D3YY85;D3YY86;D3Z029	23.2499	23.2297	22.7545	22.8124	23.5199	24.0918	23.0829	23.5907	23.1864	23.848	22.9433	22.7352	21.4378	21.8196	21.8261
tr|F6R9A8|F6R9A8_MOUSE Protein Zfp958 OS=Mus musculus GN=Zfp958 PE=4 SV=1;tr|Q99LG7|Q99LG7_MOUSE Protein Zfp958 OS=Mus musculus GN=Zfp958 PE=2 SV=1		Zfp958		0.878659	-0.381215		0.72164	-0.632096		1.28484	-0.454237			0.613302	-0.335049		0.476625	-0.242049		0.224222	0.0929999	13	13	11	53	53	45.9	54.695	0	68.949	1905000000	56	F6R9A8;Q99LG7	F6R9A8;Q99LG7	24.0254	23.7056	23.811	23.3335	23.9918	23.3526	23.001	23.1898	23.5953	23.7322	23.7703	23.4056	24.3226	24.3648	24.0632
sp|Q00899|TYY1_MOUSE Transcriptional repressor protein YY1 OS=Mus musculus GN=Yy1 PE=1 SV=1	Transcriptional repressor protein YY1	Yy1		0.167409	0.139582		1.1005	-0.967665		0.730054	-0.307073			0.469026	-0.449845		0.245995	-0.243248		0.306255	0.206597	15	15	12	45.7	45.7	42.8	44.716	0	323.31	496340000000	340	Q00899;E9QK22;P22227	Q00899	31.5441	31.8959	32.6023	31.7315	31.7684	31.8664	30.3977	31.942	31.6557	31.6698	32.2006	31.4214	31.4667	32.223	31.367
tr|A0A0J9YU83|A0A0J9YU83_MOUSE MORC family CW-type zinc finger protein 3 OS=Mus musculus GN=Morc3 PE=1 SV=1;sp|F7BJB9|MORC3_MOUSE MORC family CW-type zinc finger protein 3 OS=Mus musculus GN=Morc3 PE=1 SV=1		Morc3	+	3.28801	5.08589	+	3.49301	5.77711	+	3.96757	6.02681	YES		0.634684	0.942865		0.177162	-0.308699		1.00138	-1.25156	12	12	12	18.8	18.8	18.8	98.509	0	323.31	1696700000	48	A0A0J9YU83;F7BJB9	A0A0J9YU83;F7BJB9	24.8586	23.6173	23.0002	22.7014	25.2819	25.4579	23.32	23.8892	25.6126	25.4681	24.045	24.0581	19.7128	17.7948	17.1927
sp|Q62521-2|ZIC3_MOUSE Isoform 2 of Zinc finger protein ZIC 3 OS=Mus musculus GN=Zic3;sp|Q62521|ZIC3_MOUSE Zinc finger protein ZIC 3 OS=Mus musculus GN=Zic3 PE=1 SV=2;tr|A2AWK6|A2AWK6_MOUSE Zinc finger protein ZIC 3 OS=Mus musculus GN=Zic3 PE=1 SV=1	Zinc finger protein ZIC 3	Zic3		0.781513	0.605595		0.613348	0.389571		0.257609	0.28053			0.21665	-0.137018		0.314451	-0.244059		0.147019	-0.107041	17	17	14	54.6	54.6	48.7	49.952	0	323.31	65485000000	322	Q62521-2;Q62521;A2AWK6;A2AWK4	Q62521-2;Q62521;A2AWK6	29.3535	29.3216	29.0731	28.7986	29.3708	29.3637	28.5174	28.7468	29.9044	29.1017	29.2415	28.7274	28.087	29.0014	27.7609
sp|Q8CH18|CCAR1_MOUSE Cell division cycle and apoptosis regulator protein 1 OS=Mus musculus GN=Ccar1 PE=1 SV=1;sp|Q8CH18-3|CCAR1_MOUSE Isoform 3 of Cell division cycle and apoptosis regulator protein 1 OS=Mus musculus GN=Ccar1	Cell division cycle and apoptosis regulator protein 1	Ccar1	+	3.29419	4.36248	+	4.18901	4.92021	+	2.54677	4.16625	YES		0.905665	0.631624		0.0898085	-0.0850301		0.969909	-0.716654	8	8	8	9.6	9.6	9.6	132.06	0	23.168	504040000	26	Q8CH18;Q8CH18-3;Q8CH18-2	Q8CH18;Q8CH18-3	22.917	22.4858	22.2825	21.6037	23.0657	23.3573	23.0794	22.313	23.7645	23.0503	22.7774	22.5633	16.8267	19.4575	18.2739
tr|A0A0N4SUS4|A0A0N4SUS4_MOUSE Protein Brpf1 OS=Mus musculus GN=Brpf1 PE=1 SV=1;tr|B2RRD7|B2RRD7_MOUSE Bromodomain and PHD finger containing, 1 OS=Mus musculus GN=Brpf1 PE=1 SV=1;tr|A0A0N4SVG7|A0A0N4SVG7_MOUSE Protein Brpf1 OS=Mus musculus GN=Brpf1 PE=1 SV		Brpf1		0.641866	1.15935		0.794266	-1.20708	+	1.30901	-1.49755			0.224622	-0.353253		0.697026	0.768096	+	1.73383	1.12135	3	3	3	2.1	2.1	2.1	127.27	0	4.6345	110750000	7	A0A0N4SUS4;B2RRD7;A0A0N4SVG7;E9PXP1;Q80XK2;Q3U109;A0A0N4SUT9	A0A0N4SUS4;B2RRD7;A0A0N4SVG7;E9PXP1;Q80XK2;Q3U109;A0A0N4SUT9	20.4158	19.0587	18.9377	19.177	20.1804	18.4911	17.8558	19.6489	18.1801	18.4522	18.1558	18.3156	18.4489	20.3647	16.7213
sp|P15864|H12_MOUSE Histone H1.2 OS=Mus musculus GN=Hist1h1c PE=1 SV=2;sp|P43277|H13_MOUSE Histone H1.3 OS=Mus musculus GN=Hist1h1d PE=1 SV=2	Histone H1.2;Histone H1.3	Hist1h1c;Hist1h1d		0.339553	-0.458384		1.12122	-0.83316	+	3.58823	-1.62378			0.0197488	0.0349078		0.635235	0.450601		0.326836	0.415693	3	3	2	22.2	22.2	10.4	21.266	0	323.31	5001900000	65	P15864;P43277	P15864;P43277	25.5282	25.5127	24.8524	23.3202	25.5036	25.003	24.8006	24.046	24.8361	24.172	24.2373	24.3054	25.1378	25.8967	25.3392
sp|P31316|GSX2_MOUSE GS homeobox 2 OS=Mus musculus GN=Gsx2 PE=1 SV=2	GS homeobox 2	Gsx2	+	3.29457	-4.37295	+	3.67493	-5.10058	+	2.59633	-4.72803			0.111901	-0.259298		0.25396	-0.68736		0.152952	-0.428062	11	11	11	36.4	36.4	36.4	32.167	0	323.31	4879900000	83	P31316;P31315;E0CZ09	P31316	20.8959	19.6395	21.9769	22.1139	20.0208	19.5852	22.0342	21.9489	20.2374	20.6141	24.2191	21.2678	24.6953	25.9678	25.9298
tr|E9Q9T0|E9Q9T0_MOUSE Protein Fbrsl1 OS=Mus musculus GN=Fbrsl1 PE=1 SV=1;tr|E9PUB6|E9PUB6_MOUSE Protein Fbrsl1 OS=Mus musculus GN=Fbrsl1 PE=1 SV=1;tr|A0A0G2JFF2|A0A0G2JFF2_MOUSE Protein Fbrsl1 OS=Mus musculus GN=Fbrsl1 PE=1 SV=1		Fbrsl1	+	1.80649	-0.553507		0.108255	0.0329905		0.732689	-0.330247			0.0728849	-0.0272555	+	2.08116	0.366359		1.28548	0.393614	16	16	16	27.4	27.4	27.4	110.74	0	71.918	2535300000	164	E9Q9T0;E9PUB6;A0A0G2JFF2;A0A0G2JDI2;A0A0G2JE44	E9Q9T0;E9PUB6;A0A0G2JFF2	24.0571	24.2828	24.2136	24.6822	24.3196	24.2932	24.2632	24.2507	24.1136	23.8011	23.7168	24.0298	24.7166	25.0523	24.6689
sp|P10751|ZFP11_MOUSE Zinc finger protein 11 OS=Mus musculus GN=Zfp11 PE=2 SV=2	Zinc finger protein 11	Zfp11		1.06622	-0.467133		1.03255	-0.911521		1.04344	-0.699889			0.581756	-0.256303		0.472333	-0.257066		0.0008304	-0.000762939	7	7	7	9.9	9.9	9.9	75.604	0	25.127	482450000	31	P10751	P10751	21.2379	21.3481	21.9878	21.9342	21.3365	21.3201	21.5764	21.2497	21.0572	21.462	22.1439	21.8479	22.1405	21.7609	22.1566
tr|B1AS46|B1AS46_MOUSE Zinc finger protein castor homolog 1 OS=Mus musculus GN=Casz1 PE=1 SV=1;sp|Q9CWL2|CASZ1_MOUSE Zinc finger protein castor homolog 1 OS=Mus musculus GN=Casz1 PE=1 SV=3;sp|Q9CWL2-2|CASZ1_MOUSE Isoform 2 of Zinc finger protein castor hom	Zinc finger protein castor homolog 1	Casz1		1.05811	0.810841		0.65201	0.494502		0.674241	0.383103			0.534706	-0.293695		0.381528	-0.25925		0.0598761	0.0344453	31	31	31	26.6	26.6	26.6	191.28	0	323.31	4709000000	253	B1AS46;Q9CWL2;Q9CWL2-2;B1AS48;B1AS47	B1AS46;Q9CWL2;Q9CWL2-2	25.687	25.5843	25.569	25.2462	25.7778	25.3971	24.6724	25.0645	25.7811	25.4642	25.7153	24.9881	24.0628	25.8194	24.3541
sp|E9Q6B2|CC85C_MOUSE Coiled-coil domain-containing protein 85C OS=Mus musculus GN=Ccdc85c PE=1 SV=1	Coiled-coil domain-containing protein 85C	Ccdc85c		1.11056	-0.737193	+	3.70067	-1.21006	+	2.8936	-1.32035			0.508453	-0.314184		0.411239	0.221857		0.835235	0.53604	12	12	12	35.5	35.5	35.5	45.333	0	100.06	1097300000	65	E9Q6B2;F6TRJ8	E9Q6B2	22.3019	22.2448	23.2877	22.9221	22.1738	22.1255	22.5979	22.6026	21.7125	22.0356	22.6709	22.1933	22.773	23.9096	23.569
sp|Q8BX22|SALL4_MOUSE Sal-like protein 4 OS=Mus musculus GN=Sall4 PE=1 SV=2;sp|Q8BX22-2|SALL4_MOUSE Isoform 2 of Sal-like protein 4 OS=Mus musculus GN=Sall4	Sal-like protein 4	Sall4	+	3.30221	4.62803	+	3.9178	5.78847	+	1.58316	4.24462	YES		0.284048	0.561195		0.34581	1.2321		0.168079	0.670906	6	6	6	9.9	9.9	9.9	113.11	0	60.155	1128500000	29	Q8BX22;Q8BX22-2;Q8BX22-3;A2AUZ6;A2AUZ7	Q8BX22;Q8BX22-2	25.0293	23.7566	23.0057	22.2044	25.5459	24.2804	23.3761	23.0384	25.0258	23.9175	23.7199	18.6491	19.686	18.1153	18.78
tr|V9GWW1|V9GWW1_MOUSE Zinc finger protein 280D OS=Mus musculus GN=Zfp280d PE=1 SV=1;sp|Q68FE8|Z280D_MOUSE Zinc finger protein 280D OS=Mus musculus GN=Znf280d PE=1 SV=1;sp|Q68FE8-2|Z280D_MOUSE Isoform 2 of Zinc finger protein 280D OS=Mus musculus GN=Znf280	Zinc finger protein 280D	Zfp280d;Znf280d	+	2.31488	0.312181	+	1.85118	0.87577		1.12716	0.711565	YES		1.22543	0.405175		0.0973112	0.0496478	+	1.7639	-0.355527	13	13	3	24.4	24.4	5.6	104.87	0	105.14	2092400000	105	V9GWW1;Q68FE8;Q68FE8-2;Q68FE8-3;V9GXC9;V9GX57;V9GX97;V9GWV5;Q8R2V6;V9GWZ2;V9GXF6	V9GWW1;Q68FE8;Q68FE8-2;Q68FE8-3	24.2382	23.9985	23.9821	23.9995	24.5995	24.6334	23.9697	24.6363	24.43	24.5613	24.4971	24.152	23.8256	23.7852	23.6737
sp|O08553|DPYL2_MOUSE Dihydropyrimidinase-related protein 2 OS=Mus musculus GN=Dpysl2 PE=1 SV=2	Dihydropyrimidinase-related protein 2	Dpysl2		0.584163	-0.307548		0.121946	-0.265697		0.488019	-1.15212			0.268086	-0.342349		0.157094	-0.268361		0.0550054	0.073988	3	3	2	7	7	5.2	62.277	0	9.8513	107130000	6	O08553	O08553	18.8143	19.0074	19.6688	19.3582	18.0585	19.5286	19.8917	18.0003	19.3457	19.5613	19.7828	17.8628	19.7556	19.1594	19.8188
tr|E9Q317|E9Q317_MOUSE Histone deacetylase complex subunit SAP18 OS=Mus musculus GN=Sap18b PE=1 SV=1;sp|O55128|SAP18_MOUSE Histone deacetylase complex subunit SAP18 OS=Mus musculus GN=Sap18 PE=1 SV=1;tr|D3YY73|D3YY73_MOUSE Histone deacetylase complex subun	Histone deacetylase complex subunit SAP18	Gm10094;Sap18		0.12088	0.361945		0.587132	1.89162	+	6.77481	4.25529	YES		0.361668	1.54575		0.640304	-2.03066	+	1.8093	-3.57642	4	4	4	32.6	32.6	32.6	19.586	0	9.2061	255490000	13	E9Q317;O55128;D3YY73;D3YY55;D3Z2N9	E9Q317;O55128;D3YY73;D3YY55;D3Z2N9	18.4755	17.2607	22.059	18.053	17.2636	22.3499	18.7076	23.71	22.3691	22.7475	22.3013	22.736	18.4002	18.5737	17.8845
tr|H3BIW0|H3BIW0_MOUSE Zinc finger CCCH domain-containing protein 18 OS=Mus musculus GN=Zc3h18 PE=1 SV=1;tr|G3X8T2|G3X8T2_MOUSE RIKEN cDNA 5830416A07, isoform CRA_c OS=Mus musculus GN=Zc3h18 PE=1 SV=1;sp|Q0P678|ZCH18_MOUSE Zinc finger CCCH domain-containin	Zinc finger CCCH domain-containing protein 18	Zc3h18	+	3.33457	3.98986	+	3.81223	3.44902	+	3.05767	3.69956	YES		0.525291	0.427097		0.0754079	0.106882		0.216829	-0.320215	6	6	6	8.2	8.2	8.2	106.14	0	13.841	246590000	29	H3BIW0;G3X8T2;Q0P678;H3BJJ9	H3BIW0;G3X8T2;Q0P678	21.2248	22.3935	21.2042	22.385	22.1143	22.6896	22.1643	21.9477	21.6325	22.2952	21.1667	23.3938	17.1335	18.3316	16.9154
sp|Q8BSN5|PHF23_MOUSE PHD finger protein 23 OS=Mus musculus GN=Phf23 PE=2 SV=2;tr|B0QZH9|B0QZH9_MOUSE PHD finger protein 23 (Fragment) OS=Mus musculus GN=Phf23 PE=1 SV=1;sp|Q8BSN5-3|PHF23_MOUSE Isoform 3 of PHD finger protein 23 OS=Mus musculus GN=Phf23;sp	PHD finger protein 23	Phf23	+	4.04921	2.55715	+	3.07515	3.41609		1.12728	1.71836	YES	+	2.5511	0.647961		1.07814	1.27445		0.466185	0.626493	6	6	6	15.2	15.2	15.2	43.546	0	7.9233	140490000	8	Q8BSN5;B0QZH9;Q8BSN5-3;Q8BSN5-2	Q8BSN5;B0QZH9;Q8BSN5-3;Q8BSN5-2	20.8424	21.1567	20.998	20.9786	21.3329	21.7462	21.6101	21.8783	20.7763	21.1753	20.9448	18.5733	19.0821	17.8018	18.2826
sp|Q8CGN4-4|BCOR_MOUSE Isoform 4 of BCL-6 corepressor OS=Mus musculus GN=Bcor;sp|Q8CGN4-3|BCOR_MOUSE Isoform 3 of BCL-6 corepressor OS=Mus musculus GN=Bcor;sp|Q8CGN4-2|BCOR_MOUSE Isoform 2 of BCL-6 corepressor OS=Mus musculus GN=Bcor;sp|Q8CGN4|BCOR_MOUSE B	BCL-6 corepressor;BCL-6 corepressor-like protein 1	Bcor;Bcorl1		0.213971	-0.293833		1.16216	1.58678		1.08865	0.961867			1.05457	1.37655		0.203496	0.311278	+	1.83635	-1.06527	4	4	4	2.5	2.5	2.5	186.71	0	6.7171	45630000	6	Q8CGN4-4;Q8CGN4-3;Q8CGN4-2;Q8CGN4;A2AQH4	Q8CGN4-4;Q8CGN4-3;Q8CGN4-2;Q8CGN4;A2AQH4	19.3144	18.5419	18.0611	17.9703	21.0323	20.4292	19.6965	18.2359	19.4594	19.5814	19.417	19.691	17.6957	18.7243	18.7293
sp|P21107-2|TPM3_MOUSE Isoform 2 of Tropomyosin alpha-3 chain OS=Mus musculus GN=Tpm3;tr|D3Z6I8|D3Z6I8_MOUSE Tropomyosin alpha-3 chain OS=Mus musculus GN=Tpm3 PE=1 SV=1;tr|E9Q7Q3|E9Q7Q3_MOUSE Tropomyosin alpha-3 chain OS=Mus musculus GN=Tpm3 PE=1 SV=1;tr|D	Tropomyosin alpha-3 chain	Tpm3;Tpm3-rs7		0.239765	-1.1492		0.0554965	-0.149727		0.719918	1.67857			0.499583	1.55144		0.148925	-0.282672		0.660862	-1.83411	6	6	6	26.2	26.2	26.2	29.02	0	83.937	714950000	33	P21107-2;D3Z6I8;E9Q7Q3;D3Z2H9;E9Q5J9;A2AIM5;S4R2U0;G5E8R0;E9Q453;G5E8R2;G5E8R1;E9Q456;E9Q455;E9Q452;Q8BSH3;Q8BP43;E9Q450;E9Q448;CON__Q3SX28;B7ZNL3;A2AIM4;A0A0R4J1P2;E9Q454;F8WID5;P58774-2;P58774;P58771-2;P58771;P21107	P21107-2;D3Z6I8;E9Q7Q3;D3Z2H9	21.8604	22.7433	19.0449	17.1874	20.9731	21.4827	23.5777	21.0083	21.1606	21.8192	22.2198	22.9729	17.5359	21.3503	24.6353
tr|Q6PGD2|Q6PGD2_MOUSE Protein Zfp866 OS=Mus musculus GN=D330038O06Rik PE=1 SV=1		Zfp866		1.12529	-1.70457	+	3.78874	-1.56729		1.08842	-1.90447			0.348058	0.641881		0.287164	0.618645		0.00655278	-0.0232358	7	7	6	24	24	20.6	60.336	0	23.539	562440000	43	Q6PGD2	Q6PGD2	21.2571	21.3994	21.6646	18.3178	21.5081	21.0188	21.2882	21.3912	21.463	21.3273	21.9058	18.0357	22.0854	22.5782	22.4573
sp|Q60665-2|SKIL_MOUSE Isoform 2 of Ski-like protein OS=Mus musculus GN=Skil;sp|Q60665|SKIL_MOUSE Ski-like protein OS=Mus musculus GN=Skil PE=1 SV=2;tr|D3Z7C5|D3Z7C5_MOUSE Ski-like protein OS=Mus musculus GN=Skil PE=1 SV=1	Ski-like protein	Skil	+	3.41548	3.23582		0.995828	2.44858	+	1.49257	3.05033	YES		0.151092	-0.390832		0.00231066	-0.0101099		0.131333	0.380723	4	4	4	11	11	11	71.06	0	15.285	251470000	18	Q60665-2;Q60665;D3Z7C5;D3YYG2	Q60665-2;Q60665;D3Z7C5	22.1908	21.8747	21.5612	21.6381	22.665	22.3851	18.5087	22.1428	22.7318	22.7008	18.2206	22.0888	19.0279	18.4216	17.4445
sp|P48962|ADT1_MOUSE ADP/ATP translocase 1 OS=Mus musculus GN=Slc25a4 PE=1 SV=4	ADP/ATP translocase 1	Slc25a4		0.286884	-0.716743		0.0383923	0.103746		0.131428	-0.341003			0.351069	0.637256		0.807801	-1.33231	+	1.86858	-1.96957	3	2	2	11.4	9.1	9.1	32.904	0	14.403	191830000	10	P48962	P48962	17.9969	19.1839	17.5826	18.748	18.4805	21.0832	18.17	18.3266	19.2789	21.2217	20.8962	19.9929	16.9198	20.5196	17.9897
sp|P84078|ARF1_MOUSE ADP-ribosylation factor 1 OS=Mus musculus GN=Arf1 PE=1 SV=2;sp|P61205|ARF3_MOUSE ADP-ribosylation factor 3 OS=Mus musculus GN=Arf3 PE=2 SV=2;sp|Q8BSL7|ARF2_MOUSE ADP-ribosylation factor 2 OS=Mus musculus GN=Arf2 PE=1 SV=2	ADP-ribosylation factor 1;ADP-ribosylation factor 3;ADP-ribosylation factor 2	Arf1;Arf3;Arf2		-4.34294e-08	0	+	3.8392	-2.85984		0.695401	-1.63347			-4.34294e-08	0		0.0942217	-0.225397		0.129306	-0.321824	3	3	2	21	21	9.9	20.697	0	6.0421	139000000	9	P84078;P61205;Q8BSL7;A2A6T9;P84084	P84078;P61205;Q8BSL7	17.2198	19.1244	17.6684	18.1679	18.212	17.8845	17.7	18.7698	18.0229	20.8169	17.5915	17.0364	17.1855	18.5025	19.2172
tr|A0A087WNY4|A0A087WNY4_MOUSE Zinc finger protein Helios OS=Mus musculus GN=Ikzf2 PE=1 SV=1;sp|P81183|IKZF2_MOUSE Zinc finger protein Helios OS=Mus musculus GN=Ikzf2 PE=1 SV=2;sp|P81183-2|IKZF2_MOUSE Isoform A of Zinc finger protein Helios OS=Mus musculus	Zinc finger protein Helios	Ikzf2	+	3.46111	4.38631	+	4.92999	5.66957	+	5.77359	5.89113	YES		0.566932	0.506213		0.0664196	0.0850158		0.678869	-0.421197	7	7	5	18.2	18.2	12	60.087	0	46.898	804910000	27	A0A087WNY4;P81183;P81183-2;A0A087WQ51;A0A087WQ74;A0A087WNX1;Q8C9X3;Q5SWU0;G5E8H3;Q5SWT9;Q03267-6;O08900;Q03267	A0A087WNY4;P81183;P81183-2;A0A087WQ51;A0A087WQ74;A0A087WNX1	23.2239	23.7268	23.5503	24.0279	23.9417	24.3926	23.2016	25.0179	23.5421	24.1197	23.8436	24.7083	20.7428	17.9115	19.1834
sp|Q3UFB2|BCD1_MOUSE Box C/D snoRNA protein 1 OS=Mus musculus GN=Znhit6 PE=1 SV=2;sp|Q3UFB2-2|BCD1_MOUSE Isoform 2 of Box C/D snoRNA protein 1 OS=Mus musculus GN=Znhit6;tr|A0A0G2JG05|A0A0G2JG05_MOUSE Box C/D snoRNA protein 1 (Fragment) OS=Mus musculus GN=Z	Box C/D snoRNA protein 1	Znhit6	+	3.96807	3.13458	+	4.14259	6.41841	+	6.09583	4.42987	YES	+	3.58483	2.6867	+	2.91621	1.78194	+	1.87409	-0.904764	9	9	9	22.4	22.4	22.4	52.212	0	100.6	870810000	40	Q3UFB2;Q3UFB2-2;A0A0G2JG05;A0A0G2JGA1;A0A0G2JFP8	Q3UFB2;Q3UFB2-2;A0A0G2JG05;A0A0G2JGA1	22.2002	22.4685	21.496	21.7582	25.1495	25.0601	24.4937	23.9661	23.0178	23.1682	22.8559	22.4999	19.4139	19.1593	18.196
sp|Q4VBD9|GZF1_MOUSE GDNF-inducible zinc finger protein 1 OS=Mus musculus GN=Gzf1 PE=1 SV=2	GDNF-inducible zinc finger protein 1	Gzf1		0.120961	-0.246553		0.414365	-0.606177		0.280422	0.426426			0.197377	0.459001		0.174513	-0.298618		0.393398	-0.757619	3	3	3	4.8	4.8	4.8	79.532	0	3.4898	100460000	5	Q4VBD9	Q4VBD9	19.9295	16.7353	19.8709	18.8649	19.9999	19.92	19.5881	17.7285	18.4304	20.0979	20.0383	19.8645	18.9401	18.7917	19.4736
sp|Q8BHZ4|ZN592_MOUSE Zinc finger protein 592 OS=Mus musculus GN=Znf592 PE=1 SV=3	Zinc finger protein 592	Znf592	+	3.55395	4.2145	+	3.43859	3.18603	+	2.96177	3.10832	YES		0.0919	0.0928812		0.126332	-0.159761		0.222092	-0.252643	8	7	7	9.3	8.2	8.2	137.51	0	24.656	402460000	34	Q8BHZ4	Q8BHZ4	22.9029	22.866	22.0982	21.9893	22.6056	23.2176	21.8681	22.5365	22.4213	23.8542	22.1418	22.4495	18.6396	16.8106	19.1268
tr|A0A0U1RNL9|A0A0U1RNL9_MOUSE Myc-associated zinc finger protein OS=Mus musculus GN=Maz PE=1 SV=1;tr|F8VPK3|F8VPK3_MOUSE Myc-associated zinc finger protein OS=Mus musculus GN=Maz PE=1 SV=1;sp|P56671|MAZ_MOUSE Myc-associated zinc finger protein OS=Mus musc	Myc-associated zinc finger protein	Maz		0.941443	-0.46511		1.14078	-1.17118		0.699218	-0.840232			0.34165	-0.402608		0.222329	-0.302528		0.10932	0.10008	7	7	2	16.2	16.2	3.2	51.19	0	28.344	1099700000	60	A0A0U1RNL9;F8VPK3;P56671	A0A0U1RNL9;F8VPK3;P56671	23.1831	22.3956	22.4723	22.4211	22.9432	22.4496	20.8457	22.6231	22.6138	22.6911	23.0434	21.7235	23.0499	23.2388	22.6345
sp|O54941|SMCE1_MOUSE SWI/SNF-related matrix-associated actin-dependent regulator of chromatin subfamily E member 1 OS=Mus musculus GN=Smarce1 PE=1 SV=1	SWI/SNF-related matrix-associated actin-dependent regulator of chromatin subfamily E member 1	Smarce1	+	3.55425	3.97163	+	3.51652	4.25718	+	3.09741	3.63631	YES		0.0673665	-0.0614238		0.122856	0.122656		0.313983	0.18408	8	8	8	19.5	19.5	19.5	46.638	0	26.547	456260000	31	O54941	O54941	22.7608	23.2862	23.0692	23.2259	22.6226	23.1801	22.4812	23.8123	22.9143	22.8455	22.3911	23.4549	19.135	20.5519	18.2905
sp|P47930|FOSL2_MOUSE Fos-related antigen 2 OS=Mus musculus GN=Fosl2 PE=1 SV=2;sp|P47930-2|FOSL2_MOUSE Isoform 2 of Fos-related antigen 2 OS=Mus musculus GN=Fosl2	Fos-related antigen 2	Fosl2	+	3.55602	4.94157	+	3.87585	5.42666	+	4.5831	6.11954	YES		0.600922	0.743377		0.0688691	-0.129762		0.86179	-0.873139	7	7	7	19.6	19.6	19.6	35.298	0	76.082	1398300000	40	P47930;P47930-2;A0A140LIE4;A0A140LHW0;P48755;P13346	P47930;P47930-2	23.6876	23.7531	23.7123	24.8093	23.6946	24.597	24.4809	26.1634	23.9808	24.7168	24.7121	26.0453	18.0821	18.6172	18.7163
sp|Q9R1C7|PR40A_MOUSE Pre-mRNA-processing factor 40 homolog A OS=Mus musculus GN=Prpf40a PE=1 SV=1;tr|A0A1B0GRU8|A0A1B0GRU8_MOUSE Pre-mRNA-processing factor 40 homolog A OS=Mus musculus GN=Prpf40a PE=4 SV=1;sp|Q9R1C7-2|PR40A_MOUSE Isoform 2 of Pre-mRNA-pro	Pre-mRNA-processing factor 40 homolog A	Prpf40a	+	3.17685	0.598096	+	3.87506	1.21082		0.991289	0.323755	YES	+	2.95621	0.576474	+	2.22953	0.609655		0.103443	0.0331812	10	10	10	13.6	13.6	13.6	108.48	0	67.534	1537600000	93	Q9R1C7;A0A1B0GRU8;Q9R1C7-2;A2AQW6;A0A1B0GSF1	Q9R1C7;A0A1B0GRU8;Q9R1C7-2	23.6432	23.7509	23.8044	23.7237	24.3959	24.4203	24.0298	24.382	23.6076	23.688	23.4819	24.0121	23.142	23.366	23.0652
sp|P62806|H4_MOUSE Histone H4 OS=Mus musculus GN=Hist1h4a PE=1 SV=2	Histone H4	Hist1h4a		0.128735	-0.175544		0.288562	0.851484		0.00118951	0.00684261			0.986625	0.863294		0.227991	-0.306323		1.16124	-1.16962	9	9	9	82.5	82.5	82.5	11.367	0	98.035	908180000	32	P62806	P62806	21.321	19.9287	20.5112	20.1281	20.8555	21.4936	20.7963	22.1967	20.9986	22.8798	21.124	21.565	21.3756	20.4804	21.1729
sp|Q9D903|EBP2_MOUSE Probable rRNA-processing protein EBP2 OS=Mus musculus GN=Ebna1bp2 PE=2 SV=1;tr|A2ACZ1|A2ACZ1_MOUSE Probable rRNA-processing protein EBP2 (Fragment) OS=Mus musculus GN=Ebna1bp2 PE=1 SV=8	Probable rRNA-processing protein EBP2	Ebna1bp2		-4.34294e-08	0		1.18075	1.53915		1.2118	1.58687		+	2.72312	2.53359		0.0473522	-0.102609	+	1.94847	-2.6362	5	5	5	27.1	27.1	27.1	34.702	0	8.1413	169510000	7	Q9D903;A2ACZ1	Q9D903;A2ACZ1	18.4666	18.4057	17.1687	18.3311	21.0097	20.8843	21.0846	19.5279	21.8125	21.5982	20.5969	18.9093	18.5415	17.7221	16.6281
sp|Q56A10|ZN608_MOUSE Zinc finger protein 608 OS=Mus musculus GN=Znf608 PE=1 SV=1;sp|Q56A10-2|ZN608_MOUSE Isoform 2 of Zinc finger protein 608 OS=Mus musculus GN=Znf608	Zinc finger protein 608	Znf608		1.04723	-0.404433		0.187277	-0.12756	+	2.53592	-0.881832			1.02425	0.410631	+	2.29681	0.783101		0.881873	0.37247	9	9	9	10.1	10.1	10.1	162.34	0	95.06	1730300000	47	Q56A10;Q56A10-2	Q56A10;Q56A10-2	23.1183	23.7573	23.7435	23.2449	24.1377	24.0333	23.7046	23.631	22.7787	22.9733	23.3643	23.258	23.9666	24.0979	23.8415
sp|O54724|PTRF_MOUSE Polymerase I and transcript release factor OS=Mus musculus GN=Ptrf PE=1 SV=1	Polymerase I and transcript release factor	Ptrf	+	3.6536	5.34429	+	3.63622	4.90392	+	4.22325	5.62293	YES		0.000755657	0.00154209		0.0571541	0.12045		0.0582809	0.118908	7	7	7	21.4	21.4	21.4	43.953	0	54.483	701040000	37	O54724	O54724	22.8392	23.8068	23.364	25.0081	23.0744	23.2753	23.4438	25.2307	22.8462	23.3546	23.0759	25.2658	18.7279	17.8552	17.4053
sp|Q569Z6|TR150_MOUSE Thyroid hormone receptor-associated protein 3 OS=Mus musculus GN=Thrap3 PE=1 SV=1;tr|Q8BZN7|Q8BZN7_MOUSE Thyroid hormone receptor-associated protein 3 OS=Mus musculus GN=Thrap3 PE=1 SV=1	Thyroid hormone receptor-associated protein 3	Thrap3	+	3.65682	1.89889	+	2.77507	1.66545	+	3.47201	1.74429	YES		0.734234	-0.458885		0.575586	-0.402613		0.113818	0.056272	14	14	14	18.1	18.1	18.1	108.18	0	130.37	5333700000	146	Q569Z6;Q8BZN7;F6YSQ2;F6YH92	Q569Z6;Q8BZN7	26.2738	26.5368	26.1176	26.5038	25.9676	25.8012	25.2098	26.6177	26.116	26.2187	26.1133	26.7589	24.9673	24.6439	24.2627
sp|Q8BP67|RL24_MOUSE 60S ribosomal protein L24 OS=Mus musculus GN=Rpl24 PE=1 SV=2	60S ribosomal protein L24	Rpl24		0.682154	0.553254		0.480135	-0.241201		0.413975	0.251627			0.651638	-0.438639		0.636113	-0.321576		0.153026	0.117063	5	5	5	41.4	41.4	41.4	17.779	0	103.68	818660000	41	Q8BP67;F6RSK3	Q8BP67	23.2003	23.4731	22.775	22.2994	22.8668	21.9643	22.4669	22.6953	23.173	22.7247	22.502	22.88	21.5157	22.6188	22.852
tr|G5E8J6|G5E8J6_MOUSE Histidine rich calcium binding protein, isoform CRA_a OS=Mus musculus GN=Hrc PE=1 SV=1		Hrc		0.111197	0.0937328		0.514474	-0.505552		0.0665283	0.110647			0.976352	-0.448539		0.464981	-0.322853		0.197539	0.125686	35	35	35	56.8	56.8	56.8	85.171	0	323.31	39160000000	589	G5E8J6;A0A1B0GQY1	G5E8J6	28.2999	28.1987	28.4512	27.9713	27.6712	27.8258	28.3287	27.3011	27.9255	27.8974	28.7903	27.805	27.8211	27.4606	28.6284
sp|Q8BHC4|DCAKD_MOUSE Dephospho-CoA kinase domain-containing protein OS=Mus musculus GN=Dcakd PE=1 SV=1	Dephospho-CoA kinase domain-containing protein	Dcakd		0.125283	-0.13298		0.421163	-0.700774		0.305749	-0.774122			0.0281323	0.0476065		0.147973	-0.324231		0.197834	-0.371837	2	2	2	10	10	10	26.476	0	5.2057	113520000	8	Q8BHC4	Q8BHC4	19.0019	18.9547	19.398	17.9525	18.705	19.0342	20.0725	17.6859	18.6752	19.1428	21.0731	17.9034	18.6175	19.4346	19.345
sp|Q64318|ZEB1_MOUSE Zinc finger E-box-binding homeobox 1 OS=Mus musculus GN=Zeb1 PE=1 SV=1	Zinc finger E-box-binding homeobox 1	Zeb1		0.465679	0.767498		0.898288	2.03924		1.24345	2.19819			0.296149	0.896141		0.0840439	-0.326696		0.504926	-1.22284	5	3	3	6.6	3.9	3.9	122.46	0	5.5632	123300000	12	Q64318	Q64318	19.1228	21.5924	19.1056	18.7621	17.4178	21.3336	21.002	22.414	18.2668	21.1312	21.8585	22.2177	19.7927	18.9246	18.0717
tr|H7BX26|H7BX26_MOUSE Centrosomal protein of 170 kDa OS=Mus musculus GN=Cep170 PE=1 SV=1;sp|Q6A065|CE170_MOUSE Centrosomal protein of 170 kDa OS=Mus musculus GN=Cep170 PE=1 SV=2;tr|A0A0A6YXK7|A0A0A6YXK7_MOUSE Centrosomal protein of 170 kDa (Fragment) OS=M	Centrosomal protein of 170 kDa	Cep170		0.0902841	-0.278047		0.70892	-0.766219		0.148347	-0.412476			0.296911	0.351869		0.211637	-0.326848		0.409463	-0.678717	5	5	5	3.4	3.4	3.4	173.94	0	10.127	101050000	12	H7BX26;Q6A065;A0A0A6YXK7;A0A0A6YVZ3;A0A0A6YX99;Q6A065-2;Q6A065-3	H7BX26;Q6A065;A0A0A6YXK7	17.8141	19.6905	17.7577	18.402	18.5285	18.5911	19.3991	18.553	19.8976	19.0289	17.4839	19.9687	17.6048	20.7096	20.0976
tr|F8VQL9|F8VQL9_MOUSE Nuclear receptor corepressor 2 OS=Mus musculus GN=Ncor2 PE=1 SV=1;tr|E9PY55|E9PY55_MOUSE Nuclear receptor corepressor 2 OS=Mus musculus GN=Ncor2 PE=1 SV=1;tr|E9Q701|E9Q701_MOUSE Nuclear receptor corepressor 2 OS=Mus musculus GN=Ncor2	Nuclear receptor corepressor 2	Ncor2		0.141093	-0.086966	+	1.77282	0.605932	+	1.7806	-0.503074	YES	+	2.08389	0.50249	+	5.3306	0.942047	+	1.95196	0.439557	43	43	42	27.3	27.3	26.8	273.41	0	178.69	2674500000	226	F8VQL9;E9PY55;E9Q701;Q9WU42;E9Q9V3;Q9WU42-2;F6Z4B2;D3Z2J5;F6YAU7;F6SK53	F8VQL9;E9PY55;E9Q701;Q9WU42;E9Q9V3;Q9WU42-2;F6Z4B2	23.9862	24.4416	24.4262	24.4966	24.8639	24.9499	24.8546	24.6924	23.8151	23.9407	23.9344	23.9023	25.0211	24.3218	24.1816
tr|Q60I23|Q60I23_MOUSE SRY-box containing gene 2 OS=Mus musculus GN=Sox2 PE=1 SV=1;sp|P48432|SOX2_MOUSE Transcription factor SOX-2 OS=Mus musculus GN=Sox2 PE=1 SV=2	Transcription factor SOX-2	Sox2		0.111924	0.213149	+	2.71552	4.33799		0.570765	0.648446	YES	+	2.31971	4.22928	+	2.30872	3.82816		0.243691	-0.401119	10	4	4	39.5	24.1	24.1	34.406	0	48.347	364000000	12	Q60I23;P48432	Q60I23;P48432	17.924	19.7575	20.0178	18.0495	24.5068	24.5766	22.0006	21.5819	18.8423	20.1201	19.8331	18.5577	18.5073	17.6569	19.7602
sp|P58283-3|RN216_MOUSE Isoform 3 of E3 ubiquitin-protein ligase RNF216 OS=Mus musculus GN=Rnf216;sp|P58283|RN216_MOUSE E3 ubiquitin-protein ligase RNF216 OS=Mus musculus GN=Rnf216 PE=1 SV=3;sp|P58283-2|RN216_MOUSE Isoform 2 of E3 ubiquitin-protein ligase	E3 ubiquitin-protein ligase RNF216	Rnf216		0.787431	1.35112		0.211734	0.487713		0.317575	0.753176			0.153214	-0.473213		0.0989258	-0.330146		0.0427544	0.143067	3	3	3	4.6	4.6	4.6	83.611	0	5.8939	99921000	9	P58283-3;P58283;P58283-2	P58283-3;P58283;P58283-2	20.8238	20.9403	20.9381	17.7319	21.0976	21.0903	17.5807	18.7726	21.0546	20.7421	20.6461	17.419	18.6717	18.4681	18.2471
tr|A2A547|A2A547_MOUSE Ribosomal protein L19 OS=Mus musculus GN=Rpl19 PE=1 SV=1;sp|P84099|RL19_MOUSE 60S ribosomal protein L19 OS=Mus musculus GN=Rpl19 PE=1 SV=1	Ribosomal protein L19;60S ribosomal protein L19	Rpl19		0.438062	-1.06198		0.154746	-0.131005		0.232796	-0.208433			0.268367	0.710976		0.4615	-0.331361		0.422993	-1.04234	5	5	5	25.3	25.3	25.3	23.247	0	15.626	704860000	30	A2A547;P84099	A2A547;P84099	22.7662	22.5961	22.1218	18.2545	22.6734	22.137	22.1896	21.5826	23.0912	22.5729	22.2257	22.0181	22.8951	22.1917	22.6881
sp|Q9QYB2-2|DACH1_MOUSE Isoform 2 of Dachshund homolog 1 OS=Mus musculus GN=Dach1;sp|Q9QYB2|DACH1_MOUSE Dachshund homolog 1 OS=Mus musculus GN=Dach1 PE=1 SV=1	Dachshund homolog 1	Dach1		0.145315	0.188439	+	2.55256	3.41985		0.0979106	0.129189	YES	+	2.12528	2.9815	+	2.31502	3.10113		0.0814475	0.119632	5	5	5	9.4	9.4	9.4	72.533	0	18.832	115400000	10	Q9QYB2-2;Q9QYB2;Q925Q8-2;Q925Q8;B1AU60;B1AXA6;Q925Q8-3	Q9QYB2-2;Q9QYB2	17.6058	19.4674	19.2082	18.8684	21.0009	22.8063	22.8742	20.3943	18.9007	19.3407	17.7596	18.6702	18.5346	19.0453	18.9565
sp|Q8BZR9|NCBP3_MOUSE Nuclear cap-binding protein subunit 3 OS=Mus musculus GN=Ncbp3 PE=1 SV=1	Uncharacterized protein C17orf85 homolog		+	3.69176	4.1895	+	3.85203	3.52765	+	3.87314	3.66099	YES		0.0193353	0.0153437		0.0362036	-0.0338955		0.0575141	-0.0492392	7	7	7	13.7	13.7	13.7	70.042	0	16.894	287550000	21	Q8BZR9;Q8BZR9-2;Q8BZR9-3	Q8BZR9	22.0735	22.5011	22.1546	22.8232	22.3638	22.439	21.8988	22.9122	21.948	22.487	22.2087	23.1058	17.9497	19.5841	17.2383
tr|E9Q1X9|E9Q1X9_MOUSE Hsc70-interacting protein (Fragment) OS=Mus musculus GN=St13 PE=1 SV=8;tr|F8WJK8|F8WJK8_MOUSE Hsc70-interacting protein OS=Mus musculus GN=St13 PE=1 SV=1;sp|Q99L47|F10A1_MOUSE Hsc70-interacting protein OS=Mus musculus GN=St13 PE=1 SV	Hsc70-interacting protein	St13	+	3.69442	3.18861	+	3.04666	2.64761	+	4.9156	4.1461	YES		0.783764	-0.757054		1.22269	-0.891987		0.106844	-0.134933	2	2	2	24.1	24.1	24.1	9.2382	0	9.2159	220260000	14	E9Q1X9;F8WJK8;Q99L47	E9Q1X9;F8WJK8;Q99L47	21.5528	23.151	21.6623	21.6185	21.0965	20.5989	21.965	21.296	22.5103	21.602	22.6457	21.7663	19.0423	18.894	18.6868
sp|B2RY56|RBM25_MOUSE RNA-binding protein 25 OS=Mus musculus GN=Rbm25 PE=1 SV=2;tr|S4R2B0|S4R2B0_MOUSE RNA-binding protein 25 (Fragment) OS=Mus musculus GN=Rbm25 PE=1 SV=1	RNA-binding protein 25	Rbm25	+	5.12673	8.07912	+	5.66047	9.24051	+	6.66314	10.3086	YES		0.487383	0.550704	+	2.19386	-1.15693	+	2.0384	-1.70763	34	34	34	42.4	42.4	42.4	99.551	0	280.73	10884000000	188	B2RY56;S4R2B0;S4R2J1;S4R2A4;S4R1X9;S4R2F7	B2RY56;S4R2B0	26.9585	26.2969	27.4587	25.4204	26.9631	27.3223	27.6449	26.4072	28.3172	28.4822	28.0915	28.0741	18.3258	17.6769	18.4107
sp|Q9D787|PPIL2_MOUSE Peptidyl-prolyl cis-trans isomerase-like 2 OS=Mus musculus GN=Ppil2 PE=1 SV=2	Peptidyl-prolyl cis-trans isomerase-like 2	Ppil2		-4.34294e-08	0		0.385468	0.806474		-4.34294e-08	0		+	1.35906	1.28122	+	2.31721	1.91537		-4.34294e-08	0	2	2	2	8.3	8.3	8.3	59.064	0	3.3151	22798000	4	Q9D787	Q9D787	19.0039	18.9037	18.1031	17.7705	20.3021	20.256	19.7751	18.5728	17.5117	17.5324	18.2517	17.9488	19.5753	17.8384	18.8768
tr|R4GML0|R4GML0_MOUSE Zinc finger protein 106 OS=Mus musculus GN=Zfp106 PE=1 SV=1;sp|O88466|ZN106_MOUSE Zinc finger protein 106 OS=Mus musculus GN=Znf106 PE=1 SV=3;tr|E9Q7S1|E9Q7S1_MOUSE Zinc finger protein 106 OS=Mus musculus GN=Zfp106 PE=1 SV=1;sp|O8846	Zinc finger protein 106	Zfp106;Znf106	+	3.78411	4.72357	+	4.01992	4.83238	+	2.61753	4.96929	YES		0.344088	0.502279		0.219936	-0.32711		0.713668	-0.829389	15	15	15	11	11	11	208.84	0	43.206	766210000	36	R4GML0;O88466;E9Q7S1;O88466-2;O88466-3;F6QFS1;F6UL00;E9PVH6;F6SID8	R4GML0;O88466;E9Q7S1;O88466-2	24.0225	22.841	22.1044	22.3859	24.4351	23.7737	22.5417	22.6125	24.3875	24.1574	23.3898	22.7366	18.1184	17.0548	18.7973
tr|E9Q8M1|E9Q8M1_MOUSE Protein Zfp358 OS=Mus musculus GN=Zfp358 PE=1 SV=1		Zfp358		0.722924	-0.378082		0.19362	-0.948572		0.723009	-1.69822			0.694712	-1.63022		0.0795149	-0.346626		0.530725	1.2836	5	5	5	19.4	19.4	19.4	59.786	0	63.983	1217700000	56	E9Q8M1	E9Q8M1	23.0668	22.579	23.5203	22.9011	22.6266	22.1956	18.0395	22.6846	22.9734	22.1934	23.2644	18.5015	23.5259	23.7973	23.1161
sp|Q9WU62-2|INCE_MOUSE Isoform 2 of Inner centromere protein OS=Mus musculus GN=Incenp;sp|Q9WU62|INCE_MOUSE Inner centromere protein OS=Mus musculus GN=Incenp PE=1 SV=2	Inner centromere protein	Incenp	+	3.81033	3.88017	+	3.2894	3.11446	+	2.10392	2.95717	YES		0.9879	0.568151		0.0675595	0.0870562		0.519046	-0.481095	7	7	7	9.9	9.9	9.9	100.77	0	29.708	313110000	24	Q9WU62-2;Q9WU62	Q9WU62-2;Q9WU62	22.165	21.9113	21.5898	21.3931	22.8203	22.3654	22.4751	21.671	23.1938	22.5799	21.6471	21.5629	17.1272	18.2139	17.2518
tr|F8VPM0|F8VPM0_MOUSE Bromodomain adjacent to zinc finger domain protein 2A OS=Mus musculus GN=Baz2a PE=1 SV=1;tr|E9Q374|E9Q374_MOUSE Bromodomain adjacent to zinc finger domain protein 2A OS=Mus musculus GN=Baz2a PE=1 SV=1;sp|Q91YE5-2|BAZ2A_MOUSE Isoform	Bromodomain adjacent to zinc finger domain protein 2A	Baz2a	+	3.81619	3.79837	+	4.47941	3.55162	+	3.90244	3.2616	YES		0.312599	0.258488		0.00179992	0.00151062		0.287765	-0.256978	8	8	8	4.9	4.9	4.9	209.4	0	26.871	282290000	35	F8VPM0;E9Q374;Q91YE5-2;Q91YE5;Q91YE5-3	F8VPM0;E9Q374;Q91YE5-2;Q91YE5;Q91YE5-3	22.7133	22.1265	21.5307	21.3997	22.6584	22.2873	21.8786	21.9799	22.742	22.3556	21.9047	21.7958	17.139	18.4563	18.4801
tr|A0A0J9YTY5|A0A0J9YTY5_MOUSE Syntaxin-18 (Fragment) OS=Mus musculus GN=Stx18 PE=1 SV=3;tr|D3YY98|D3YY98_MOUSE Syntaxin-18 (Fragment) OS=Mus musculus GN=Stx18 PE=1 SV=1;sp|Q8VDS8-3|STX18_MOUSE Isoform 3 of Syntaxin-18 OS=Mus musculus GN=Stx18;sp|Q8VDS8|ST	Syntaxin-18	Stx18		0.0758189	0.155404		0.0616708	0.11685		0.258438	-0.363992			0.00963103	0.0213652		0.288328	-0.349885		0.203421	-0.37125	2	2	2	14.9	14.9	14.9	20.906	0	5.8187	52213000	4	A0A0J9YTY5;D3YY98;Q8VDS8-3;Q8VDS8;A0A0J9YUA5;Q8VDS8-2	A0A0J9YTY5;D3YY98;Q8VDS8-3;Q8VDS8;A0A0J9YUA5;Q8VDS8-2	17.9901	17.3385	19.9618	19.6987	19.2917	18.3563	19.514	17.9126	19.2297	19.4285	18.1533	19.6627	18.0875	18.7611	19.5427
tr|E9Q7G0|E9Q7G0_MOUSE Protein Numa1 OS=Mus musculus GN=Numa1 PE=1 SV=1;tr|F6ZQA3|F6ZQA3_MOUSE Protein Numa1 (Fragment) OS=Mus musculus GN=Numa1 PE=1 SV=1		Numa1	+	3.83145	3.33515		0.987782	2.13426		0.444137	1.31626	YES		0.259649	-0.554154		0.043381	0.161617		0.305329	0.715771	9	9	9	6.6	6.6	6.6	235.63	0	22.586	234010000	15	E9Q7G0;F6ZQA3;A0A1B0GT61;A0A1B0GSW3	E9Q7G0;F6ZQA3	21.8524	21.067	21.3976	21.5745	21.6581	21.9325	18.3457	21.7386	22.0212	21.4694	21.6762	17.8616	17.116	18.6723	18.5872
tr|Z4YK18|Z4YK18_MOUSE VWFA and cache domain-containing protein 1 OS=Mus musculus GN=Cachd1 PE=1 SV=1;sp|Q6PDJ1-2|CAHD1_MOUSE Isoform 2 of VWFA and cache domain-containing protein 1 OS=Mus musculus GN=Cachd1;sp|Q6PDJ1|CAHD1_MOUSE VWFA and cache domain-cont	VWFA and cache domain-containing protein 1	Cachd1		0.106331	-0.122515		0.276027	-0.194908		0.645747	0.550862			0.125617	-0.117229		0.334161	-0.351208		0.187048	-0.233978	6	6	6	7.5	7.5	7.5	135.21	0	44.829	1045900000	48	Z4YK18;Q6PDJ1-2;Q6PDJ1	Z4YK18;Q6PDJ1-2;Q6PDJ1	23.5365	23.0382	22.8836	22.1619	22.777	23.07	23.0887	22.2154	23.3594	23.2464	23.9241	22.0261	22.151	23.4806	23.499
sp|P97351|RS3A_MOUSE 40S ribosomal protein S3a OS=Mus musculus GN=Rps3a PE=1 SV=3	40S ribosomal protein S3a	Rps3a	+	3.83275	3.30925	+	2.38276	3.59423	+	1.54717	2.98429	YES		0.991592	0.805305		0.637308	0.457241		0.495202	-0.348065	7	7	7	36	36	36	29.885	0	38.166	1386400000	57	P97351	P97351	23.8732	23.8865	23.2026	24.5872	24.1483	24.385	24.6839	25.5535	24.0735	23.9258	24.3234	24.6191	20.2968	20.9433	21.1073
tr|E9Q6R3|E9Q6R3_MOUSE Vesicle-trafficking protein SEC22b OS=Mus musculus GN=Sec22b PE=1 SV=1;sp|O08547|SC22B_MOUSE Vesicle-trafficking protein SEC22b OS=Mus musculus GN=Sec22b PE=1 SV=3	Vesicle-trafficking protein SEC22b	Sec22b		0.498088	-0.578735		1.12024	-0.759886		0.327578	-0.366182			0.366828	0.344492		0.475418	-0.36167		1.04294	-0.706162	5	5	5	30.1	30.1	30.1	18.922	0	230.76	1004400000	50	E9Q6R3;O08547;A0A0G2JF08	E9Q6R3;O08547	22.4302	22.3498	22.446	21.247	22.0275	22.821	23.0709	21.9316	22.5725	23.2211	23.088	22.416	21.3847	22.9952	23.0601
sp|Q62315|JARD2_MOUSE Protein Jumonji OS=Mus musculus GN=Jarid2 PE=1 SV=1;sp|Q62315-2|JARD2_MOUSE Isoform 2 of Protein Jumonji OS=Mus musculus GN=Jarid2;tr|G3UZT8|G3UZT8_MOUSE Protein Jumonji (Fragment) OS=Mus musculus GN=Jarid2 PE=1 SV=8;tr|G3UZW3|G3UZW3_	Protein Jumonji	Jarid2		0.611551	0.779048		0.98243	1.77508		1.06465	2.12626			0.419299	0.727556		0.125127	-0.362144		0.435034	-1.0897	9	9	9	11.6	11.6	11.6	137.44	0	20.342	386870000	18	Q62315;Q62315-2;G3UZT8;G3UZW3;G3UXE0;G3UZQ8;G3UYY7	Q62315;Q62315-2;G3UZT8;G3UZW3	22.0293	21.3256	21.062	19.3129	23.0917	21.6128	20.7507	21.1848	24.3335	22.7932	20.8726	20.0893	19.6463	20.3621	20.435
sp|Q9ER00|STX12_MOUSE Syntaxin-12 OS=Mus musculus GN=Stx12 PE=1 SV=1	Syntaxin-12	Stx12		0.288778	-0.658218		0.517761	-1.44729		0.253619	-0.73812			0.124181	0.336669		0.140676	-0.372431		0.357832	-0.7091	3	3	3	12.8	12.8	12.8	31.195	0	10.268	246800000	13	Q9ER00	Q9ER00	20.7267	18.4878	18.1513	18.2266	17.95	19.2256	21.5164	18.2471	18.8634	21.0894	18.4536	20.0224	18.3051	18.3053	20.9618
sp|Q61026|NCOA2_MOUSE Nuclear receptor coactivator 2 OS=Mus musculus GN=Ncoa2 PE=1 SV=3;tr|E9PV80|E9PV80_MOUSE Nuclear receptor coactivator 2 OS=Mus musculus GN=Ncoa2 PE=1 SV=1	Nuclear receptor coactivator 2	Ncoa2		-4.34294e-08	0	+	3.56113	4.11302		0.35246	0.744004	YES	+	4.00433	4.32911	+	2.32238	4.15444		0.0707135	-0.174669	7	7	7	5.6	5.6	5.6	158.46	0	21.874	203380000	12	Q61026;E9PV80	Q61026;E9PV80	18.976	18.1961	18.0617	18.7902	23.1158	22.7797	23.7261	21.7189	18.6167	17.272	21.1038	17.7301	18.5897	19.7687	18.5203
sp|A2A791-2|ZMYM4_MOUSE Isoform 2 of Zinc finger MYM-type protein 4 OS=Mus musculus GN=Zmym4;sp|A2A791|ZMYM4_MOUSE Zinc finger MYM-type protein 4 OS=Mus musculus GN=Zmym4 PE=1 SV=1	Zinc finger MYM-type protein 4	Zmym4	+	3.84627	6.40689	+	5.9974	6.842	+	5.33894	6.55263	YES		1.2223	0.706998		0.784691	0.310905		0.830729	-0.396093	12	12	12	12.1	12.1	12.1	162.84	0	185.55	2329500000	50	A2A791-2;A2A791;F6VYE2	A2A791-2;A2A791	25.4748	24.8953	24.3194	24.8381	25.6389	25.5584	25.1066	26.0516	25.2315	25.3373	25.2162	25.3269	18.1029	19.9493	19.1856
tr|F7A4H5|F7A4H5_MOUSE Protein D3Ertd254e OS=Mus musculus GN=D3Ertd254e PE=4 SV=1;tr|A0A0G2JEM5|A0A0G2JEM5_MOUSE MCG21963, isoform CRA_a OS=Mus musculus GN=D3Ertd254e PE=4 SV=1		D3Ertd254e		0.0562835	0.162257		0.387978	-0.950433		0.781844	-1.21916			0.527641	0.911066		0.138086	-0.386749		0.862892	-1.29781	4	4	4	6.8	6.8	6.8	91.536	0	5.1906	327110000	9	F7A4H5;A0A0G2JEM5	F7A4H5;A0A0G2JEM5	18.8361	19.4612	19.5848	18.7896	21.1791	18.5565	18.9676	21.6128	20.9686	21.1916	21.4042	18.2986	16.5985	18.4975	21.3552
tr|Q921K2|Q921K2_MOUSE Poly [ADP-ribose] polymerase OS=Mus musculus GN=Parp1 PE=1 SV=1;tr|A0A0A6YY63|A0A0A6YY63_MOUSE Poly [ADP-ribose] polymerase 1 OS=Mus musculus GN=Parp1 PE=1 SV=1;sp|P11103-2|PARP1_MOUSE Isoform 2 of Poly [ADP-ribose] polymerase 1 OS=M	Poly [ADP-ribose] polymerase 1	Parp1		-4.34294e-08	0		0.102682	0.259632	+	2.31241	1.76588	YES		0.486326	0.88479		0.891129	-1.42883	+	2.14062	-2.31362	2	2	2	2.4	2.4	2.4	112.72	0	3.9678	76849000	4	Q921K2;A0A0A6YY63;P11103-2;P11103	Q921K2;A0A0A6YY63;P11103-2;P11103	18.1324	18.3288	19.1241	17.0501	20.5262	17.8551	17.8052	19.988	20.8639	21.1578	20.5042	19.364	18.6512	18.4357	19.5788
sp|O35740-3|CITE2_MOUSE Isoform 3 of Cbp/p300-interacting transactivator 2 OS=Mus musculus GN=Cited2;sp|O35740-2|CITE2_MOUSE Isoform 2 of Cbp/p300-interacting transactivator 2 OS=Mus musculus GN=Cited2;sp|O35740-4|CITE2_MOUSE Isoform 4 of Cbp/p300-interact	Cbp/p300-interacting transactivator 2	Cited2		0.48258	-0.449517		0.571574	-0.840755		0.781205	-0.953754			0.174596	-0.23267		0.213726	-0.391057		0.0979417	-0.158387	5	5	5	35.5	35.5	35.5	23.859	0	207.78	687570000	34	O35740-3;O35740-2;O35740-4;O35740	O35740-3;O35740-2;O35740-4;O35740	21.4668	21.5029	22.2547	22.1454	20.7623	21.2171	22.9572	21.5025	21.1642	20.9982	23.3044	22.5365	21.4743	22.5027	21.989
sp|Q3V1V3|ESF1_MOUSE ESF1 homolog OS=Mus musculus GN=Esf1 PE=1 SV=1	ESF1 homolog	Esf1	+	3.61821	2.53452	+	4.27092	5.46052	+	3.51989	3.3861	YES	+	4.67641	2.14402	+	2.33527	1.47184		1.06652	-0.672179	7	7	7	11.6	11.6	11.6	98.047	0	42.928	466790000	30	Q3V1V3	Q3V1V3	21.5866	21.8092	21.5334	22.0418	23.9135	23.9895	23.5009	24.1431	22.4947	22.6603	21.5439	22.9609	19.659	18.328	19.5777
sp|Q7TSH9|ZN184_MOUSE Zinc finger protein 184 OS=Mus musculus GN=Zfp184 PE=2 SV=1	Zinc finger protein 184	Zfp184		1.1883	-0.900578	+	4.17449	-1.78928	+	3.18717	-1.55235			0.275412	-0.271126		0.00898302	0.00688028		0.248465	0.278006	5	5	5	11.8	11.8	11.8	84.027	0	108.65	1213900000	52	Q7TSH9;H3BKI5;H3BJS2	Q7TSH9	21.9884	21.662	23.3058	22.9826	22.097	22.0433	22.1811	22.5328	21.7638	21.8469	22.6277	22.5883	23.3765	23.4091	23.5574
sp|Q9CXE2-2|BCL7A_MOUSE Isoform 2 of B-cell CLL/lymphoma 7 protein family member A OS=Mus musculus GN=Bcl7a;sp|Q9CXE2|BCL7A_MOUSE B-cell CLL/lymphoma 7 protein family member A OS=Mus musculus GN=Bcl7a PE=2 SV=1	B-cell CLL/lymphoma 7 protein family member A	Bcl7a	+	3.9001	4.38264	+	4.38448	3.76967	+	6.27475	4.63017	YES		0.485642	-0.293491		0.512457	-0.349839		0.111594	-0.0563478	3	3	3	27.7	27.7	27.7	12.554	0	12.397	281010000	20	Q9CXE2-2;Q9CXE2;D3YYL1;Q921K9-2;Q921K9	Q9CXE2-2;Q9CXE2	22.2583	22.5622	22.5309	22.6038	21.6768	22.2131	21.977	22.9143	22.6172	22.4247	22.1659	22.9727	19.154	17.6287	16.9636
tr|E9Q9S3|E9Q9S3_MOUSE U3 small nucleolar RNA-associated protein 14 homolog B OS=Mus musculus GN=Utp14b PE=1 SV=1;sp|Q6EJB6|UT14B_MOUSE U3 small nucleolar RNA-associated protein 14 homolog B OS=Mus musculus GN=Utp14b PE=1 SV=2	U3 small nucleolar RNA-associated protein 14 homolog B	Utp14b	+	3.68517	3.62111	+	3.50695	4.26225	+	3.84044	3.95402	YES	+	2.32938	1.08805	+	2.56127	1.11246		0.0316538	0.0244164	9	9	7	12.1	12.1	9.6	88.636	0	35.371	364880000	26	E9Q9S3;Q6EJB6	E9Q9S3;Q6EJB6	21.7835	22.6082	21.7607	22.1984	23.1116	23.3545	22.7897	23.4473	21.8326	22.3977	21.7012	22.3216	19.0632	18.4801	19.012
tr|D3Z774|D3Z774_MOUSE Histone-lysine N-methyltransferase EZH2 OS=Mus musculus GN=Ezh2 PE=1 SV=1;tr|Q6AXH7|Q6AXH7_MOUSE Ezh2 protein OS=Mus musculus GN=Ezh2 PE=1 SV=1;sp|Q61188-2|EZH2_MOUSE Isoform ENX-1B of Histone-lysine N-methyltransferase EZH2 OS=Mus m	Histone-lysine N-methyltransferase EZH2	Ezh2	+	3.90329	2.40301		0.158689	0.286232		0.114714	0.348575	YES		1.27292	-1.5695		0.111745	-0.336155		0.643562	1.23335	3	3	3	5	5	5	80.996	0	8.4323	73247000	9	D3Z774;Q6AXH7;Q61188-2;Q61188;A0A0N4SUQ8;A0A0R4J1C0;P70351	D3Z774;Q6AXH7;Q61188-2;Q61188;A0A0N4SUQ8	20.5962	20.4548	20.0621	20.285	18.5795	20.6016	17.5797	18.3594	20.553	20.7456	18.0884	17.0778	18.6564	17.8516	17.4834
tr|B1B0C7|B1B0C7_MOUSE Basement membrane-specific heparan sulfate proteoglycan core protein OS=Mus musculus GN=Hspg2 PE=1 SV=1;tr|E9PZ16|E9PZ16_MOUSE Basement membrane-specific heparan sulfate proteoglycan core protein OS=Mus musculus GN=Hspg2 PE=1 SV=1;sp	Basement membrane-specific heparan sulfate proteoglycan core protein;Endorepellin;LG3 peptide	Hspg2		0.29048	-0.201501		0.0328581	0.0328798		0.189043	-0.17745			0.117406	-0.0753541		0.881442	-0.407952		0.716185	-0.332598	22	22	22	7	7	7	469.02	0	38.746	744960000	73	B1B0C7;E9PZ16;Q05793	B1B0C7;E9PZ16;Q05793	22.3353	22.7058	22.3951	21.9091	22.1381	21.9481	22.7567	22.2012	22.2622	22.798	22.9975	22.6182	22.1818	22.1934	23.1976
tr|A0A0J9YV01|A0A0J9YV01_MOUSE Zinc finger E-box-binding homeobox 2 OS=Mus musculus GN=Zeb2 PE=1 SV=1;tr|H9H9S3|H9H9S3_MOUSE Zinc finger E-box-binding homeobox 2 OS=Mus musculus GN=Zeb2 PE=1 SV=1;tr|A0A0M3HEP2|A0A0M3HEP2_MOUSE Zinc finger E-box-binding hom	Zinc finger E-box-binding homeobox 2	Zeb2	+	3.93161	4.74624	+	5.47409	4.8186	+	4.93066	4.74	YES		0.909593	0.837829		0.19426	0.161122		0.627644	-0.676707	12	12	10	16.3	16.3	13.8	133.97	0	99.442	1337200000	73	A0A0J9YV01;H9H9S3;A0A0M3HEP2;Q9R0G7;A0A0J9YVF6;A0A0J9YUY9;A0A0J9YU94;H3BKH5	A0A0J9YV01;H9H9S3;A0A0M3HEP2;Q9R0G7;A0A0J9YVF6	22.6297	24.2861	24.2804	24.489	24.412	24.7105	24.6683	25.2456	23.9193	24.5154	24.6998	25.2574	18.2236	19.4998	19.5431
sp|P61358|RL27_MOUSE 60S ribosomal protein L27 OS=Mus musculus GN=Rpl27 PE=1 SV=2	60S ribosomal protein L27	Rpl27		0.156333	0.356546		0.0869704	0.211525		0.410087	-0.815386			0.111648	0.297265		0.154448	-0.425094		0.318648	-0.722359	3	3	3	46.3	46.3	46.3	15.798	0	4.5739	142410000	6	P61358	P61358	20.4627	19.6091	18.7301	17.5364	20.4468	18.592	17.6345	20.8541	21.2789	20.794	18.2681	18.8866	17.8806	18.9745	20.356
tr|G3UYD0|G3UYD0_MOUSE General transcription factor II-I OS=Mus musculus GN=Gtf2i PE=1 SV=1;tr|Q3UHU8|Q3UHU8_MOUSE General transcription factor II-I OS=Mus musculus GN=Gtf2i PE=1 SV=1;sp|Q9ESZ8-5|GTF2I_MOUSE Isoform 5 of General transcription factor II-I O	General transcription factor II-I	Gtf2i	+	3.95227	5.17632	+	4.4649	7.89213	+	4.66104	6.12497	YES		1.28521	1.75583		0.595012	0.921456		0.673974	-0.834375	16	16	16	20.5	20.5	20.5	103.08	0	146.78	3549300000	104	G3UYD0;Q3UHU8;Q9ESZ8-5;Q9ESZ8-4;Q9ESZ8-3;Q9ESZ8-6;Q9ESZ8-2;Q9ESZ8;G3UYJ6;G3UX27;G3UYD7;G3UZU4;G3UWV2;G3UY14;G3UWP6	G3UYD0;Q3UHU8;Q9ESZ8-5;Q9ESZ8-4;Q9ESZ8-3;Q9ESZ8-6;Q9ESZ8-2;Q9ESZ8;G3UYJ6	25.424	24.7255	24.2575	23.4334	27.2852	26.9734	25.9489	24.6561	26.1166	25.5141	25.4511	24.096	18.6223	19.01	20.4614
sp|Q80XP8|FA76B_MOUSE Protein FAM76B OS=Mus musculus GN=Fam76b PE=1 SV=1;tr|D6RG49|D6RG49_MOUSE Protein FAM76B OS=Mus musculus GN=Fam76b PE=1 SV=1	Protein FAM76B	Fam76b		0.15721	0.194606		1.13459	-1.01902		0.956654	-0.58464			0.505542	-0.516908		0.419257	-0.429483		0.168389	0.0874248	13	13	13	52.5	52.5	52.5	38.555	0	323.31	214800000000	375	Q80XP8;D6RG49;Q80XP8-2;A2ADS1;Q922G2-2;Q922G2	Q80XP8;D6RG49	30.5263	30.141	30.6198	30.9362	30.2359	30.2169	28.8093	30.8936	30.5955	30.3913	30.7071	30.1797	29.8607	31.3652	29.4019
tr|E9Q4Q2|E9Q4Q2_MOUSE Splicing factor 1 OS=Mus musculus GN=Sf1 PE=1 SV=1;tr|D3YZC9|D3YZC9_MOUSE Splicing factor 1 OS=Mus musculus GN=Sf1 PE=1 SV=1;tr|D3YZD0|D3YZD0_MOUSE Splicing factor 1 OS=Mus musculus GN=Sf1 PE=1 SV=1;sp|Q64213-2|SF01_MOUSE Isoform CW1	Splicing factor 1	Sf1		0.312666	-0.0837197		0.587766	-0.110825	+	2.72852	-0.690387			1.04912	-0.1619	+	1.72783	0.230691	+	2.15053	0.392591	15	15	15	42.7	42.7	42.7	59.698	0	323.31	18163000000	280	E9Q4Q2;D3YZC9;D3YZD0;Q64213-2;Q64213-3;Q64213;D3YVH4;F8WHF9;F6Z9W2	E9Q4Q2;D3YZC9;D3YZD0;Q64213-2;Q64213-3;Q64213;D3YVH4	26.9256	27.2808	27.1523	27.1173	26.9789	27.0297	26.94	26.8798	26.6982	26.5555	26.8077	26.8443	27.2849	27.4	27.1069
sp|Q922Q8|LRC59_MOUSE Leucine-rich repeat-containing protein 59 OS=Mus musculus GN=Lrrc59 PE=1 SV=1	Leucine-rich repeat-containing protein 59	Lrrc59		0.761487	-1.84076		1.2403	-0.908927		0.752714	-0.695964			0.545494	1.41505		0.367911	-0.436447		0.739503	-1.85149	10	10	10	29	29	29	34.877	0	31.87	1287000000	67	Q922Q8	Q922Q8	22.6834	22.357	22.22	17.7938	22.6224	23.04	23.2607	21.7912	22.7928	23.8202	23.7108	22.1363	22.6711	22.9416	23.8852
tr|E9Q2S7|E9Q2S7_MOUSE Protein Zfp266 OS=Mus musculus GN=Zfp266 PE=1 SV=1		Zfp266	+	2.73231	3.32864	+	4.21207	4.07685	+	2.64951	2.61747	YES	+	2.52077	0.943662	+	2.57217	0.902609		0.065399	-0.0410528	6	6	6	13.1	13.1	13.1	68.454	0	18.884	316940000	20	E9Q2S7	E9Q2S7	21.588	22.0806	22.3558	21.8206	23.0582	22.8802	23.0679	22.6133	21.5969	22.163	21.9675	22.2818	17.9525	19.4559	19.841
tr|Q3UJB0|Q3UJB0_MOUSE Protein Sf3b2 OS=Mus musculus GN=Sf3b2 PE=1 SV=1		Sf3b2	+	3.98678	4.58367	+	1.86603	2.37511	+	1.37554	2.42737	YES		0.0288928	-0.0188832		0.0349964	-0.0249929		0.00904202	-0.00610971	8	8	8	15.3	15.3	15.3	98.197	0	19.363	440000000	28	Q3UJB0	Q3UJB0	22.4555	22.8958	22.559	23.0687	22.7425	23.1844	22.3574	22.6193	22.4503	22.7292	22.5733	23.2507	17.498	18.617	19.3074
sp|O54791|MAFF_MOUSE Transcription factor MafF OS=Mus musculus GN=Maff PE=2 SV=1	Transcription factor MafF	Maff	+	4.0217	4.97011	+	4.69104	4.81616	+	3.98413	5.94865	YES		0.428246	0.399149		0.25164	-0.265491		0.993762	-0.664641	7	5	5	43.6	35.9	35.9	16.954	0	74.175	776700000	32	O54791	O54791	23.1866	23.3705	22.9707	24.0314	23.5387	23.9035	23.035	24.6785	23.7745	23.9947	23.654	24.7946	18.0522	19.3516	17.2051
tr|G3X8R8|G3X8R8_MOUSE MCG123888 OS=Mus musculus GN=Mkl2 PE=1 SV=1;tr|Q5DTZ3|Q5DTZ3_MOUSE MKIAA1243 protein (Fragment) OS=Mus musculus GN=Mkl2 PE=1 SV=1;sp|P59759|MKL2_MOUSE MKL/myocardin-like protein 2 OS=Mus musculus GN=Mkl2 PE=1 SV=1	MKL/myocardin-like protein 2	Mkl2		-4.34294e-08	0	+	4.24746	3.66783		0.0280659	-0.0570202	YES	+	4.58503	3.80626	+	2.57833	3.32805		0.300514	-0.478207	4	4	4	4.5	4.5	4.5	118.55	0	10.821	112340000	6	G3X8R8;Q5DTZ3;P59759	G3X8R8;Q5DTZ3;P59759	18.5598	17.6565	18.501	18.5671	22.3804	22.676	21.8625	21.5904	17.7815	19.6197	17.6681	20.1278	19.2341	18.3028	18.6246
tr|A0A087WR97|A0A087WR97_MOUSE TAR DNA-binding protein 43 (Fragment) OS=Mus musculus GN=Tardbp PE=1 SV=1;sp|Q921F2|TADBP_MOUSE TAR DNA-binding protein 43 OS=Mus musculus GN=Tardbp PE=1 SV=1;tr|A0A087WRZ5|A0A087WRZ5_MOUSE TAR DNA-binding protein 43 OS=Mus m	TAR DNA-binding protein 43	Tardbp	+	4.36067	3.2744	+	3.55377	4.74591		1.23726	2.63357	YES	+	3.50347	1.44549		0.968924	1.47691		0.0135597	0.0314207	4	4	4	20.6	20.6	20.6	26.715	0	60.583	400420000	21	A0A087WR97;Q921F2;A0A087WRZ5;Q8R0B4;Q8BLD4;Q6VYI5;Q6VYI4;A0A087WRP4;H3BJV1;A0A087WSE4;A0A087WSH7;A0A087WQA5	A0A087WR97;Q921F2;A0A087WRZ5;Q8R0B4;Q8BLD4;Q6VYI5;Q6VYI4	21.4797	21.5307	21.5603	22.0879	22.7485	23.2112	23.384	23.0968	21.9422	22.522	22.6922	19.3766	18.6269	18.6662	17.5599
sp|P41105|RL28_MOUSE 60S ribosomal protein L28 OS=Mus musculus GN=Rpl28 PE=1 SV=2	60S ribosomal protein L28	Rpl28		0.206431	-0.151941		0.0989632	0.114418		0.389336	0.495406			0.0270176	0.0305901		0.614604	-0.446701		0.79148	-0.477291	5	5	5	37.2	37.2	37.2	15.733	0	17.947	460290000	28	P41105;F6Z0X0	P41105	22.2759	21.7591	21.1565	21.3705	22.5571	21.3119	21.2927	21.5227	22.4098	21.625	22.2105	22.2259	21.394	22.1583	21.7525
sp|Q9ERR8|ZN319_MOUSE Zinc finger protein 319 OS=Mus musculus GN=Znf319 PE=2 SV=1	Zinc finger protein 319	Znf319		1.04861	0.325538		0.537216	-0.525334		0.0682337	-0.0511866			0.74691	-0.532019		0.590569	-0.446812		0.325134	0.085207	13	13	13	36.8	36.8	36.8	65.643	0	323.31	5709500000	154	Q9ERR8	Q9ERR8	25.5516	25.7863	25.6262	25.5032	25.6438	25.4731	24.106	25.1163	25.509	25.5082	25.7789	25.3304	25.4343	25.3806	24.8518
sp|Q7TNU6|ZN250_MOUSE Zinc finger protein 250 OS=Mus musculus GN=Znf250 PE=2 SV=1	Zinc finger protein 250	Znf250		0.95512	-1.41026	+	1.99844	-3.31414		1.24124	-0.587385		+	1.49189	-2.40838	+	2.65072	-2.93163		0.313145	-0.523254	8	8	8	26.2	26.2	26.2	59.872	0	41.587	505900000	23	Q7TNU6	Q7TNU6	21.7996	20.9998	22.0214	19.0403	17.2998	19.8948	18.7887	18.2443	21.2581	21.2395	22.0622	21.3944	21.7023	23.2529	22.4641
sp|P24788|CD11B_MOUSE Cyclin-dependent kinase 11B OS=Mus musculus GN=Cdk11b PE=1 SV=2;tr|A2A9P6|A2A9P6_MOUSE Cyclin-dependent kinase 11B OS=Mus musculus GN=Cdk11b PE=1 SV=1;sp|P24788-2|CD11B_MOUSE Isoform 2 of Cyclin-dependent kinase 11B OS=Mus musculus GN	Cyclin-dependent kinase 11B	Cdk11b		1.2621	2.00699	+	4.30161	4.22582	+	3.4007	4.49977	YES		1.05402	1.80221		0.160407	-0.180874		1.21975	-1.98309	8	8	8	10.3	10.3	10.3	91.512	0	37.393	354520000	32	P24788;A2A9P6;P24788-2	P24788;A2A9P6;P24788-2	22.1664	18.3652	21.1637	21.1397	22.8839	23.2458	22.2106	21.7035	23.2258	23.0653	22.2291	22.2473	18.7483	19.2498	18.5403
sp|Q61687|ATRX_MOUSE Transcriptional regulator ATRX OS=Mus musculus GN=Atrx PE=1 SV=3;tr|F6RDB7|F6RDB7_MOUSE Transcriptional regulator ATRX (Fragment) OS=Mus musculus GN=Atrx PE=1 SV=2	Transcriptional regulator ATRX	Atrx	+	4.11998	5.23472	+	4.07568	5.44628	+	3.63507	6.11492	YES		0.367813	0.42557		0.228405	-0.301465		0.543389	-0.727035	14	14	9	7.8	7.8	5.3	278.58	0	49.428	1528000000	63	Q61687;F6RDB7;A0A0G2JED2	Q61687;F6RDB7	25.1987	23.9506	23.7377	23.2096	24.992	24.6831	24.4076	23.7161	25.8587	25.0441	24.3715	23.7303	18.7824	18.8995	19.5944
sp|P11499|HS90B_MOUSE Heat shock protein HSP 90-beta OS=Mus musculus GN=Hsp90ab1 PE=1 SV=3	Heat shock protein HSP 90-beta	Hsp90ab1		0.0106843	0.0103898		0.110688	-0.262883		0.232982	-0.605536			0.408132	-0.652035		0.168184	-0.461933		0.0805287	0.190103	6	6	3	10.5	10.5	4.8	83.28	0	36.699	423880000	27	P11499;E9Q3D6;D3Z1R1;E9PX27;E9Q0C3	P11499	21.855	20.9314	21.5828	21.0732	21.4067	21.7104	20.9694	18.7477	22.3119	22.302	21.2537	18.8144	20.9006	21.132	22.0387
tr|A2BFG8|A2BFG8_MOUSE Protein Zfp971 OS=Mus musculus GN=Zfp971 PE=4 SV=1		Etohi1		1.19841	-1.57856	+	4.30978	-1.93334		1.00051	-0.889723			0.401507	0.62263		0.080195	-0.0520959		0.435313	-0.674726	11	9	9	54	41.3	41.3	54.11	0	73.716	707990000	39	A2BFG8;F7CJN1;F6QUW6;Q3V498;A2BDM8;B1AYE1;A2CF17;E9PXD4;D6RGN8;A2BE19;E9Q9W0;L7N468	A2BFG8	21.1415	21.5304	21.9936	18.9805	21.5578	21.1499	21.8544	21.5743	21.633	21.3436	22.0878	21.2804	22.2669	22.4947	22.1669
sp|Q9D0F3|LMAN1_MOUSE Protein ERGIC-53 OS=Mus musculus GN=Lman1 PE=1 SV=1	Protein ERGIC-53	Lman1		1.19943	-2.4444		1.22389	-1.75708		0.929398	-1.5618			0.48398	1.13523		0.28204	-0.462803		0.695162	-1.59803	10	10	10	20.7	20.7	20.7	57.788	0	60.064	1053200000	44	Q9D0F3;D3Z5B9	Q9D0F3	21.4671	20.7865	21.4608	17.3751	21.1588	22.2182	21.9255	20.328	21.7215	22.337	22.9624	20.4608	22.3279	22.3973	24.0311
sp|Q8R2M2|TDIF2_MOUSE Deoxynucleotidyltransferase terminal-interacting protein 2 OS=Mus musculus GN=Dnttip2 PE=1 SV=1	Deoxynucleotidyltransferase terminal-interacting protein 2	Dnttip2	+	4.13663	5.82875	+	2.85755	6.21672	+	5.06099	5.85262	YES		0.440232	0.331554		0.274129	0.194155		0.192008	-0.137399	14	14	14	23	23	23	84.276	0	174.44	1570100000	58	Q8R2M2	Q8R2M2	24.5834	24.6851	23.9207	25.0251	25.4377	24.8078	24.263	25.0321	24.7236	24.858	24.2305	24.9519	18.4026	17.829	18.3011
sp|Q9QYE6|GOGA5_MOUSE Golgin subfamily A member 5 OS=Mus musculus GN=Golga5 PE=1 SV=2	Golgin subfamily A member 5	Golga5		0.0008204	0.00238895		1.25949	-1.37241		0.6177	-0.7572			0.10614	0.241168		0.358993	-0.467012		0.402566	-0.708181	4	4	4	5.9	5.9	5.9	82.367	0	9.7299	193770000	19	Q9QYE6	Q9QYE6	20.2865	19.8168	20.2481	17.3403	19.2301	20.2151	20.6076	18.6035	19.4112	20.1571	20.9875	19.9686	18.3124	20.3718	20.7643
tr|A2AVJ7|A2AVJ7_MOUSE Ribosome-binding protein 1 OS=Mus musculus GN=Rrbp1 PE=1 SV=1;sp|Q99PL5|RRBP1_MOUSE Ribosome-binding protein 1 OS=Mus musculus GN=Rrbp1 PE=1 SV=2	Ribosome-binding protein 1	Rrbp1		0.41554	-0.71495		0.365939	-0.71312		0.333587	-0.483727			0.0669238	0.171683		0.321869	-0.468695		0.325558	-0.640378	10	10	10	9.6	9.6	9.6	158.39	0	35.539	307880000	30	A2AVJ7;Q99PL5	A2AVJ7;Q99PL5	21.0425	20.9982	21.0315	17.9881	20.6225	20.9275	21.24	18.9571	20.6211	21.6118	21.3257	20.0633	20.7968	21.0276	21.0165
tr|Q91XH6|Q91XH6_MOUSE Vesicle transport through interaction with t-SNAREs 1B homolog OS=Mus musculus GN=Vti1b PE=1 SV=1;sp|O88384|VTI1B_MOUSE Vesicle transport through interaction with t-SNAREs homolog 1B OS=Mus musculus GN=Vti1b PE=1 SV=1;tr|F6UHS3|F6UHS	Vesicle transport through interaction with t-SNAREs homolog 1B	Vti1b		0.513886	-0.923661		0.126862	-0.186226		0.340961	-0.527566			0.416088	0.722576		0.530615	-0.469402		0.751606	-1.19198	2	2	2	10.3	10.3	10.3	26.727	0	19.415	135950000	13	Q91XH6;O88384;F6UHS3	Q91XH6;O88384;F6UHS3	19.7238	19.5441	16.6483	19.1951	19.3853	19.6227	20.1583	18.8353	19.853	20.1996	20.631	19.1956	19.5388	18.6469	20.5531
sp|Q8CDD9|LRIF1_MOUSE Ligand-dependent nuclear receptor-interacting factor 1 OS=Mus musculus GN=Lrif1 PE=2 SV=2;tr|G5E8M8|G5E8M8_MOUSE Ligand-dependent nuclear receptor-interacting factor 1 OS=Mus musculus GN=Lrif1 PE=1 SV=1;tr|G3X9P5|G3X9P5_MOUSE Ligand-d	Ligand-dependent nuclear receptor-interacting factor 1	Lrif1	+	4.15615	5.10933	+	3.5906	4.25917	+	4.58178	5.21381	YES		0.223253	-0.287963		0.409048	-0.446084		0.128639	-0.158121	5	5	5	8.7	8.7	8.7	82.997	0	59.52	834940000	31	Q8CDD9;G5E8M8;G3X9P5;Q8CDD9-2;D3Z005;D3Z1H3;D3YWW6	Q8CDD9;G5E8M8;G3X9P5	24.6087	23.9686	23.0815	23.2344	24.2889	23.6593	22.4723	23.3209	24.6247	23.9192	23.1721	23.8097	19.4597	17.5675	18.6165
sp|Q60520|SIN3A_MOUSE Paired amphipathic helix protein Sin3a OS=Mus musculus GN=Sin3a PE=1 SV=3;sp|Q60520-1|SIN3A_MOUSE Isoform 2 of Paired amphipathic helix protein Sin3a OS=Mus musculus GN=Sin3a	Paired amphipathic helix protein Sin3a	Sin3a		0.407653	-0.481977		0.534625	-1.15675		0.452448	-0.823715			0.310406	-0.694424		0.15648	-0.477215		0.111687	0.217209	9	9	9	7.8	7.8	7.8	145.09	0	50.606	485560000	44	Q60520;Q60520-1;E9Q2L1;E9PXF9	Q60520;Q60520-1	21.367	21.124	21.311	21.7956	21.7713	21.4874	21.6479	17.9133	21.9851	21.4636	22.1691	19.1109	20.7121	21.4413	22.9754
sp|Q8BJ90|ZN771_MOUSE Zinc finger protein 771 OS=Mus musculus GN=Znf771 PE=2 SV=1	Zinc finger protein 771	Znf771		0.561813	-0.236502		1.0557	-0.896124		0.927196	-0.757968			1.12402	-0.780955		0.443907	-0.477727		0.393634	0.303228	18	18	18	56.5	56.5	56.5	35.767	0	301.62	5311100000	178	Q8BJ90	Q8BJ90	25.584	25.3267	25.3704	25.1812	25.0715	24.94	23.5379	24.7891	25.1449	25.4239	25.5649	24.1157	25.9467	25.5763	25.1184
tr|A0A0A6YXL3|A0A0A6YXL3_MOUSE 60S ribosomal protein L31 OS=Mus musculus GN=Rpl31 PE=1 SV=1;tr|A0A0A6YX26|A0A0A6YX26_MOUSE 60S ribosomal protein L31 OS=Mus musculus GN=Rpl31 PE=1 SV=1;sp|P62900|RL31_MOUSE 60S ribosomal protein L31 OS=Mus musculus GN=Rpl31	60S ribosomal protein L31	Rpl31		1.04299	1.45305		0.636077	1.16888		0.394242	0.845076			0.0504839	0.136636		0.250604	-0.47838		0.442301	-0.615016	2	2	2	25.3	25.3	25.3	9.9416	0	4.2875	116560000	6	A0A0A6YXL3;A0A0A6YX26;P62900	A0A0A6YXL3;A0A0A6YX26;P62900	20.8143	18.3875	19.2069	20.6489	20.0482	17.7675	20.5986	21.1898	20.522	20.2189	19.8838	20.893	18.2247	17.3997	18.1723
sp|Q9Z104|HM20B_MOUSE SWI/SNF-related matrix-associated actin-dependent regulator of chromatin subfamily E member 1-related OS=Mus musculus GN=Hmg20b PE=1 SV=1;tr|Q05DT2|Q05DT2_MOUSE Hmg20b protein OS=Mus musculus GN=Hmg20b PE=1 SV=1;tr|F7AVN4|F7AVN4_MOUSE	SWI/SNF-related matrix-associated actin-dependent regulator of chromatin subfamily E member 1-related	Hmg20b	+	2.41115	1.69427	+	4.76449	5.20063		1.07308	1.56324	YES	+	3.79507	3.33946	+	2.66742	3.52628		0.113991	0.186818	7	7	7	34.1	34.1	34.1	35.869	0	82.74	334460000	19	Q9Z104;Q05DT2;F7AVN4;E9Q2W1	Q9Z104;Q05DT2;F7AVN4	20.5497	20.3872	20.1509	19.7649	24.0155	23.9653	23.7486	22.4812	20.2463	21.1443	20.3319	18.3829	19.4159	18.0653	18.6172
sp|O70494-3|SP3_MOUSE Isoform 3 of Transcription factor Sp3 OS=Mus musculus GN=Sp3;sp|O70494-2|SP3_MOUSE Isoform 2 of Transcription factor Sp3 OS=Mus musculus GN=Sp3;sp|O70494|SP3_MOUSE Transcription factor Sp3 OS=Mus musculus GN=Sp3 PE=1 SV=2	Transcription factor Sp3	Sp3	+	4.17504	6.44157	+	6.4739	7.18394	+	3.51211	5.74221	YES		0.480922	0.680445		0.0331837	0.03056		0.458435	-0.649885	3	3	3	5.1	5.1	5.1	76.728	0	323.31	2380300000	35	O70494-3;O70494-2;O70494	O70494-3;O70494-2;O70494	25.754	25.4873	24.7497	23.086	25.6843	25.5045	24.7869	25.8232	25.0007	25.2416	25.4104	26.0238	17.968	17.8627	19.08
sp|Q91YQ5|RPN1_MOUSE Dolichyl-diphosphooligosaccharide--protein glycosyltransferase subunit 1 OS=Mus musculus GN=Rpn1 PE=1 SV=1	Dolichyl-diphosphooligosaccharide--protein glycosyltransferase subunit 1	Rpn1		0.909159	-0.937929		1.09327	-1.06216		0.413428	-0.552361			0.287689	0.376442		0.322027	-0.49073		0.705928	-0.867172	14	14	14	34	34	34	68.527	0	323.31	3398500000	123	Q91YQ5;A0A0N4SUJ8	Q91YQ5	23.6804	24.1822	23.7846	22.5771	23.2047	24.9953	24.2294	23.3005	24.8353	25.2767	24.5538	23.027	23.4188	24.8273	25.2687
sp|Q9CWF2|TBB2B_MOUSE Tubulin beta-2B chain OS=Mus musculus GN=Tubb2b PE=1 SV=1;sp|Q7TMM9|TBB2A_MOUSE Tubulin beta-2A chain OS=Mus musculus GN=Tubb2a PE=1 SV=1	Tubulin beta-2B chain;Tubulin beta-2A chain	Tubb2b;Tubb2a		0.339274	-0.653609		0.0979612	0.309188		0.647929	-0.882083			0.0379284	-0.109009		0.330554	-0.491478		0.175617	-0.382469	5	5	2	22.5	22.5	13.5	49.953	0	22.981	716090000	23	Q9CWF2;Q7TMM9	Q9CWF2;Q7TMM9	22.7938	22.56	22.0777	19.2989	22.3479	22.1837	21.9106	19.8522	22.7478	21.9781	21.5307	22.0036	21.9598	22.566	22.6324
tr|V9GXA5|V9GXA5_MOUSE Zinc finger transcription factor Trps1 OS=Mus musculus GN=Trps1 PE=1 SV=1;tr|G3UW90|G3UW90_MOUSE Trichorhinophalangeal syndrome I (Human), isoform CRA_b OS=Mus musculus GN=Trps1 PE=1 SV=1;tr|V9GX74|V9GX74_MOUSE Zinc finger transcript	Zinc finger transcription factor Trps1	Trps1	+	4.1941	4.03383	+	3.57588	3.89794	+	3.70985	3.43346	YES		0.06232	0.0536504		0.445205	0.32629		0.507664	0.272639	6	6	6	6.1	6.1	6.1	109.98	0	91.409	334990000	35	V9GXA5;G3UW90;V9GX74;Q925H1;Q80V18;V9GXE9	V9GXA5;G3UW90;V9GX74;Q925H1;Q80V18;V9GXE9	22.3838	23.0208	22.6593	22.9987	22.3167	22.9115	22.5259	23.5231	22.2033	22.3424	22.3612	23.0652	19.2553	17.6984	18.6171
sp|P06745|G6PI_MOUSE Glucose-6-phosphate isomerase OS=Mus musculus GN=Gpi PE=1 SV=4;tr|A0A0U1RQ72|A0A0U1RQ72_MOUSE Glucose-6-phosphate isomerase OS=Mus musculus GN=Gpi1 PE=1 SV=1	Glucose-6-phosphate isomerase	Gpi		1.23627	-1.77869		0.746627	-1.78529		0.35721	-1.21682			0.513836	-0.736285		0.316013	-0.505455		0.143532	0.23083	7	7	7	14.3	14.3	14.3	62.766	0	24.514	308740000	18	P06745;A0A0U1RQ72;A0A0U1RP97;CON__Q3ZBD7	P06745;A0A0U1RQ72	20.6794	18.7117	19.808	19.2805	18.9141	18.0459	20.3065	18.2679	20.085	18.4357	20.2087	18.8269	20.9157	20.6208	23.2973
tr|F6YAM1|F6YAM1_MOUSE Protein Zfp930 OS=Mus musculus GN=Zfp930 PE=1 SV=1		Zfp930		0.529513	-1.1104		0.215959	-0.541755		0.12727	-0.266793			0.277176	0.601331		0.358598	-0.510136		0.60525	-1.11147	3	3	3	13.2	13.2	13.2	50.926	0	6.3391	139800000	8	F6YAM1	F6YAM1	18.6313	20.418	16.6584	18.8007	20.2584	19.5828	18.9998	18.0727	20.0107	20.1658	20.2402	18.5376	19.99	18.0086	20.5492
tr|Z4YJZ7|Z4YJZ7_MOUSE Histone-lysine N-methyltransferase EHMT1 OS=Mus musculus GN=Ehmt1 PE=4 SV=2;tr|A0A0H2UH19|A0A0H2UH19_MOUSE Histone-lysine N-methyltransferase EHMT1 OS=Mus musculus GN=Ehmt1 PE=1 SV=1;sp|Q5DW34-2|EHMT1_MOUSE Isoform 2 of Histone-lysin	Histone-lysine N-methyltransferase EHMT1	Ehmt1	+	4.21849	2.4454	+	3.758	3.10932	+	4.11878	2.95165	YES		1.223	0.692734		0.369879	0.270896		1.15739	-0.421838	6	6	6	8	8	8	141.13	0	16.727	176330000	14	Z4YJZ7;A0A0H2UH19;Q5DW34-2;Q5DW34;E9Q5A3;Q5DW34-3;A0A1B0GXE2;A2AIS5;A0A0A6YXD1;A0A0A6YWA0;A0A0G2JFI9	Z4YJZ7;A0A0H2UH19;Q5DW34-2;Q5DW34;E9Q5A3;Q5DW34-3	21.2515	21.2095	21.0516	20.7569	22.0095	22.425	21.3295	21.2765	21.6181	21.8493	21.3509	21.1386	18.5096	18.3972	19.269
tr|A0A0R4J1E1|A0A0R4J1E1_MOUSE B-cell lymphoma/leukemia 11B OS=Mus musculus GN=Bcl11b PE=1 SV=1;sp|Q99PV8-3|BC11B_MOUSE Isoform 3 of B-cell lymphoma/leukemia 11B OS=Mus musculus GN=Bcl11b;sp|Q99PV8-2|BC11B_MOUSE Isoform 2 of B-cell lymphoma/leukemia 11B OS	B-cell lymphoma/leukemia 11B	Bcl11b	+	4.24617	3.82097	+	3.55597	4.55025	+	4.32741	4.18175	YES		0.114481	0.0706964		0.0466964	0.0365367		0.067469	-0.0341597	10	9	9	25.1	21.7	21.7	74.233	0	16.751	307920000	28	A0A0R4J1E1;Q99PV8-3;Q99PV8-2;Q99PV8	A0A0R4J1E1;Q99PV8-3;Q99PV8-2;Q99PV8	22.3394	22.5619	22.4608	22.678	22.3439	22.6534	22.1659	23.1596	22.4428	22.4852	22.2359	23.0128	19.7949	18.1818	18.2962
sp|Q14B71|CDCA2_MOUSE Cell division cycle-associated protein 2 OS=Mus musculus GN=Cdca2 PE=1 SV=2;tr|D3YZE8|D3YZE8_MOUSE Cell division cycle-associated protein 2 (Fragment) OS=Mus musculus GN=Cdca2 PE=1 SV=1;tr|D3Z5P7|D3Z5P7_MOUSE Cell division cycle-assoc	Cell division cycle-associated protein 2	Cdca2		-4.34294e-08	0	+	2.97822	3.0911		0.363434	-0.393416	YES	+	2.43608	2.06405	+	2.68247	2.88532		0.961922	0.821276	5	5	5	9	9	9	106.36	0	10.761	59462000	7	Q14B71;D3YZE8;D3Z5P7;Q14B71-2	Q14B71;D3YZE8;D3Z5P7;Q14B71-2	18.9164	18.8092	19.6582	18.8649	21.6769	21.9502	20.4094	20.4682	17.9602	19.0712	18.6336	17.2984	17.5016	18.1267	19.3102
sp|Q6P5D8|SMHD1_MOUSE Structural maintenance of chromosomes flexible hinge domain-containing protein 1 OS=Mus musculus GN=Smchd1 PE=1 SV=2	Structural maintenance of chromosomes flexible hinge domain-containing protein 1	Smchd1	+	4.27325	6.62756	+	4.38062	5.97065	+	5.14738	7.36005	YES		0.13732	0.264282		0.676114	-0.811887		0.694501	-1.07617	23	23	23	14	14	14	225.65	0	137.43	3026800000	86	Q6P5D8	Q6P5D8	26.201	25.0307	24.4723	23.2371	25.9346	25.2823	24.6242	24.1572	26.7902	26.2371	25.3343	24.8844	18.0443	18.7397	17.773
tr|D3Z1N4|D3Z1N4_MOUSE Protein polybromo-1 OS=Mus musculus GN=Pbrm1 PE=1 SV=1;tr|E9Q4Y5|E9Q4Y5_MOUSE Protein polybromo-1 OS=Mus musculus GN=Pbrm1 PE=1 SV=1;tr|F8VQD1|F8VQD1_MOUSE Protein polybromo-1 OS=Mus musculus GN=Pbrm1 PE=1 SV=1;tr|E9Q7L3|E9Q7L3_MOUSE	Protein polybromo-1	Pbrm1	+	4.31819	4.78919	+	3.22492	4.64724	+	3.68596	5.28859	YES		0.0754753	0.0888486		0.773893	-0.715415		0.806754	-0.804264	22	22	22	17.4	17.4	17.4	189.64	0	57.011	1255500000	68	D3Z1N4;E9Q4Y5;F8VQD1;E9Q7L3;D3Z1W6;E9Q7L2;Q8BSQ9;Q8BSQ9-2;D3YYF2;F6THL5;D3Z3R4;D6RIL0;D6RI94	D3Z1N4;E9Q4Y5;F8VQD1;E9Q7L3;D3Z1W6;E9Q7L2;Q8BSQ9;Q8BSQ9-2;D3YYF2	24.7596	23.9768	23.6074	23.217	24.3882	24.3523	23.2452	23.9305	25.4414	25.1714	24.3289	23.8361	19.3781	18.3021	18.898
sp|A2AJK6-3|CHD7_MOUSE Isoform 3 of Chromodomain-helicase-DNA-binding protein 7 OS=Mus musculus GN=Chd7;sp|A2AJK6|CHD7_MOUSE Chromodomain-helicase-DNA-binding protein 7 OS=Mus musculus GN=Chd7 PE=1 SV=1	Chromodomain-helicase-DNA-binding protein 7	Chd7		0.522106	0.266582		0.371396	-0.170262	+	1.80042	-0.62082			0.359763	-0.126544	+	1.41075	0.467802	+	2.30251	0.594346	12	8	7	6.8	4.8	4.6	331.19	0	43.245	942290000	55	A2AJK6-3;A2AJK6;A0A0R4J1U9;E9PV74;A2AJK6-2	A2AJK6-3;A2AJK6	22.8467	23.0621	22.9579	22.7257	22.5342	23.0478	22.953	22.5512	21.9532	22.4197	22.4059	22.4362	22.3187	22.178	22.9665
tr|E9Q5C9|E9Q5C9_MOUSE Protein Nolc1 OS=Mus musculus GN=Nolc1 PE=1 SV=1		Nolc1	+	4.33723	6.37056	+	4.59531	6.90411	+	4.02008	4.79781	YES		0.424473	0.420516		0.815947	0.69828		0.318763	0.277764	10	10	10	13.1	13.1	13.1	73.697	0	248.81	3492600000	53	E9Q5C9	E9Q5C9	25.7829	26.3524	25.0248	25.7201	27.0335	25.9666	25.3617	26.2004	25.1181	25.2217	25.2435	26.1858	18.1535	19.5701	20.7457
sp|P20029|GRP78_MOUSE 78 kDa glucose-regulated protein OS=Mus musculus GN=Hspa5 PE=1 SV=3	78 kDa glucose-regulated protein	Hspa5		0.964789	1.6445		0.941756	1.69677		0.592416	1.46466			0.359182	-0.221483		0.559053	-0.533157		0.301317	-0.311675	7	7	7	18.3	18.3	18.3	72.421	0	62.833	308470000	31	P20029	P20029	21.7663	21.9694	21.1523	21.7151	21.1127	21.4756	21.1495	21.9793	21.7535	22.1667	21.0141	22.9154	17.9259	20.036	22.1126
tr|E9QPX1|E9QPX1_MOUSE Collagen alpha-1(XVIII) chain OS=Mus musculus GN=Col18a1 PE=1 SV=1;sp|P39061-2|COIA1_MOUSE Isoform 3 of Collagen alpha-1(XVIII) chain OS=Mus musculus GN=Col18a1;sp|P39061-1|COIA1_MOUSE Isoform 2 of Collagen alpha-1(XVIII) chain OS=Mu	Collagen alpha-1(XVIII) chain;Endostatin	Col18a1		0.463579	-0.511019		0.663923	-0.894058		0.0541041	-0.0967131			0.179572	0.263629		0.521331	-0.535154		1.07878	-0.798783	4	4	4	2.6	2.6	2.6	182.29	0	8.4989	73300000	7	E9QPX1;P39061-2;P39061-1;P39061	E9QPX1;P39061-2;P39061-1;P39061	17.8568	19.1665	17.8096	18.9383	19.4443	19.2836	18.6304	17.4674	19.464	19.5071	19.1145	18.8808	19.576	17.9553	19.1232
sp|P55096|ABCD3_MOUSE ATP-binding cassette sub-family D member 3 OS=Mus musculus GN=Abcd3 PE=1 SV=2;tr|A0A0G2JDI9|A0A0G2JDI9_MOUSE ATP-binding cassette sub-family D member 3 OS=Mus musculus GN=Abcd3 PE=1 SV=1	ATP-binding cassette sub-family D member 3	Abcd3		-4.34294e-08	0		0.278206	-0.333084		0.744187	-0.930676			0.173601	-0.162716		0.56154	-0.536032		0.4418	-0.373315	3	3	3	7.6	7.6	7.6	75.474	0	6.4983	49546000	9	P55096;A0A0G2JDI9	P55096;A0A0G2JDI9	19.0449	18.7	18.1414	18.3851	18.2598	19.039	18.7026	17.6191	18.7693	19.6062	19.2697	18.1194	19.0254	18.8741	19.1953
sp|Q91VN1|ZNF24_MOUSE Zinc finger protein 24 OS=Mus musculus GN=Znf24 PE=1 SV=1	Zinc finger protein 24	Znf24	+	3.13444	3.52386	+	4.20228	4.62128	+	4.48827	3.01399	YES	+	3.26411	1.4884	+	2.7603	1.00054		1.25991	-0.487854	5	5	5	22.8	22.8	22.8	41.918	0	27.253	326150000	27	Q91VN1	Q91VN1	21.5836	21.882	21.2016	21.9356	23.0792	22.7597	23.2862	23.4312	22.4586	22.0129	21.9245	22.1582	19.1458	18.9437	17.2087
tr|Q5RIM6|Q5RIM6_MOUSE Nuclear receptor co-repressor 1, isoform CRA_a OS=Mus musculus GN=Ncor1 PE=1 SV=1;sp|Q60974-2|NCOR1_MOUSE Isoform 2 of Nuclear receptor corepressor 1 OS=Mus musculus GN=Ncor1;sp|Q60974|NCOR1_MOUSE Nuclear receptor corepressor 1 OS=Mu	Nuclear receptor corepressor 1	Ncor1		0.486472	-0.385889	+	2.7507	4.30642		0.36746	0.413399	YES	+	3.04132	4.83495	+	2.82112	4.48117		0.521626	-0.35377	20	19	0	12.4	11.9	0	270.78	0	64.263	308410000	37	Q5RIM6;Q60974-2;Q60974	Q5RIM6;Q60974-2;Q60974	18.1355	18.2146	17.8076	18.7107	24.9727	23.0766	22.9793	21.1796	18.6439	18.7014	17.8728	19.0653	17.7701	18.5436	18.8897
tr|K7N6H3|K7N6H3_MOUSE Protein Zfp934 OS=Mus musculus GN=Zfp934 PE=4 SV=1;tr|L7N201|L7N201_MOUSE Protein Zfp934 OS=Mus musculus GN=Zfp934 PE=4 SV=1		Zfp934		0.0882193	-0.174498	+	4.45536	-3.12717		0.0748158	-0.224761			-4.34294e-08	0		0.384151	-0.724328		0.218874	0.457497	6	2	2	19.1	6.1	6.1	55.838	0	6.2054	128930000	8	K7N6H3;L7N201	K7N6H3;L7N201	18.7285	18.195	19.4541	18.839	17.9392	17.073	17.9767	17.5005	17.8039	20.7097	17.2646	17.6085	19.0368	18.7158	20.7087
sp|Q9JJ66|CDC20_MOUSE Cell division cycle protein 20 homolog OS=Mus musculus GN=Cdc20 PE=1 SV=2	Cell division cycle protein 20 homolog	Cdc20		0.725116	-1.81394		0.456619	-0.376426		0.0928195	-0.135456			0.32253	0.915326		0.649872	-0.549549		0.556968	-1.46487	8	8	8	24.2	24.2	24.2	54.815	0	26.111	529940000	47	Q9JJ66;V9GXW0	Q9JJ66	22.2114	21.4166	21.5263	17.0474	21.4328	21.3472	22.103	20.9799	22.6877	22.1828	22.0857	21.1049	22.8264	21.4937	22.3052
sp|O35286|DHX15_MOUSE Pre-mRNA-splicing factor ATP-dependent RNA helicase DHX15 OS=Mus musculus GN=Dhx15 PE=1 SV=2;tr|Q497W9|Q497W9_MOUSE DEAH (Asp-Glu-Ala-His) box polypeptide 15 OS=Mus musculus GN=Dhx15 PE=1 SV=1;tr|A0A0G2JG10|A0A0G2JG10_MOUSE Pre-mRNA-s	Pre-mRNA-splicing factor ATP-dependent RNA helicase DHX15	Dhx15		0.813959	-0.957783		0.603068	-0.597662		0.324683	-0.483974			0.951047	0.910433		0.582165	-0.552663		1.19878	-1.4631	19	19	19	29.9	29.9	29.9	91.006	0	323.31	3281500000	138	O35286;Q497W9;A0A0G2JG10;A0A0G2JGQ5	O35286;Q497W9;A0A0G2JG10	24.0858	22.0446	23.7385	22.6188	23.9358	24.3387	24.0305	23.8244	25.4962	24.9965	24.3526	23.4947	23.0544	24.4024	24.4215
tr|B9EII4|B9EII4_MOUSE T-box 1 OS=Mus musculus GN=Tbx1 PE=2 SV=1;sp|P70323|TBX1_MOUSE T-box transcription factor TBX1 OS=Mus musculus GN=Tbx1 PE=1 SV=2;sp|P70323-2|TBX1_MOUSE Isoform 2 of T-box transcription factor TBX1 OS=Mus musculus GN=Tbx1	T-box transcription factor TBX1	Tbx1		0.212312	-0.512274		0.0979977	0.308704		0.516259	1.54989			0.320439	1.01575		0.151105	-0.556548		0.568857	-1.5723	4	4	4	15.8	15.8	15.8	52.516	0	7.8887	247250000	18	B9EII4;P70323;P70323-2	B9EII4;P70323;P70323-2	21.955	18.2992	19.3984	18.2722	22.0549	21.6681	20.7358	17.529	22.9709	21.9673	20.7731	18.5027	21.18	19.9577	19.5538
sp|Q9CPP0|NPM3_MOUSE Nucleoplasmin-3 OS=Mus musculus GN=Npm3 PE=1 SV=3	Nucleoplasmin-3	Npm3	+	4.38151	3.89374	+	1.33118	3.21824		1.25902	3.62335	YES		0.134056	-0.447075		0.0465301	-0.256308		0.043737	0.190767	5	5	5	41.7	41.7	41.7	19.023	0	14.39	316060000	19	Q9CPP0	Q9CPP0	22.8422	21.8227	21.3806	21.9546	21.9647	21.727	18.3031	24.2169	22.9827	17.4025	22.8968	23.9549	18.6308	18.095	18.0573
sp|P56581-2|TDG_MOUSE Isoform 2 of G/T mismatch-specific thymine DNA glycosylase OS=Mus musculus GN=Tdg;sp|P56581|TDG_MOUSE G/T mismatch-specific thymine DNA glycosylase OS=Mus musculus GN=Tdg PE=1 SV=2;tr|H3BJJ4|H3BJJ4_MOUSE G/T mismatch-specific thymine	G/T mismatch-specific thymine DNA glycosylase	Tdg	+	4.40274	5.74804	+	5.68584	6.07604	+	6.61189	7.21457	YES		0.388664	0.190136		0.991157	-0.394494		1.19908	-0.58463	5	5	3	13.4	13.4	5.8	44.117	0	29.64	1579200000	23	P56581-2;P56581;H3BJJ4	P56581-2;P56581;H3BJJ4	24.6041	24.774	24.3414	23.9148	24.4033	24.8931	24.546	24.5524	25.106	25.2623	24.4749	25.1295	18.2088	19.3628	17.4579
sp|Q91WD1|RPC4_MOUSE DNA-directed RNA polymerase III subunit RPC4 OS=Mus musculus GN=Polr3d PE=2 SV=2	DNA-directed RNA polymerase III subunit RPC4	Polr3d	+	4.40326	5.46156	+	4.20482	4.57993	+	4.67167	4.62273	YES		0.381702	0.168325		0.150828	-0.0896196		0.461301	-0.257945	8	8	8	30.2	30.2	30.2	44.356	0	72.863	765210000	56	Q91WD1	Q91WD1	23.629	23.9725	23.2208	23.4855	24.022	23.7346	23.4749	23.7496	23.894	24.169	23.2669	24.0098	17.082	19.384	18.255
sp|Q8BHX3|BOREA_MOUSE Borealin OS=Mus musculus GN=Cdca8 PE=1 SV=2;sp|Q8BHX3-2|BOREA_MOUSE Isoform 2 of Borealin OS=Mus musculus GN=Cdca8	Borealin	Cdca8	+	4.41388	7.01292	+	5.19922	6.79734	+	4.61224	6.91846	YES		0.00811508	-0.0106363		0.309574	-0.233818		0.192684	-0.223181	8	8	8	31.8	31.8	31.8	32.214	0	63.007	3089500000	66	Q8BHX3;Q8BHX3-2;E9Q2C7;Q8BHX3-3	Q8BHX3;Q8BHX3-2	26.298	26.1399	24.8344	24.9347	25.9638	25.4305	25.0092	25.761	26.4255	25.8503	25.3902	25.4338	17.0614	19.0098	18.5895
sp|A2AR02|PPIG_MOUSE Peptidyl-prolyl cis-trans isomerase G OS=Mus musculus GN=Ppig PE=1 SV=1;tr|A2AR01|A2AR01_MOUSE Peptidyl-prolyl cis-trans isomerase (Fragment) OS=Mus musculus GN=Ppig PE=1 SV=1	Peptidyl-prolyl cis-trans isomerase G;Peptidyl-prolyl cis-trans isomerase	Ppig		1.24787	1.93042		0.806176	1.01674	+	4.49768	3.13553	YES		0.0460546	0.119482		1.2102	-1.12699		0.784399	-1.24647	3	3	3	6.6	6.6	6.6	88.324	0	22.255	111020000	17	A2AR02;A2AR01	A2AR02;A2AR01	21.2314	17.9399	20.5507	21.1475	20.9996	18.9415	20.6666	20.7398	21.1814	21.2648	21.6586	21.7506	18.4669	18.0268	18.9413
sp|Q9D2D7|ZN687_MOUSE Zinc finger protein 687 OS=Mus musculus GN=Znf687 PE=1 SV=1;sp|Q9D2D7-3|ZN687_MOUSE Isoform 3 of Zinc finger protein 687 OS=Mus musculus GN=Znf687;sp|Q9D2D7-2|ZN687_MOUSE Isoform 2 of Zinc finger protein 687 OS=Mus musculus GN=Znf687	Zinc finger protein 687	Znf687	+	4.49824	7.30941	+	5.45061	7.55913	+	4.39338	8.17667	YES		0.51717	0.619526		1.21826	-0.450198		1.05827	-1.06972	26	26	26	25.6	25.6	25.6	130.35	0	323.31	6458300000	157	Q9D2D7;Q9D2D7-3;Q9D2D7-2	Q9D2D7;Q9D2D7-3;Q9D2D7-2	27.4601	25.3296	26.2823	25.2222	26.5356	27.1651	26.3073	26.7643	27.173	26.9914	27.3138	27.0949	19.7403	18.2146	19.1022
sp|Q61164|CTCF_MOUSE Transcriptional repressor CTCF OS=Mus musculus GN=Ctcf PE=1 SV=2	Transcriptional repressor CTCF	Ctcf	+	4.5571	2.63626	+	2.02779	1.69816	+	3.41609	2.21329	YES		0.489318	-0.480397		0.522897	-0.501956		0.0688959	-0.0215597	19	19	19	35.5	35.5	35.5	83.745	0	323.31	28489000000	371	Q61164	Q61164	28.82	28.8386	28.5046	28.5223	28.8104	28.4601	26.8953	28.5983	28.5673	28.7524	28.8446	28.6076	26.06	26.577	25.5395
sp|Q9D0E1-2|HNRPM_MOUSE Isoform 2 of Heterogeneous nuclear ribonucleoprotein M OS=Mus musculus GN=Hnrnpm;sp|Q9D0E1|HNRPM_MOUSE Heterogeneous nuclear ribonucleoprotein M OS=Mus musculus GN=Hnrnpm PE=1 SV=3;tr|B8JK33|B8JK33_MOUSE Heterogeneous nuclear ribonu	Heterogeneous nuclear ribonucleoprotein M	Hnrnpm	+	3.19832	4.63523	+	4.10538	7.73154	+	2.33916	5.62921	YES	+	3.75637	2.90394	+	3.17896	1.44318	+	2.36608	-1.46076	26	26	26	40.7	40.7	40.7	73.74	0	323.31	10196000000	226	Q9D0E1-2;Q9D0E1;B8JK33;B8JK32;F6W322;F7C9U3;G3X924;Q91VC4	Q9D0E1-2;Q9D0E1;B8JK33;B8JK32	25.565	25.7406	25.4122	24.3956	28.2218	28.3292	28.5162	27.6619	26.414	27.0406	26.7488	26.753	21.4764	20.7794	21.5429
tr|E9PWW9|E9PWW9_MOUSE Protein Rsf1 OS=Mus musculus GN=Rsf1 PE=1 SV=2		Rsf1	+	4.60285	7.93659	+	7.62995	6.70945	+	5.23922	7.90568	YES		0.856843	-0.395296	+	2.94709	-0.85001		1.09285	-0.454714	12	12	12	10.3	10.3	10.3	161.75	0	323.31	4397300000	97	E9PWW9;A0A0U1RPA7	E9PWW9	25.9885	26.5064	26.5727	25.7538	25.599	25.8669	25.654	26.1203	26.7015	26.8389	26.4285	26.6713	16.6293	19.1888	19.4553
sp|Q8BHJ9|SLU7_MOUSE Pre-mRNA-splicing factor SLU7 OS=Mus musculus GN=Slu7 PE=1 SV=1;tr|Z4YM25|Z4YM25_MOUSE Pre-mRNA-splicing factor SLU7 (Fragment) OS=Mus musculus GN=Slu7 PE=1 SV=1	Pre-mRNA-splicing factor SLU7	Slu7	+	4.3287	4.95426	+	7.05805	7.07784	+	3.15615	5.2994	YES	+	3.47129	1.65195	+	2.99655	1.38094		0.423479	-0.271007	11	11	11	28.2	28.2	28.2	68.079	0	205.16	1205800000	61	Q8BHJ9;Z4YM25	Q8BHJ9;Z4YM25	23.2368	23.3944	23.2498	24.0714	25.282	25.3688	24.9051	25.0043	23.5556	23.5965	23.5147	24.3697	17.5165	18.1439	19.026
tr|A2AHG3|A2AHG3_MOUSE PHD finger protein 21A OS=Mus musculus GN=Phf21a PE=1 SV=1;tr|F6URE6|F6URE6_MOUSE PHD finger protein 21A (Fragment) OS=Mus musculus GN=Phf21a PE=1 SV=1;tr|D3Z764|D3Z764_MOUSE PHD finger protein 21A OS=Mus musculus GN=Phf21a PE=1 SV=2	PHD finger protein 21A	Phf21a		-4.34294e-08	0	+	4.21951	2.14544		-4.34294e-08	0	YES	+	3.25713	3.52458	+	3.09703	2.47466		-4.34294e-08	0	3	3	3	7.4	7.4	7.4	62.193	0	3.7337	73085000	3	A2AHG3;F6URE6;D3Z764;E9PV92;A2AHG4;E9QKW9;A2AHG2;Q6ZPK0-5;Q6ZPK0-7;Q6ZPK0-4;Q6ZPK0-9;Q6ZPK0-2;Q6ZPK0-6;Q6ZPK0-8;Q6ZPK0-3;Q6ZPK0;F6TKP4	A2AHG3;F6URE6;D3Z764;E9PV92;A2AHG4;E9QKW9;A2AHG2;Q6ZPK0-5;Q6ZPK0-7;Q6ZPK0-4;Q6ZPK0-9;Q6ZPK0-2;Q6ZPK0-6;Q6ZPK0-8;Q6ZPK0-3;Q6ZPK0;F6TKP4	19.1945	17.6033	18.2987	16.7087	21.5882	21.5196	21.4144	21.3813	19.8757	19.4304	18.5433	18.1555	18.4082	18.8663	17.8749
tr|G5E8U2|G5E8U2_MOUSE MCG121902 OS=Mus musculus GN=Zfp827 PE=1 SV=1;sp|Q505G8|ZN827_MOUSE Zinc finger protein 827 OS=Mus musculus GN=Znf827 PE=1 SV=2	Zinc finger protein 827	Zfp827;Znf827	+	4.64668	4.82681	+	4.40124	4.56792	+	4.34651	4.66593	YES		0.269229	0.212737		0.529492	0.380841		0.25286	0.168105	8	8	8	13	13	13	118.09	0	62.298	693250000	54	G5E8U2;Q505G8;F6ZJ37;F6ULU2;Q505G8-2	G5E8U2;Q505G8	23.0433	23.8911	23.6466	23.7457	23.5243	24.1932	23.1747	24.2854	22.9897	23.73	23.165	23.7695	18.0567	18.2296	19.1606
tr|A0A0N4SV66|A0A0N4SV66_MOUSE Histone H2A OS=Mus musculus GN=H2afj PE=1 SV=1;sp|Q8R1M2|H2AJ_MOUSE Histone H2A.J OS=Mus musculus GN=H2afj PE=1 SV=1;tr|Q8CGP4|Q8CGP4_MOUSE Histone H2A OS=Mus musculus GN=Hist1h2aa PE=1 SV=1;sp|Q8CGP6|H2A1H_MOUSE Histone H2A	Histone H2A.J;Histone H2A;Histone H2A type 1-H;Histone H2A type 1-K;Histone H2A type 1-F;Histone H2A type 3;Histone H2A type 1;Histone H2AX	H2afj;Hist1h2aa;Hist1h2ah;Hist1h2ak;Hist1h2af;Hist3h2a;Hist1h2ab;H2afx		1.21093	0.937541		0.941509	1.22367		0.843987	1.35605			0.0240577	-0.0210814		1.12847	-0.606856		0.787822	-0.585774	6	6	2	29.4	29.4	14.3	13.66	0	323.31	12183000000	68	A0A0N4SV66;Q8R1M2;Q8CGP4;Q8CGP6;Q8CGP7;Q8CGP5;Q8BFU2;P22752;P27661;Q8R029	A0A0N4SV66;Q8R1M2;Q8CGP4;Q8CGP6;Q8CGP7;Q8CGP5;Q8BFU2;P22752;P27661	27.3638	26.9006	26.2413	26.2692	26.8389	26.7653	26.2906	26.7956	28.0089	27.197	26.9087	27.0034	26.3179	26.1621	25.5705
tr|Q80XR7|Q80XR7_MOUSE Protein Zfp955a OS=Mus musculus GN=Zfp955a PE=1 SV=1;tr|L7N232|L7N232_MOUSE Protein Zfp955b OS=Mus musculus GN=Zfp955b PE=4 SV=1		Zfp955a;Zfp955b		0.517377	-0.240374		1.25242	-0.899433		0.906001	-0.765239			0.199888	-0.180269		0.554958	-0.6083		0.399236	-0.428031	14	14	14	24	24	24	64.095	0	96.273	1229200000	64	Q80XR7;L7N232	Q80XR7;L7N232	22.4892	22.5601	23.3797	22.5781	22.3002	22.3666	23.4284	22.1907	22.1895	22.7764	23.7736	23.9795	23.0991	22.9286	22.9396
sp|Q62318|TIF1B_MOUSE Transcription intermediary factor 1-beta OS=Mus musculus GN=Trim28 PE=1 SV=3;sp|Q62318-2|TIF1B_MOUSE Isoform 2 of Transcription intermediary factor 1-beta OS=Mus musculus GN=Trim28	Transcription intermediary factor 1-beta	Trim28	+	4.68111	10.6141	+	5.63982	11.174	+	4.1677	11.1605	YES		0.220676	0.257498		0.364018	-0.388943		0.496137	-0.646441	31	31	31	53.2	53.2	53.2	88.846	0	323.31	73067000000	329	Q62318;Q62318-2	Q62318;Q62318-2	30.5009	29.9334	30.0133	28.5309	30.2823	30.2426	30.0558	29.4278	31.0258	30.8057	30.5633	29.1695	20.4184	19.8212	19.4114
sp|Q31125|S39A7_MOUSE Zinc transporter SLC39A7 OS=Mus musculus GN=Slc39a7 PE=1 SV=2	Zinc transporter SLC39A7	Slc39a7		0.159024	-0.220008		0.195371	-0.349086		0.0997297	0.107918			0.113045	0.191004		0.467745	-0.61999		1.09581	-0.810994	6	6	6	16.2	16.2	16.2	50.656	0	203.69	2534100000	52	Q31125	Q31125	23.7687	24.3909	23.5525	22.9264	23.4521	24.0035	25.2782	22.6688	23.84	24.7038	24.951	24.3877	22.5821	24.436	24.3689
tr|A0A0R4J060|A0A0R4J060_MOUSE Histone deacetylase complex subunit SAP130 OS=Mus musculus GN=Sap130 PE=1 SV=1;sp|Q8BIH0-2|SP130_MOUSE Isoform 2 of Histone deacetylase complex subunit SAP130 OS=Mus musculus GN=Sap130;sp|Q8BIH0|SP130_MOUSE Histone deacetylas	Histone deacetylase complex subunit SAP130	Sap130	+	5.36552	4.50086	+	5.85905	5.90893	+	2.26777	4.2073	YES	+	7.56471	1.47092	+	3.10922	1.16615		0.822131	-0.304775	10	10	10	15.8	15.8	15.8	111.16	0	30.488	954690000	31	A0A0R4J060;Q8BIH0-2;Q8BIH0;J3QNK5;Q8BIH0-3	A0A0R4J060;Q8BIH0-2;Q8BIH0;J3QNK5	23.0297	23.1215	23.0863	23.029	24.5622	24.5235	24.4541	24.6105	23.1693	23.4605	23.0099	23.8459	17.7154	18.8475	18.9551
tr|Q3UH28|Q3UH28_MOUSE Protein Zmynd8 OS=Mus musculus GN=Zmynd8 PE=1 SV=1;tr|Q3U1M7|Q3U1M7_MOUSE Protein Zmynd8 OS=Mus musculus GN=Zmynd8 PE=1 SV=1;tr|A2A483|A2A483_MOUSE Protein Zmynd8 OS=Mus musculus GN=Zmynd8 PE=1 SV=1;tr|A2A482|A2A482_MOUSE Protein Zmy		Zmynd8	+	4.76371	5.77212	+	4.79424	6.52063	+	4.37978	6.44924	YES		0.110555	0.120543		0.272412	-0.228256		0.349474	-0.3488	13	13	13	16.6	16.6	16.6	127.29	0	80.526	1762600000	60	Q3UH28;Q3U1M7;A2A483;A2A482;E9Q8D1;A2A484;A2A485;A2A481;A2A480;A2A486;A2A479	Q3UH28;Q3U1M7;A2A483;A2A482;E9Q8D1;A2A484;A2A485	25.2655	24.8644	24.5592	23.6789	24.9554	25.1834	24.5238	24.1876	25.2612	25.3884	24.9087	24.2049	19.2858	18.7146	19.3351
tr|E9Q6R4|E9Q6R4_MOUSE Protein Arid1b OS=Mus musculus GN=Arid1b PE=1 SV=1;tr|E9Q4N7|E9Q4N7_MOUSE Protein Arid1b OS=Mus musculus GN=Arid1b PE=1 SV=1		Arid1b		0.0133274	-0.00387669		0.889836	-0.382677	+	1.52731	-0.524989		+	2.49282	-0.348145		0.2084	-0.035821	+	2.4164	0.312324	38	38	7	29.1	29.1	8.5	237.02	0	323.31	140660000000	789	E9Q6R4;E9Q4N7	E9Q6R4;E9Q4N7	30.0156	30.2628	30.1712	30.1081	29.8575	29.6571	29.7634	29.8872	29.7268	29.7872	29.8644	29.93	30.0889	30.3418	29.9481
sp|Q9ERU3|ZNF22_MOUSE Zinc finger protein 22 OS=Mus musculus GN=Znf22 PE=1 SV=2	Zinc finger protein 22	Znf22		1.04624	-2.58652		1.30003	-2.55423		1.17671	-2.28006			0.248623	0.880511		0.17754	-0.663022		0.496296	-1.54353	5	5	5	24.1	24.1	24.1	27.294	0	11.886	805290000	30	Q9ERU3	Q9ERU3	22.5178	18.0889	19.1396	18.6477	18.4869	22.261	22.3026	18.8655	21.8352	21.5476	22.9433	18.2421	22.7605	19.7861	23.0253
sp|Q8BHN3|GANAB_MOUSE Neutral alpha-glucosidase AB OS=Mus musculus GN=Ganab PE=1 SV=1;sp|Q8BHN3-2|GANAB_MOUSE Isoform 2 of Neutral alpha-glucosidase AB OS=Mus musculus GN=Ganab;sp|Q8BHN3-3|GANAB_MOUSE Isoform 3 of Neutral alpha-glucosidase AB OS=Mus muscul	Neutral alpha-glucosidase AB	Ganab		0.941424	-0.881517		0.244015	-0.547761		0.329196	-0.558297			0.0881498	-0.144198		0.526353	-0.669244		1.10878	-0.525046	5	5	5	7.2	7.2	7.2	106.91	0	14.831	170130000	16	Q8BHN3;Q8BHN3-2;Q8BHN3-3	Q8BHN3;Q8BHN3-2;Q8BHN3-3	19.8506	19.8058	19.2179	19.1512	20.4554	18.3895	20.2154	18.3884	19.9686	20.5068	19.843	19.8073	19.6579	20.6158	21.5357
sp|Q61127|NAB2_MOUSE NGFI-A-binding protein 2 OS=Mus musculus GN=Nab2 PE=1 SV=2;tr|Q3TYF1|Q3TYF1_MOUSE NGFI-A-binding protein 2 OS=Mus musculus GN=Nab2 PE=1 SV=1	NGFI-A-binding protein 2	Nab2		0.328025	0.473991	+	4.40567	5.74415	+	3.86653	3.04796	YES	+	3.79593	5.42948	+	3.18309	3.4783	+	2.45833	-1.95118	11	11	10	26.7	26.7	25	56.576	0	25.599	823410000	28	Q61127;Q3TYF1;Q61127-2;D3Z008;D3Z292	Q61127;Q3TYF1	19.8974	19.9053	18.6985	18.4167	24.8168	25.9322	24.4697	23.417	21.002	21.4505	20.8586	21.4115	17.6551	19.7786	19.2563
tr|F8WGY3|F8WGY3_MOUSE Zinc finger protein 711 OS=Mus musculus GN=Zfp711 PE=1 SV=1;tr|E9PUP8|E9PUP8_MOUSE Zinc finger protein 711 OS=Mus musculus GN=Zfp711 PE=1 SV=1;sp|A2ANX9|ZN711_MOUSE Zinc finger protein 711 OS=Mus musculus GN=Znf711 PE=3 SV=1	Zinc finger protein 711	Zfp711;Znf711		0.544426	0.362844		0.454845	-0.390649		0.150494	0.142249			0.42407	-0.424435		0.626805	-0.675011		0.245728	-0.250576	5	4	4	9.7	8	8	86.257	0	323.31	627490000	48	F8WGY3;E9PUP8;A2ANX9;F6VDX0	F8WGY3;E9PUP8;A2ANX9	21.9867	22.115	22.5334	23.0091	21.9159	22.2014	21.0007	22.8284	21.8295	22.3657	23.1624	23.2888	21.5235	22.5306	22.08
sp|Q5SXI5|ZN496_MOUSE Zinc finger protein 496 OS=Mus musculus GN=Znf496 PE=1 SV=1;sp|Q5SXI5-3|ZN496_MOUSE Isoform 3 of Zinc finger protein 496 OS=Mus musculus GN=Znf496;sp|Q5SXI5-2|ZN496_MOUSE Isoform 2 of Zinc finger protein 496 OS=Mus musculus GN=Znf496	Zinc finger protein 496	Znf496	+	4.79334	2.20636		1.14711	1.69961	+	2.00358	3.01334	YES		0.0828158	0.173386		0.246103	-0.596693		0.53437	-0.770079	4	4	4	6.3	6.3	6.3	66.576	0	25.778	177390000	17	Q5SXI5;Q5SXI5-3;Q5SXI5-2	Q5SXI5;Q5SXI5-3;Q5SXI5-2	21.0053	20.53	20.5185	20.2975	22.2228	21.2532	18.7076	20.8612	21.7243	22.307	21.9593	19.4409	18.386	18.2105	18.6444
tr|F6VR84|F6VR84_MOUSE Polymerase delta-interacting protein 3 (Fragment) OS=Mus musculus GN=Poldip3 PE=1 SV=1;tr|Q3UDD3|Q3UDD3_MOUSE Polymerase delta-interacting protein 3 OS=Mus musculus GN=Poldip3 PE=1 SV=1;sp|Q8BG81|PDIP3_MOUSE Polymerase delta-interact	Polymerase delta-interacting protein 3	Poldip3	+	4.80471	2.55184	+	3.04098	3.02036	+	1.87619	2.37284	YES		0.656292	0.226967		0.0384516	0.0292997		0.319264	-0.197668	6	6	6	29.2	29.2	29.2	22.162	0	8.5547	216600000	16	F6VR84;Q3UDD3;Q8BG81	F6VR84;Q3UDD3;Q8BG81	21.5172	21.9297	21.3908	21.6435	22.1773	21.7181	21.6338	21.8598	22.4767	21.6883	21.3601	21.7467	19.3246	19.3435	18.6379
tr|Q6ZWZ7|Q6ZWZ7_MOUSE 60S ribosomal protein L17 OS=Mus musculus GN=Rpl17 PE=1 SV=1;sp|Q9CPR4|RL17_MOUSE 60S ribosomal protein L17 OS=Mus musculus GN=Rpl17 PE=1 SV=3	60S ribosomal protein L17	Rpl17		0.916882	1.20355		0.519533	1.65773		0.103785	0.134865			0.60052	-0.919611		0.416141	-0.685359		0.289411	0.234251	5	5	5	36.4	36.4	36.4	21.397	0	28.465	452830000	18	Q6ZWZ7;Q9CPR4	Q6ZWZ7;Q9CPR4	22.366	22.8297	21.8016	21.9582	22.0443	22.3013	21.6282	19.3032	22.6215	22.0886	21.4326	21.8757	19.217	21.8508	21.8722
sp|P23906|IRF2_MOUSE Interferon regulatory factor 2 OS=Mus musculus GN=Irf2 PE=1 SV=1;tr|A0A140LJA4|A0A140LJA4_MOUSE Interferon regulatory factor 2 (Fragment) OS=Mus musculus GN=Irf2 PE=1 SV=1;tr|A0A140LIX2|A0A140LIX2_MOUSE Interferon regulatory factor 2 (	Interferon regulatory factor 2	Irf2	+	4.88686	5.23552	+	3.83984	5.23828	+	3.49821	5.1212	YES		0.403599	0.385839		0.362518	0.415927		0.0215248	0.0300884	5	5	5	22.1	22.1	22.1	39.452	0	16.348	771570000	35	P23906;A0A140LJA4;A0A140LIX2;A0A1B0GQW5;A0A140LI82;A0A140LHP8	P23906;A0A140LJA4;A0A140LIX2;A0A1B0GQW5;A0A140LI82	23.1268	23.8119	23.5028	24.4537	23.6117	24.2198	23.6529	24.9541	23.014	23.799	23.2278	24.734	19.2874	18.3977	18.3726
sp|A2CG63-2|ARI4B_MOUSE Isoform 2 of AT-rich interactive domain-containing protein 4B OS=Mus musculus GN=Arid4b;sp|A2CG63|ARI4B_MOUSE AT-rich interactive domain-containing protein 4B OS=Mus musculus GN=Arid4b PE=1 SV=1;tr|F6R6U0|F6R6U0_MOUSE AT-rich intera	AT-rich interactive domain-containing protein 4B	Arid4b	+	4.9351	4.9396	+	4.00995	5.27233	+	5.02933	4.56093	YES		1.09487	0.299259		0.183898	0.141688		0.214145	-0.157571	8	8	8	8	8	8	137.32	0	35.662	485950000	34	A2CG63-2;A2CG63;F6R6U0;Z4YL44;Z4YMH1	A2CG63-2;A2CG63;F6R6U0	22.6727	23.0247	22.8342	23.0504	23.0503	23.4352	22.9649	23.3287	22.8036	23.2936	22.4173	23.6978	17.6856	17.811	19.0011
sp|Q8R0L9-2|TADA3_MOUSE Isoform 2 of Transcriptional adapter 3 OS=Mus musculus GN=Tada3;sp|Q8R0L9|TADA3_MOUSE Transcriptional adapter 3 OS=Mus musculus GN=Tada3 PE=1 SV=1;tr|A0A0R4J1I2|A0A0R4J1I2_MOUSE Transcriptional adapter 3 OS=Mus musculus GN=Tada3 PE=	Transcriptional adapter 3	Tada3		0.904399	1.00752	+	4.8724	3.29098		1.10058	1.64028	YES		1.17448	1.26493		0.598643	0.878548		0.167794	-0.386384	3	3	3	9.4	9.4	9.4	46.621	0	5.3602	106100000	9	Q8R0L9-2;Q8R0L9;A0A0R4J1I2	Q8R0L9-2;Q8R0L9;A0A0R4J1I2	20.6607	19.6461	20.936	18.4562	21.2829	21.2132	21.0025	21.2601	20.7171	18.2809	20.8879	21.3587	18.9347	18.9707	18.7781
sp|Q8QZY1|EIF3L_MOUSE Eukaryotic translation initiation factor 3 subunit L OS=Mus musculus GN=Eif3l PE=1 SV=1	Eukaryotic translation initiation factor 3 subunit L	Eif3l		1.15586	-1.7685		0.943969	-1.34389		0.486217	-0.413817			0.440792	0.860784		0.489279	-0.706383		1.12554	-1.56717	6	6	6	9.9	9.9	9.9	66.612	0	11.355	438650000	20	Q8QZY1	Q8QZY1	21.2485	19.348	20.7686	18.3864	20.865	21.4091	21.7612	19.1593	21.2992	21.292	22.4304	20.9985	20.4322	21.7957	22.6444
tr|E9Q459|E9Q459_MOUSE Protein Zfp160 OS=Mus musculus GN=Zfp160 PE=1 SV=1		Zfp160		0.225624	-0.578184		1.05809	-2.00893	+	4.97895	-2.70857			0.00374238	-0.0123844		0.538712	1.07921		0.898979	1.09159	8	6	6	16.9	14.2	14.2	73.445	0	35.256	357620000	22	E9Q459;Q5PPR4;B1ATG3;Q61751;Q9QXT9;Q07230	E9Q459	18.6398	21.288	21.0811	20.0086	17.4887	21.1808	21.3946	20.904	19.2438	18.9302	19.0882	19.389	18.3796	22.0769	21.5072
sp|Q6NZF1|ZC11A_MOUSE Zinc finger CCCH domain-containing protein 11A OS=Mus musculus GN=Zc3h11a PE=1 SV=1	Zinc finger CCCH domain-containing protein 11A	Zc3h11a	+	4.59518	3.11776	+	4.08436	3.94811	+	3.15984	3.85383	YES	+	1.62738	0.803449		0.182143	-0.0965767	+	2.47977	-0.900026	5	5	5	11.2	11.2	11.2	86.491	0	36.077	434270000	28	Q6NZF1	Q6NZF1	22.1192	22.3342	21.8526	22.7045	23.1338	23.2926	22.4789	23.3188	22.9775	23.1305	23.2504	23.2521	19.3074	19.5921	18.9769
tr|G3UW89|G3UW89_MOUSE Zinc finger protein 423 OS=Mus musculus GN=Zfp423 PE=1 SV=1;sp|Q80TS5-2|ZN423_MOUSE Isoform 2 of Zinc finger protein 423 OS=Mus musculus GN=Znf423;sp|Q80TS5|ZN423_MOUSE Zinc finger protein 423 OS=Mus musculus GN=Znf423 PE=1 SV=2	Zinc finger protein 423	Zfp423;Znf423	+	3.7239	2.59209	+	1.72907	1.55468	+	4.79038	3.56832	YES		0.288398	0.2807		1.17769	-1.02999	+	2.55964	-1.31069	5	5	5	4.5	4.5	4.5	131.58	0	41.028	228890000	22	G3UW89;Q80TS5-2;Q80TS5;G3UYI9;G3UZP1	G3UW89;Q80TS5-2;Q80TS5	21.1525	20.6738	21.1073	20.8623	20.3589	22.0435	21.7065	20.8099	22.0715	22.5958	22.7127	21.6588	18.2551	17.9906	19.2323
tr|A0A0R4J1E9|A0A0R4J1E9_MOUSE Hypoxia-inducible factor 1-alpha OS=Mus musculus GN=Hif1a PE=1 SV=1;sp|Q61221-2|HIF1A_MOUSE Isoform 2 of Hypoxia-inducible factor 1-alpha OS=Mus musculus GN=Hif1a;sp|Q61221|HIF1A_MOUSE Hypoxia-inducible factor 1-alpha OS=Mus	Hypoxia-inducible factor 1-alpha	Hif1a		-4.34294e-08	0	+	4.68679	2.82879		-4.34294e-08	0	YES	+	3.26168	3.27853	+	3.21897	2.72822		-4.34294e-08	0	3	3	3	4	4	4	90.614	0	8.3127	65390000	8	A0A0R4J1E9;Q61221-2;Q61221	A0A0R4J1E9;Q61221-2;Q61221	19.1089	18.7751	16.9472	18.1661	21.7704	21.557	21.5924	21.1915	18.4322	19.457	19.4588	17.8505	18.2461	18.9562	18.3051
sp|Q9D8N0|EF1G_MOUSE Elongation factor 1-gamma OS=Mus musculus GN=Eef1g PE=1 SV=3	Elongation factor 1-gamma	Eef1g		0.317012	-0.457838		1.21518	-1.30612		0.197531	-0.672264			0.315316	-0.426284		0.299864	-0.725571		0.111713	-0.299287	3	3	3	9.6	9.6	9.6	50.06	0	12.32	131190000	9	Q9D8N0	Q9D8N0	18.8768	19.3718	19.5821	17.8947	18.141	19.0311	19.3728	17.4754	20.1509	20.4665	19.8001	16.505	19.0619	18.2368	20.4851
tr|Q05DV1|Q05DV1_MOUSE NADPH--cytochrome P450 reductase OS=Mus musculus GN=Por PE=1 SV=1;sp|P37040|NCPR_MOUSE NADPH--cytochrome P450 reductase OS=Mus musculus GN=Por PE=1 SV=2	NADPH--cytochrome P450 reductase	Por		0.0495998	0.0982761		0.94882	-1.38056		0.619164	-0.993231			0.149916	-0.308076		0.427291	-0.726665		0.289599	-0.418588	4	4	4	9.2	9.2	9.2	72.93	0	8.3174	124530000	11	Q05DV1;P37040;E9PVT9;E9Q997	Q05DV1;P37040	20.0336	19.058	19.0244	17.8312	19.9694	19.581	17.758	17.4066	19.2854	20.5706	18.8446	18.9211	17.3221	19.1996	19.5811
tr|E9Q532|E9Q532_MOUSE Ral guanine nucleotide dissociation stimulator-like 2 OS=Mus musculus GN=Rlf PE=1 SV=1;tr|A2A7F4|A2A7F4_MOUSE MCG122876 OS=Mus musculus GN=Rlf PE=1 SV=1		Rlf	+	5.17962	4.12391	+	1.3852	2.34487	+	1.89851	3.13998	YES		0.321049	-0.436502		0.706962	-1.01032		0.507213	-0.573823	7	7	7	4.9	4.9	4.9	206.28	0	48.705	613220000	22	E9Q532;A2A7F4	E9Q532;A2A7F4	23.3156	23.382	22.4918	22.5268	23.3875	22.5778	21.0052	22.9999	23.7585	24.6591	22.5492	23.0448	18.8033	18.4094	18.9018
sp|Q9WTJ4|FIZ1_MOUSE Flt3-interacting zinc finger protein 1 OS=Mus musculus GN=Fiz1 PE=1 SV=1	Flt3-interacting zinc finger protein 1	Fiz1		0.147169	-0.486783		0.73083	1.59065		0.46432	1.32195			0.0981657	0.313294		0.502908	-0.743076		0.483244	-1.05637	4	4	4	10.4	10.4	10.4	52.685	0	13.543	312950000	14	Q9WTJ4;A0A140LIY3	Q9WTJ4	21.605	21.0751	21.4044	17.4907	21.9083	21.4751	18.9979	20.4471	21.9263	21.0093	21.5879	21.2772	21.7224	21.7944	21.5171
sp|Q14AX6-3|CDK12_MOUSE Isoform 3 of Cyclin-dependent kinase 12 OS=Mus musculus GN=Cdk12;sp|Q14AX6|CDK12_MOUSE Cyclin-dependent kinase 12 OS=Mus musculus GN=Cdk12 PE=1 SV=2;sp|Q14AX6-2|CDK12_MOUSE Isoform 2 of Cyclin-dependent kinase 12 OS=Mus musculus GN=	Cyclin-dependent kinase 12	Cdk12		0.0034719	0.0103202		0.00426439	-0.00802898		0.674692	0.368663			0.0819789	0.199988		0.570958	-0.744977		0.692046	-0.944965	4	4	4	4.3	4.3	4.3	162.75	0	11.222	289730000	26	Q14AX6-3;Q14AX6;Q14AX6-2	Q14AX6-3;Q14AX6;Q14AX6-2	21.3067	21.4994	21.2486	18.7669	21.5609	21.3171	19.1262	21.6173	21.6926	21.3474	21.9836	21.5778	21.7661	21.0738	18.4828
sp|Q61827|MAFK_MOUSE Transcription factor MafK OS=Mus musculus GN=Mafk PE=1 SV=1	Transcription factor MafK	Mafk	+	5.19918	5.65159	+	4.98506	5.51062	+	6.00388	5.65235	YES		0.280656	0.291753		0.0902471	0.117319		0.227615	-0.174434	9	9	6	44.2	44.2	27.6	17.537	0	46.582	1000900000	29	Q61827	Q61827	23.7663	24.1028	23.7652	24.4769	23.5743	24.1839	24.0794	25.4406	23.8405	24.0033	23.9985	24.9666	18.5136	18.6695	17.3732
tr|A0A0J9YUM4|A0A0J9YUM4_MOUSE C-terminal-binding protein 1 OS=Mus musculus GN=Ctbp1 PE=1 SV=1;tr|A0A0J9YU62|A0A0J9YU62_MOUSE C-terminal-binding protein 1 OS=Mus musculus GN=Ctbp1 PE=1 SV=1;sp|O88712-3|CTBP1_MOUSE Isoform 3 of C-terminal-binding protein 1	C-terminal-binding protein 1;C-terminal-binding protein 2	Ctbp1;Ctbp2		0.159802	-0.275419		0.0123034	0.0247693		0.380562	0.941616			0.292556	0.60789		0.33646	-0.749709		0.680577	-1.3576	3	3	3	12.2	12.2	12.2	37.006	0	6.9006	108800000	8	A0A0J9YUM4;A0A0J9YU62;O88712-3;O88712-2;O88712;A0A0J9YTW3;Q91YZ2;P56546;P56546-2;E9PWQ9	A0A0J9YUM4;A0A0J9YU62;O88712-3;O88712-2;O88712;A0A0J9YTW3;Q91YZ2;P56546;P56546-2	20.4829	18.6016	17.4942	19.2104	20.4209	20.3107	17.8108	19.6782	21.7122	21.4333	18.9323	19.1416	18.6542	19.5631	19.6072
tr|E9Q3F7|E9Q3F7_MOUSE Retrotransposon-derived protein PEG10 OS=Mus musculus GN=Peg10 PE=1 SV=1;sp|Q7TN75|PEG10_MOUSE Retrotransposon-derived protein PEG10 OS=Mus musculus GN=Peg10 PE=1 SV=2;sp|Q7TN75-2|PEG10_MOUSE Isoform RF1 of Retrotransposon-derived pr	Retrotransposon-derived protein PEG10	Peg10		0.0447481	0.104094		0.000260048	-0.000456333		0.568727	0.788558			0.0950188	0.246127		0.387963	-0.750549		0.460145	-0.996676	42	42	42	44.7	44.7	44.7	115.37	0	323.31	153670000000	1022	E9Q3F7;Q7TN75;Q7TN75-2;H3BJQ1	E9Q3F7;Q7TN75;Q7TN75-2	31.083	30.1394	29.0824	27.5746	30.5901	30.6176	29.4606	28.1956	31.701	31.2054	30.0384	28.9213	28.4926	29.4276	29.8401
tr|G5E8C0|G5E8C0_MOUSE Zinc finger protein 697 OS=Mus musculus GN=Zfp697 PE=4 SV=1;sp|Q569E7|ZN697_MOUSE Zinc finger protein 697 OS=Mus musculus GN=Znf697 PE=2 SV=1	Zinc finger protein 697	Zfp697;Znf697		0.300208	-0.806907		0.234023	-0.714099		0.239699	-0.525611			0.286646	-0.763849		0.33094	-0.753375		0.00325452	0.0104742	4	4	4	6.7	6.7	6.7	63.021	0	21.747	210580000	10	G5E8C0;Q569E7	G5E8C0;Q569E7	19.1321	17.8983	21.6817	20.8441	18.9717	21.0399	17.5865	18.9028	18.3661	20.7966	19.2089	21.1428	21.6397	18.4904	21.4517
tr|D3Z5N6|D3Z5N6_MOUSE Zinc finger protein ubi-d4 OS=Mus musculus GN=Dpf2 PE=1 SV=1;sp|Q61103|REQU_MOUSE Zinc finger protein ubi-d4 OS=Mus musculus GN=Dpf2 PE=1 SV=1;tr|F8WIP7|F8WIP7_MOUSE Zinc finger protein ubi-d4 (Fragment) OS=Mus musculus GN=Dpf2 PE=1	Zinc finger protein ubi-d4	Dpf2	+	5.26191	6.02481	+	5.07219	6.2972	+	3.56672	5.6397	YES		0.153063	-0.122465		0.166455	-0.160682		0.0452482	-0.0382166	10	10	10	31.9	31.9	31.9	45.854	0	135.05	1829600000	74	D3Z5N6;Q61103;F8WIP7	D3Z5N6;Q61103;F8WIP7	24.9332	25.4614	24.8473	25.2727	24.5089	24.8617	24.8789	25.7752	25.0164	25.4658	24.5138	25.6716	20.0064	18.4591	19.4313
tr|A0A0B4J1E2|A0A0B4J1E2_MOUSE SNW domain-containing protein 1 OS=Mus musculus GN=Snw1 PE=1 SV=1;sp|Q9CSN1|SNW1_MOUSE SNW domain-containing protein 1 OS=Mus musculus GN=Snw1 PE=1 SV=3	SNW domain-containing protein 1	Snw1	+	5.2669	4.58128	+	2.55279	3.3887	+	2.74589	4.01306	YES		0.615995	-0.297301		0.417418	-0.25423		0.0639045	0.0430708	7	7	7	21.8	21.8	21.8	61.461	0	28.002	496210000	54	A0A0B4J1E2;Q9CSN1	A0A0B4J1E2;Q9CSN1	23.0302	23.5384	23.1028	23.5317	22.819	22.8411	22.7979	23.5559	23.0105	23.4783	22.8493	23.6928	18.5629	19.0162	18.0304
sp|Q8K310|MATR3_MOUSE Matrin-3 OS=Mus musculus GN=Matr3 PE=1 SV=1;tr|A0A087WSU2|A0A087WSU2_MOUSE Matrin-3 (Fragment) OS=Mus musculus GN=Matr3 PE=1 SV=6	Matrin-3	Matr3	+	5.29365	4.66739	+	2.46123	4.52755	+	2.73102	3.87472	YES		0.67806	0.268029		0.612998	-0.538416		1.03915	-0.806446	27	27	27	40.2	40.2	40.2	94.629	0	323.31	4000800000	146	Q8K310;A0A087WSU2;A0A087WQD6;A0A087WSP7;A0A087WQZ1;A0A087WNP3;A0A087WPU5;A0A087WPQ5;A0A087WNW7;A0A087WQP4;A0A087WSF8;A0A087WQ54	Q8K310;A0A087WSU2	25.2879	25.797	25.4584	25.6323	25.7004	26.0197	25.423	26.1045	26.4789	27.1944	26.4064	25.3216	21.5398	21.1589	20.4974
sp|Q8BY46|ZN574_MOUSE Zinc finger protein 574 OS=Mus musculus GN=Znf574 PE=1 SV=1	Zinc finger protein 574	Znf574		0.791839	-0.920578		0.773854	-1.66157		0.188718	-0.534621			-4.34294e-08	0		0.56749	-0.775848		0.511982	-0.617818	5	5	5	9.1	9.1	9.1	99.46	0	8.0616	147080000	8	Q8BY46	Q8BY46	18.5582	18.587	19.0112	18.0639	18.1377	19.0129	17.4561	18.9814	18.8327	18.1389	20.6039	19.1161	21.092	19.1301	18.8385
sp|Q8BQC8|RBAK_MOUSE RB-associated KRAB zinc finger protein OS=Mus musculus GN=Rbak PE=1 SV=1	RB-associated KRAB zinc finger protein	Rbak		0.178882	-0.350732		0.929885	-1.10882		0.311349	-0.583426			-4.34294e-08	0		0.760001	-0.782956		1.06606	-1.12138	4	4	4	6.8	6.8	6.8	81.674	0	6.5901	169310000	8	Q8BQC8	Q8BQC8	18.5921	17.8754	19.0312	18.0532	18.8066	18.9894	18.8751	18.2345	18.609	20.3035	20.3697	18.7552	17.8857	20.8837	18.1733
tr|A0A0B4J1G5|A0A0B4J1G5_MOUSE ETS-related transcription factor Elf-2 OS=Mus musculus GN=Elf2 PE=1 SV=1;sp|Q9JHC9-3|ELF2_MOUSE Isoform 2 of ETS-related transcription factor Elf-2 OS=Mus musculus GN=Elf2;sp|Q9JHC9-4|ELF2_MOUSE Isoform 3 of ETS-related trans	ETS-related transcription factor Elf-2	Elf2		-4.34294e-08	0	+	2.0376	2.10574		-4.34294e-08	0	YES	+	4.35846	2.29296	+	3.25385	2.6999		-4.34294e-08	0	3	3	3	9.5	9.5	9.5	53.915	0	18.159	46789000	5	A0A0B4J1G5;Q9JHC9-3;Q9JHC9-4;Q9JHC9-2;Q9JHC9;A0A0A6YY68;A0A0A6YWF3;V9GXK9	A0A0B4J1G5;Q9JHC9-3;Q9JHC9-4;Q9JHC9-2;Q9JHC9	18.1962	18.7663	18.7659	18.7368	20.9598	21.3018	20.4859	20.8895	17.1458	18.4093	18.4222	18.8602	18.4582	18.6393	17.8277
tr|Q6DFU8|Q6DFU8_MOUSE Protein Zfp948 OS=Mus musculus GN=Zfp948 PE=1 SV=1		Zfp948		0.46591	1.02555		0.908095	-1.67916		0.681662	-0.798731			0.296183	-0.824944		0.313981	-0.785134		0.015192	0.0398102	4	4	4	13.8	13.8	13.8	78.173	0	7.2988	198290000	13	Q6DFU8	Q6DFU8	20.865	20.9195	20.9774	18.0541	21.0622	20.8599	17.574	18.0201	20.9109	21.084	18.8507	19.8112	21.2043	18.4697	18.1901
sp|Q8C0I4|EPC2_MOUSE Enhancer of polycomb homolog 2 OS=Mus musculus GN=Epc2 PE=2 SV=2	Enhancer of polycomb homolog 2	Epc2	+	5.33183	3.49522	+	5.06169	2.91794	+	3.45167	3.22848	YES		0.232855	-0.109158		0.165963	0.100104		0.384755	0.209262	8	8	8	12	12	12	90.959	0	14.653	184670000	21	Q8C0I4;A2AQV0;Q8C9X6-2;Q8C9X6	Q8C0I4	21.7207	22.0827	21.446	21.9285	21.6839	21.3713	21.6798	22.0064	21.2405	21.5331	21.4307	22.1366	18.0472	18.1438	18.1745
tr|D3YV17|D3YV17_MOUSE Trinucleotide repeat-containing gene 18 protein OS=Mus musculus GN=Tnrc18 PE=1 SV=2;sp|Q80WC3-2|TNC18_MOUSE Isoform 2 of Trinucleotide repeat-containing gene 18 protein OS=Mus musculus GN=Tnrc18;sp|Q80WC3|TNC18_MOUSE Trinucleotide re	Trinucleotide repeat-containing gene 18 protein	Tnrc18	+	1.31215	1.27698	+	3.51737	3.92663		0.844171	1.1991	YES	+	2.81418	2.31143	+	3.63419	2.85062		1.1093	0.539196	15	15	15	13	13	13	187.74	0	40.422	358760000	26	D3YV17;Q80WC3-2;Q80WC3;F6Z7L1;Q80WC3-3;A0A0G2JFH8	D3YV17;Q80WC3-2;Q80WC3;F6Z7L1	20.3126	21.2169	21.2794	21.2348	23.6173	23.9097	23.4541	22.3083	20.1923	20.6582	20.5585	20.4778	20.4948	18.3875	19.9877
sp|Q8VIG0-2|ZCH14_MOUSE Isoform 2 of Zinc finger CCHC domain-containing protein 14 OS=Mus musculus GN=Zcchc14;sp|Q8VIG0|ZCH14_MOUSE Zinc finger CCHC domain-containing protein 14 OS=Mus musculus GN=Zcchc14 PE=2 SV=1;sp|Q8VIG0-3|ZCH14_MOUSE Isoform 3 of Zinc	Zinc finger CCHC domain-containing protein 14	Zcchc14		0.256296	-0.597172		0.517505	-1.42429		0.688823	-1.05196			0.24797	-0.680779		0.306657	-0.813549		0.0743991	-0.13277	5	5	5	7.7	7.7	7.7	98.635	0	13.469	149140000	15	Q8VIG0-2;Q8VIG0;Q8VIG0-3	Q8VIG0-2;Q8VIG0;Q8VIG0-3	20.2693	19.5734	18.2608	18.633	19.8865	16.1349	20.4979	17.4942	19.3763	18.0831	20.2334	19.575	20.8483	20.5003	17.2793
tr|A2ACG7|A2ACG7_MOUSE Dolichyl-diphosphooligosaccharide--protein glycosyltransferase subunit 2 OS=Mus musculus GN=Rpn2 PE=1 SV=1;sp|Q9DBG6|RPN2_MOUSE Dolichyl-diphosphooligosaccharide--protein glycosyltransferase subunit 2 OS=Mus musculus GN=Rpn2 PE=1 SV=	Dolichyl-diphosphooligosaccharide--protein glycosyltransferase subunit 2	Rpn2		0.866515	-2.23211		0.149814	-0.634443		0.361895	-0.868517			0.34671	1.16465		0.222667	-0.816903		0.684897	-1.98156	4	4	4	14	14	14	67.501	0	58.893	628280000	35	A2ACG7;Q9DBG6	A2ACG7;Q9DBG6	18.4546	22.4418	18.2721	19.3067	22.3617	22.8111	19.533	18.4281	22.3281	23.1486	22.3001	18.6247	19.3319	22.9678	22.9809
sp|Q62481|VPS72_MOUSE Vacuolar protein sorting-associated protein 72 homolog OS=Mus musculus GN=Vps72 PE=2 SV=2	Vacuolar protein sorting-associated protein 72 homolog	Vps72		0.61203	1.08381		0.744533	1.26244		1.22456	1.77052			0.0200896	0.0632424		0.334611	-0.81899		0.366823	-0.882232	3	3	3	20.1	20.1	20.1	40.783	0	5.7644	85458000	5	Q62481	Q62481	20.9495	17.2761	19.4373	19.0366	18.2648	21.3987	18.1057	19.1832	20.8316	21.3031	20.0459	18.0477	18.6005	17.6635	18.8162
sp|Q3UEB3-3|PUF60_MOUSE Isoform 3 of Poly(U)-binding-splicing factor PUF60 OS=Mus musculus GN=Puf60;sp|Q3UEB3-2|PUF60_MOUSE Isoform 2 of Poly(U)-binding-splicing factor PUF60 OS=Mus musculus GN=Puf60;sp|Q3UEB3|PUF60_MOUSE Poly(U)-binding-splicing factor PU	Poly(U)-binding-splicing factor PUF60	Puf60	+	4.74996	4.85998	+	4.90932	6.22858	+	4.16846	5.9817	YES		0.559176	0.353285	+	1.38471	-0.738488	+	2.57384	-1.09177	5	5	5	15.8	15.8	15.8	54.028	0	117.86	1097600000	37	Q3UEB3-3;Q3UEB3-2;Q3UEB3	Q3UEB3-3;Q3UEB3-2;Q3UEB3	24.0776	23.4534	23.3741	23.4271	23.8447	23.9674	23.3741	24.5592	24.6022	24.8484	24.2912	24.9575	18.5672	18.9478	17.8303
tr|G5E8S0|G5E8S0_MOUSE PHD finger protein 14 OS=Mus musculus GN=Phf14 PE=1 SV=1;sp|Q9D4H9-3|PHF14_MOUSE Isoform 3 of PHD finger protein 14 OS=Mus musculus GN=Phf14;sp|Q9D4H9|PHF14_MOUSE PHD finger protein 14 OS=Mus musculus GN=Phf14 PE=1 SV=1;sp|Q9D4H9-2|P	PHD finger protein 14	Phf14	+	5.39863	4.41192	+	5.4957	4.27763	+	4.17604	4.94486	YES		0.303721	-0.191498		0.275876	-0.210391		0.026784	-0.0188928	9	9	9	13.4	13.4	13.4	99.09	0	63.525	504820000	37	G5E8S0;Q9D4H9-3;Q9D4H9;Q9D4H9-2;A0A0N4SWI1	G5E8S0;Q9D4H9-3;Q9D4H9;Q9D4H9-2	23.1065	23.235	22.8103	23.3739	23.2515	22.8402	22.3147	23.3533	23.1881	23.2229	22.5882	23.602	19.1422	19.0565	18.6354
tr|A2ATP6|A2ATP6_MOUSE Myelin expression factor 2 OS=Mus musculus GN=Myef2 PE=1 SV=2;tr|A2ATP5|A2ATP5_MOUSE Myelin expression factor 2 OS=Mus musculus GN=Myef2 PE=1 SV=1;sp|Q8C854|MYEF2_MOUSE Myelin expression factor 2 OS=Mus musculus GN=Myef2 PE=1 SV=1;sp	Myelin expression factor 2	Myef2	+	1.493	2.30738	+	4.75799	6.22179	+	5.12812	4.06427	YES	+	3.96778	3.87034	+	2.71358	2.39234	+	2.64367	-1.47799	16	16	16	39	39	39	61.103	0	60.484	971000000	59	A2ATP6;A2ATP5;Q8C854;Q8C854-3;Q8C854-1;G8JL68;Q8C854-2;F6XJA1	A2ATP6;A2ATP5;Q8C854;Q8C854-3;Q8C854-1;G8JL68;Q8C854-2;F6XJA1	21.5575	21.1789	21.0349	20.7012	24.4626	26.1185	24.935	24.4378	21.9633	23.0252	22.8283	22.5676	18.1416	16.9374	19.4821
sp|Q9ERU9|RBP2_MOUSE E3 SUMO-protein ligase RanBP2 OS=Mus musculus GN=Ranbp2 PE=1 SV=2	E3 SUMO-protein ligase RanBP2	Ranbp2	+	5.42152	3.65167	+	3.79368	3.34235	+	2.02153	2.62298	YES		0.0595373	0.0308471		0.15531	-0.121793		0.186962	-0.15264	6	6	6	3.6	3.6	3.6	341.12	0	13.767	192410000	16	Q9ERU9	Q9ERU9	21.4458	21.9252	21.2732	21.3013	21.3962	21.6834	21.2872	21.7021	22.0201	22.1913	20.9869	21.3578	17.4831	17.6096	18.1964
sp|Q8R2V3|ZN445_MOUSE Zinc finger protein 445 OS=Mus musculus GN=Znf445 PE=2 SV=2	Zinc finger protein 445	Znf445		0.751944	0.771945		0.116369	0.299469		0.732513	1.28818			0.0985283	-0.239785		0.294649	-0.834569		0.271252	-0.594784	5	5	5	8.5	8.5	8.5	114.77	0	11.379	115920000	9	Q8R2V3	Q8R2V3	20.2893	19.9818	20.0298	18.826	20.1257	20.8303	17.103	20.1088	21.0362	21.4788	21.132	17.859	18.9877	19.5837	19.5408
sp|P84104-2|SRSF3_MOUSE Isoform Short of Serine/arginine-rich splicing factor 3 OS=Mus musculus GN=Srsf3;sp|P84104|SRSF3_MOUSE Serine/arginine-rich splicing factor 3 OS=Mus musculus GN=Srsf3 PE=1 SV=1;tr|A2A4X6|A2A4X6_MOUSE MCG21910 OS=Mus musculus GN=Gm12	Serine/arginine-rich splicing factor 3	Srsf3;Gm12355		0.855051	1.84285		0.00583696	0.0226951		0.299524	-0.467456			0.415438	-1.1324		0.346045	-0.837508		0.105539	0.29489	3	3	3	35.5	35.5	35.5	14.203	0	5.2006	159450000	23	P84104-2;P84104;A2A4X6	P84104-2;P84104;A2A4X6	21.3445	21.5487	20.8718	17.911	20.7686	17.1787	18.5979	20.6011	20.9191	21.2972	18.8608	19.4193	18.3619	20.4936	18.0879
tr|Q3UQ14|Q3UQ14_MOUSE Protein Zfp275 OS=Mus musculus GN=Zfp275 PE=2 SV=1;tr|G3X904|G3X904_MOUSE Protein Zfp275 OS=Mus musculus GN=Zfp275 PE=4 SV=1		Zfp275		0.333648	-0.264436		1.08774	-1.47872		1.28666	-0.836911			0.823326	-1.17868		0.54323	-0.838004		0.682501	0.340675	10	10	10	32.1	32.1	32.1	42.935	0	85.059	723020000	68	Q3UQ14;G3X904	Q3UQ14;G3X904	21.9104	22.4792	22.6575	22.5589	21.8189	21.7713	19.1537	22.1473	21.7515	22.0535	22.5473	21.891	22.6014	22.7843	21.9269
sp|P58252|EF2_MOUSE Elongation factor 2 OS=Mus musculus GN=Eef2 PE=1 SV=2	Elongation factor 2	Eef2		0.25723	-0.784096		0.376919	-0.918608		0.423049	1.02135			0.210543	-0.514509		0.519505	-0.846066		0.135532	-0.331557	7	7	7	9	9	9	95.313	0	19.142	193920000	10	P58252;G3UXK8;G3UZ34;A2AH85;O08810	P58252	21.3574	20.4332	19.0524	17.7696	17.9912	19.2412	20.6757	18.6464	21.0518	20.4058	18.7969	19.6842	18.7911	18.8977	22.7795
tr|A0A0R4J1L3|A0A0R4J1L3_MOUSE Zinc finger protein with KRAB and SCAN domains 3 OS=Mus musculus GN=Zkscan3 PE=1 SV=1;sp|Q91VW9|ZKSC3_MOUSE Zinc finger protein with KRAB and SCAN domains 3 OS=Mus musculus GN=Zkscan3 PE=1 SV=1	Zinc finger protein with KRAB and SCAN domains 3	Zkscan3	+	5.44893	4.6001	+	4.94887	4.26443	+	2.71231	3.36084	YES		0.198955	0.112679		1.11256	0.375726		0.538183	0.263047	7	7	7	26.4	26.4	26.4	62.625	0	28.432	485770000	29	A0A0R4J1L3;Q91VW9;D3YTV4;Q5RJ53;F6VSC7;Q5SZT6	A0A0R4J1L3;Q91VW9	22.7984	23.5442	23.2013	22.7448	23.2696	23.3901	22.8303	23.2494	23.0385	23.0201	22.5905	22.5874	18.4553	18.4229	17.9832
sp|Q8CH25-2|SLTM_MOUSE Isoform 2 of SAFB-like transcription modulator OS=Mus musculus GN=Sltm;sp|Q8CH25|SLTM_MOUSE SAFB-like transcription modulator OS=Mus musculus GN=Sltm PE=1 SV=1	SAFB-like transcription modulator	Sltm	+	5.45892	3.94503	+	2.7534	2.8682	+	2.87521	4.41008	YES		0.523084	-0.499975		1.18953	-1.46961		0.994582	-0.96963	17	17	17	21.1	21.1	21.1	115.18	0	46.606	904240000	68	Q8CH25-2;Q8CH25	Q8CH25-2;Q8CH25	23.5101	23.904	23.4237	23.5519	22.3808	22.9452	22.7312	24.3327	23.3199	24.8866	24.4007	25.661	20.2625	19.3638	19.6756
sp|P21952|PO3F1_MOUSE POU domain, class 3, transcription factor 1 OS=Mus musculus GN=Pou3f1 PE=1 SV=1	POU domain, class 3, transcription factor 1	Pou3f1		0.97699	-0.7001		1.01426	-2.27229		0.964011	-1.86346			0.767368	-1.70696		0.250073	-0.884751		0.352841	0.822212	7	4	4	20.9	12.7	12.7	45.323	0	305.79	2061200000	49	P21952;P62515;F1T2M3;F8WGJ8;Q3U5D1;H3BJT4;H3BKB7;Q5U4D4;A0A0A0MQM6;I1E4X2;A0A0A0MQE0;E9Q6Z8;F8VQL7;A0A0R4J1Z4;Q07916-3;Q00286;Q07916;Q07916-2;Q00286-2;Q00286-3;P20263;Q00196-4;Q00196-6;P31362;Q00196;Q00196-2;Q00196-3;P25425-10;Q00196-7;Q00196-5;P25425-4;P25425-7;P25425-9;P25425-11;P25425-8;P25425-3;P25425-6;P25425-2;P25425-5;P25425;P25425-12	P21952	23.1344	23.7763	23.2004	24.207	21.5772	22.888	23.9926	19.0325	23.2683	22.952	20.0856	24.7233	24.1049	24.6621	23.6065
tr|A2A7B5|A2A7B5_MOUSE Protein Prdm2 OS=Mus musculus GN=Prdm2 PE=1 SV=1		Prdm2	+	5.47155	6.46384	+	4.62587	6.21013	+	3.59474	6.07107	YES		0.580357	0.404192		0.0225147	-0.0166297		0.641378	-0.420822	15	15	15	14.9	14.9	14.9	187.2	0	51.674	1408100000	62	A2A7B5;Q8C2W5;A2A7B7	A2A7B5	23.7249	25.0129	24.5517	24.3971	24.8749	24.6874	24.4199	25.3212	24.4305	25.0424	24.7288	25.1683	17.3086	18.7154	17.7811
tr|L0HN04|L0HN04_MOUSE Methylcytosine dioxygenase TET3 OS=Mus musculus GN=Tet3 PE=1 SV=1;sp|Q8BG87|TET3_MOUSE Methylcytosine dioxygenase TET3 OS=Mus musculus GN=Tet3 PE=1 SV=3;sp|Q8BG87-2|TET3_MOUSE Isoform 2 of Methylcytosine dioxygenase TET3 OS=Mus muscu	Methylcytosine dioxygenase TET3	Tet3		-4.34294e-08	0	+	4.15535	2.63218		-4.34294e-08	0	YES	+	2.07957	2.32102	+	4.41288	3.14903		-4.34294e-08	0	8	8	8	7	7	7	194.79	0	16.139	74453000	13	L0HN04;Q8BG87;Q8BG87-2;A0A087WP90	L0HN04;Q8BG87;Q8BG87-2	19.149	20.7937	18.2033	18.8712	21.5619	22.2398	21.3989	21.1007	18.6597	17.9982	18.7215	18.3259	18.1041	18.0345	18.2479
sp|Q3TUF7-2|YETS2_MOUSE Isoform 2 of YEATS domain-containing protein 2 OS=Mus musculus GN=Yeats2;sp|Q3TUF7|YETS2_MOUSE YEATS domain-containing protein 2 OS=Mus musculus GN=Yeats2 PE=1 SV=2;sp|Q3TUF7-3|YETS2_MOUSE Isoform 3 of YEATS domain-containing protei	YEATS domain-containing protein 2	Yeats2	+	4.1598	2.88766	+	4.3603	3.40757	+	5.49727	3.62966	YES	+	1.5404	0.961728		0.40207	-0.283976	+	2.64468	-1.2457	5	5	5	5.1	5.1	5.1	137.31	0	137.23	253870000	24	Q3TUF7-2;Q3TUF7;Q3TUF7-3	Q3TUF7-2;Q3TUF7;Q3TUF7-3	21.5521	21.2958	20.8606	20.7005	22.2248	22.7681	21.6633	21.5998	22.5283	22.6249	22.2745	21.964	17.684	18.5696	18.0002
tr|Q3V1C1|Q3V1C1_MOUSE Protein Zfp142 OS=Mus musculus GN=Zfp142 PE=2 SV=1;tr|G5E869|G5E869_MOUSE MCG133876, isoform CRA_a OS=Mus musculus GN=Zfp142 PE=4 SV=1;tr|E9PY67|E9PY67_MOUSE Protein Zfp142 OS=Mus musculus GN=Zfp142 PE=4 SV=1		Zfp142		0.037627	0.0656676		0.324309	-0.640896		0.144374	0.334987			0.0925265	-0.238636		0.336526	-0.89459		0.277045	-0.655954	3	3	3	2.4	2.4	2.4	194.82	0	11.348	126360000	15	Q3V1C1;G5E869;E9PY67	Q3V1C1;G5E869;E9PY67	20.3751	18.3387	20.0519	18.4682	20.3877	17.12	20.2612	18.5104	20.2713	21.0453	20.9989	17.5421	18.8221	19.7899	18.65
tr|H9KV00|H9KV00_MOUSE Protein SON OS=Mus musculus GN=Son PE=1 SV=1;sp|Q9QX47-3|SON_MOUSE Isoform 3 of Protein SON OS=Mus musculus GN=Son;sp|Q9QX47|SON_MOUSE Protein SON OS=Mus musculus GN=Son PE=1 SV=2;tr|H9KV15|H9KV15_MOUSE Protein SON OS=Mus musculus GN	Protein SON	Son	+	1.63539	1.02278	+	3.83957	3.14559		0.842437	1.02231	YES	+	3.64982	1.98957	+	4.66178	1.71839		0.48602	-0.271175	13	13	13	7.4	7.4	7.4	268.82	0	29.983	631720000	39	H9KV00;Q9QX47-3;Q9QX47;H9KV15;H9KV01;Q9QX47-2;Q9QX47-4;H9KV02;F7CU80	H9KV00;Q9QX47-3;Q9QX47;H9KV15;H9KV01;Q9QX47-2;Q9QX47-4;H9KV02	21.378	22.3377	21.6515	22.2451	23.7654	24.0819	24.0481	23.6752	22.1743	22.4671	22.0274	22.0282	21.4567	20.2966	21.0437
sp|P70168|IMB1_MOUSE Importin subunit beta-1 OS=Mus musculus GN=Kpnb1 PE=1 SV=2	Importin subunit beta-1	Kpnb1		0.596482	-1.14801		0.302732	-0.717988		0.126225	0.380346			0.250743	0.436303		0.489516	-0.903875		1.01901	-1.34018	3	3	3	5.9	5.9	5.9	97.183	0	7.0237	117990000	11	P70168	P70168	19.2605	18.0649	18.1842	17.556	18.2296	20.5316	17.927	18.1227	19.993	20.165	20.3751	17.8934	18.5908	20.2847	21.2522
sp|Q02525|ZFP39_MOUSE Zinc finger protein 39 OS=Mus musculus GN=Zfp39 PE=2 SV=2	Zinc finger protein 39	Zfp39		0.551501	-0.809649		0.0437079	-0.136397		0.305877	-0.394113			0.344035	-0.832745		0.430948	-0.917745		0.0345049	-0.085	4	4	4	8.2	8.2	8.2	84.222	0	6.9481	261540000	10	Q02525	Q02525	21.3176	21.6034	18.7107	21.1927	21.1349	21.0585	19.5259	17.7741	21.2019	21.4498	21.2818	19.231	21.4761	21.7829	21.6329
sp|Q9Z277|BAZ1B_MOUSE Tyrosine-protein kinase BAZ1B OS=Mus musculus GN=Baz1b PE=1 SV=2;sp|Q9Z277-2|BAZ1B_MOUSE Isoform 2 of Tyrosine-protein kinase BAZ1B OS=Mus musculus GN=Baz1b	Tyrosine-protein kinase BAZ1B	Baz1b		0.241364	0.707056		0.410314	0.780116		0.781118	1.40724			0.104698	0.297488		0.707902	-0.932725		0.575779	-1.23021	6	6	6	5.9	5.9	5.9	170.65	0	14.355	267680000	10	Q9Z277;Q9Z277-2	Q9Z277;Q9Z277-2	21.8109	21.1984	20.956	17.7172	21.2872	21.6327	19.3634	20.5893	21.8514	22.6968	21.0943	20.9611	17.4759	20.1876	20.4726
tr|D3Z4V1|D3Z4V1_MOUSE Pleiotropic regulator 1 OS=Mus musculus GN=Plrg1 PE=1 SV=1;sp|Q922V4|PLRG1_MOUSE Pleiotropic regulator 1 OS=Mus musculus GN=Plrg1 PE=1 SV=1;tr|F8WI31|F8WI31_MOUSE Pleiotropic regulator 1 OS=Mus musculus GN=Plrg1 PE=1 SV=1	Pleiotropic regulator 1	Plrg1		0.497756	0.839916		0.291472	-0.651582		0.399316	1.01716			0.0154212	-0.0256543		0.492793	-0.93755		0.464521	-0.911896	7	7	7	19.8	19.8	19.8	56.059	0	12.644	146170000	11	D3Z4V1;Q922V4;F8WI31	D3Z4V1;Q922V4;F8WI31	20.4328	19.4338	18.3876	19.4409	19.9827	20.1092	18.8516	18.6489	21.3882	21.3465	20.5435	18.0644	17.4841	20.008	17.4853
tr|Q8BH80|Q8BH80_MOUSE Vesicle-associated membrane protein, associated protein B and C OS=Mus musculus GN=Vapb PE=1 SV=1;sp|Q9QY76|VAPB_MOUSE Vesicle-associated membrane protein-associated protein B OS=Mus musculus GN=Vapb PE=1 SV=3	Vesicle-associated membrane protein-associated protein B	Vapb		0.828867	-1.58321		0.715655	-1.79539		0.0640846	-0.183058			0.142718	-0.479383		0.33233	-0.94137		0.172451	-0.461986	4	4	4	12.3	12.3	12.3	26.918	0	7.5625	273400000	9	Q8BH80;Q9QY76	Q8BH80;Q9QY76	17.0895	20.8653	18.9973	19.6802	17.9426	17.6668	21.6657	17.4396	18.3751	18.5392	20.6268	20.9391	21.0366	21.3623	19.1538
sp|Q64511|TOP2B_MOUSE DNA topoisomerase 2-beta OS=Mus musculus GN=Top2b PE=1 SV=2	DNA topoisomerase 2-beta	Top2b	+	5.70287	4.32839	+	2.51838	3.10187	+	4.3232	5.21681	YES		0.393545	0.396782		0.191242	-0.272779		0.947427	-0.669561	9	9	7	4.5	4.5	3.5	181.91	0	31.393	527460000	26	Q64511;F6XX57;F6U5K2;F6V2E8	Q64511	22.7144	22.5465	22.3619	22.6315	23.3926	23.0929	21.6998	23.6561	23.9456	23.7056	22.815	22.4663	17.7668	18.0003	18.8264
sp|O88569|ROA2_MOUSE Heterogeneous nuclear ribonucleoproteins A2/B1 OS=Mus musculus GN=Hnrnpa2b1 PE=1 SV=2;sp|O88569-3|ROA2_MOUSE Isoform 3 of Heterogeneous nuclear ribonucleoproteins A2/B1 OS=Mus musculus GN=Hnrnpa2b1;sp|O88569-2|ROA2_MOUSE Isoform 2 of H	Heterogeneous nuclear ribonucleoproteins A2/B1	Hnrnpa2b1		0.0904081	0.250577		0.205136	-0.630681		0.200876	0.297774			0.084556	-0.36272		0.351121	-0.98743		0.251301	-0.624709	7	7	7	25.5	25.5	25.5	37.402	0	153.27	552860000	40	O88569;O88569-3;O88569-2;A0A0N4SUM2	O88569;O88569-3;O88569-2	22.8415	18.7293	22.3459	22.8491	22.6966	22.3435	22.5181	17.7568	22.0501	22.2298	22.077	22.9078	21.1741	21.5346	21.8779
tr|F6RJ39|F6RJ39_MOUSE Apoptotic chromatin condensation inducer in the nucleus (Fragment) OS=Mus musculus GN=Acin1 PE=1 SV=1;sp|Q9JIX8-4|ACINU_MOUSE Isoform 4 of Apoptotic chromatin condensation inducer in the nucleus OS=Mus musculus GN=Acin1;sp|Q9JIX8|ACI	Apoptotic chromatin condensation inducer in the nucleus	Acin1	+	5.82277	3.15974	+	2.05091	2.8426	+	1.60131	2.42415	YES		0.284071	-0.171982		0.792484	-0.567036		0.629668	-0.395054	4	4	4	5.1	5.1	5.1	143.54	0	12.135	210860000	23	F6RJ39;Q9JIX8-4;Q9JIX8;B8JJ90;B8JJ91;Q9JIX8-3;Q9JIX8-2	F6RJ39;Q9JIX8-4;Q9JIX8	21.4325	21.7949	21.8444	21.9724	21.2859	21.3027	21.529	22.2386	21.8637	22.1507	21.6795	22.9305	18.7506	18.6783	18.2355
sp|Q9Z2E2|MBD1_MOUSE Methyl-CpG-binding domain protein 1 OS=Mus musculus GN=Mbd1 PE=1 SV=2;tr|A0A0R4J159|A0A0R4J159_MOUSE Methyl-CpG-binding domain protein 1 OS=Mus musculus GN=Mbd1 PE=1 SV=1;sp|Q9Z2E2-4|MBD1_MOUSE Isoform 4 of Methyl-CpG-binding domain pr	Methyl-CpG-binding domain protein 1	Mbd1	+	5.86548	6.48753	+	6.32527	7.4092	+	5.64139	6.91749	YES		0.562504	0.415359		0.186176	-0.135797		1.11249	-0.551156	14	14	3	24.1	24.1	3.5	70.022	0	89.526	2651100000	91	Q9Z2E2;A0A0R4J159;Q9Z2E2-4;Q9Z2E2-2	Q9Z2E2;A0A0R4J159;Q9Z2E2-4;Q9Z2E2-2	25.5261	25.4762	24.9771	24.5593	25.7736	25.4785	24.8677	26.0804	25.7037	25.4563	25.5658	26.0177	18.8054	19.2599	18.0721
tr|Q3TFZ4|Q3TFZ4_MOUSE Protein Zfp7 OS=Mus musculus GN=Zfp7 PE=2 SV=1		Zfp7		0.505267	0.18861		0.0676263	-0.269289		0.473076	-0.245677			0.374927	-1.00771		0.382258	-1.02534		0.0296065	-0.0176277	7	6	6	13.3	12	12	78.761	0	14.649	441940000	26	Q3TFZ4	Q3TFZ4	21.9269	22.1011	21.5581	21.5432	22.3542	21.6811	17.3224	21.7407	21.8198	22.1955	21.4727	21.7118	21.879	21.4083	21.5315
sp|Q810V0|MPP10_MOUSE U3 small nucleolar ribonucleoprotein protein MPP10 OS=Mus musculus GN=Mphosph10 PE=1 SV=2	U3 small nucleolar ribonucleoprotein protein MPP10	Mphosph10	+	5.90782	5.19426	+	3.34308	4.86564	+	4.12699	4.57734	YES		0.467442	0.373195		0.0324488	-0.0390916		0.704065	-0.412286	7	7	7	12.9	12.9	12.9	78.734	0	26.166	900070000	35	Q810V0	Q810V0	23.5237	24.0404	23.4059	23.7489	24.0121	23.8006	23.4187	24.9804	24.1556	24.2377	23.3996	24.5751	17.8668	18.9755	18.545
sp|Q05AH6|CK084_MOUSE Uncharacterized protein C11orf84 homolog OS=Mus musculus PE=1 SV=1;sp|Q05AH6-2|CK084_MOUSE Isoform 2 of Uncharacterized protein C11orf84 homolog OS=Mus musculus	Uncharacterized protein C11orf84 homolog		+	5.91799	6.40567	+	5.24232	7.12526	+	5.853	6.55699	YES		0.851028	0.287871		0.68441	0.307577		0.0372842	0.0197058	8	8	8	32	32	32	41.245	0	46.915	1707300000	53	Q05AH6;Q05AH6-2	Q05AH6;Q05AH6-2	24.5158	24.8962	24.8608	24.8084	25.1551	24.9551	24.718	25.4045	24.7708	24.5557	24.4791	25.1969	18.1229	18.594	17.6277
sp|P97471|SMAD4_MOUSE Mothers against decapentaplegic homolog 4 OS=Mus musculus GN=Smad4 PE=1 SV=2	Mothers against decapentaplegic homolog 4	Smad4		0.430917	-0.977808		0.0912951	-0.277421		0.00919104	0.0370512			0.477076	0.972381		0.592221	-1.03644		1.25637	-2.00882	5	5	5	12.9	12.9	12.9	60.341	0	20.485	213040000	22	P97471	P97471	20.6898	18.273	17.7739	18.1082	20.4471	20.7508	19.6369	17.8997	21.629	21.1299	20.8969	19.2245	17.7402	20.8294	20.9558
sp|D3YXK2|SAFB1_MOUSE Scaffold attachment factor B1 OS=Mus musculus GN=Safb PE=1 SV=2;tr|S4R1M2|S4R1M2_MOUSE Scaffold attachment factor B1 OS=Mus musculus GN=Safb PE=1 SV=1	Scaffold attachment factor B1	Safb	+	5.96898	3.41683	+	4.30374	2.89551	+	5.97829	3.32327	YES		1.1158	-0.554268		1.29286	-0.655131		0.274879	-0.100863	54	48	48	40.9	37.6	37.6	105.1	0	323.31	30429000000	515	D3YXK2;S4R1M2;S4R2Q5	D3YXK2;S4R1M2	28.9056	29.239	28.9558	29.2719	28.2177	28.3465	28.3325	29.2586	29.1697	29.1551	28.9382	29.5127	26.0187	25.8114	25.4289
sp|P43275|H11_MOUSE Histone H1.1 OS=Mus musculus GN=Hist1h1a PE=1 SV=2	Histone H1.1	Hist1h1a		0.013037	-0.067739		0.153421	-0.854732		0.106112	-0.480521			0.041612	0.230031		0.278704	-1.07451		0.356743	-1.30454	2	2	2	22.1	22.1	22.1	21.785	0	207.24	925120000	30	P43275	P43275	22.6218	22.7812	17.8042	18.2979	22.7001	22.9588	17.2093	19.5571	22.7695	22.0469	22.6431	19.2637	17.9063	22.315	19.2048
sp|P51881|ADT2_MOUSE ADP/ATP translocase 2 OS=Mus musculus GN=Slc25a5 PE=1 SV=3	ADP/ATP translocase 2;ADP/ATP translocase 2, N-terminally processed	Slc25a5		0.155891	-0.421882		0.867909	-1.27967		0.10141	0.407866			0.308079	0.688778		0.465723	-1.07711		0.793268	-1.76588	5	5	4	32.2	32.2	29.9	32.931	0	29.089	208140000	8	P51881	P51881	19.3588	18.2921	19.5038	16.4147	17.6771	18.62	20.5707	19.4568	20.2349	21.7072	20.8981	17.7929	17.4603	17.9297	19.0095
sp|Q3UH06-3|RREB1_MOUSE Isoform 3 of Ras-responsive element-binding protein 1 OS=Mus musculus GN=Rreb1;sp|Q3UH06-2|RREB1_MOUSE Isoform 2 of Ras-responsive element-binding protein 1 OS=Mus musculus GN=Rreb1;sp|Q3UH06|RREB1_MOUSE Ras-responsive element-bindi	Ras-responsive element-binding protein 1	Rreb1	+	5.99112	6.11273	+	4.76637	5.60305	+	8.02757	5.7378	YES		0.0538499	-0.0676117		0.38118	-0.343863		0.627885	-0.276252	15	15	15	12.5	12.5	12.5	190.16	0	49.8	1238900000	52	Q3UH06-3;Q3UH06-2;Q3UH06;Q3UH06-4;F6UB40	Q3UH06-3;Q3UH06-2;Q3UH06;Q3UH06-4	24.7431	24.5009	24.0311	23.8549	24.7857	24.2089	23.1106	24.7543	24.5463	24.658	24.5766	24.4541	17.5437	18.2223	18.2858
sp|Q62093|SRSF2_MOUSE Serine/arginine-rich splicing factor 2 OS=Mus musculus GN=Srsf2 PE=1 SV=4	Serine/arginine-rich splicing factor 2	Srsf2		0.436907	1.66775		0.41967	0.855638		1.09295	1.8977			0.358783	-0.89808		0.750047	-1.11858		0.0951498	-0.220501	5	5	4	25.3	25.3	14.9	25.476	0	59.521	203210000	14	Q62093	Q62093	21.2901	21.3914	21.823	18.2509	20.9449	21.0637	18.6984	18.4559	20.8648	21.4726	20.4703	20.8297	17.3161	18.1155	23.4608
tr|F6WIU1|F6WIU1_MOUSE Protein KRI1 homolog OS=Mus musculus GN=Kri1 PE=1 SV=2;sp|Q8VDQ9|KRI1_MOUSE Protein KRI1 homolog OS=Mus musculus GN=Kri1 PE=1 SV=3;tr|V9GXJ9|V9GXJ9_MOUSE Protein KRI1 homolog OS=Mus musculus GN=Kri1 PE=1 SV=1	Protein KRI1 homolog	Kri1		1.00526	0.994646	+	4.25382	3.65758	+	1.33391	0.825111	YES	+	3.73073	2.61354	+	4.85532	2.22326		0.623513	-0.390276	4	4	4	6.7	6.7	6.7	82.207	0	8.9545	111140000	14	F6WIU1;Q8VDQ9;V9GXJ9	F6WIU1;Q8VDQ9;V9GXJ9	19.3496	19.5705	18.5224	19.8408	22.2243	21.5228	22.0579	21.9325	19.9044	19.5294	19.5986	19.812	17.5164	17.7478	19.3293
sp|Q8BJ05|ZC3HE_MOUSE Zinc finger CCCH domain-containing protein 14 OS=Mus musculus GN=Zc3h14 PE=1 SV=1;sp|Q8BJ05-2|ZC3HE_MOUSE Isoform 2 of Zinc finger CCCH domain-containing protein 14 OS=Mus musculus GN=Zc3h14;sp|Q8BJ05-3|ZC3HE_MOUSE Isoform 3 of Zinc f	Zinc finger CCCH domain-containing protein 14	Zc3h14	+	6.02784	4.68842	+	4.38189	5.00395	+	3.97054	5.22718	YES		0.396086	0.344928		0.246232	-0.279474		0.816627	-0.624403	14	14	14	24.6	24.6	24.6	82.408	0	227.16	832500000	64	Q8BJ05;Q8BJ05-2;Q8BJ05-3;Q8BJ05-4	Q8BJ05;Q8BJ05-2;Q8BJ05-3	23.0925	23.9675	23.1796	23.3357	22.9852	24.5528	23.5465	23.8705	23.3695	24.8046	23.6135	24.2854	18.4704	18.8211	18.9856
sp|Q8R1B4|EIF3C_MOUSE Eukaryotic translation initiation factor 3 subunit C OS=Mus musculus GN=Eif3c PE=1 SV=1	Eukaryotic translation initiation factor 3 subunit C	Eif3c		0.664002	-1.29434		0.889872	-1.57836		0.0386987	0.0670733			0.106683	0.285785		0.567418	-1.17432		0.852763	-1.4601	7	7	7	11.4	11.4	11.4	105.53	0	16.611	296620000	27	Q8R1B4;M0QWV3	Q8R1B4	20.6751	20.402	17.9295	19.311	17.8865	21.4335	20.6144	19.5264	21.7916	22.0895	20.8117	19.4653	19.1755	20.7796	22.6019
tr|Q8BNH2|Q8BNH2_MOUSE Prickle-like protein 3 OS=Mus musculus GN=Prickle3 PE=1 SV=1;sp|Q80VL3|PRIC3_MOUSE Prickle-like protein 3 OS=Mus musculus GN=Prickle3 PE=1 SV=1	Prickle-like protein 3	Prickle3		0.38477	0.712018		0.352724	0.894569		1.16146	1.809			0.482364	-1.18459		0.434989	-1.18141		0.00114178	0.0031743	4	4	4	12.1	12.1	12.1	61.905	0	5.5969	90370000	10	Q8BNH2;Q80VL3	Q8BNH2;Q80VL3	21.1074	20.9859	20.5909	18.6877	20.6998	20.8158	16.8854	18.2324	21.2378	21.0362	20.9418	18.1434	19.2451	20.2933	18.1856
sp|Q99LE6|ABCF2_MOUSE ATP-binding cassette sub-family F member 2 OS=Mus musculus GN=Abcf2 PE=1 SV=1	ATP-binding cassette sub-family F member 2	Abcf2		0.000373029	0.00133514		1.16296	-1.70369		0.19593	-0.557948			0.204936	-0.34597		0.607081	-1.18239		0.341328	-0.836425	6	6	6	14	14	14	71.781	0	14.894	188710000	13	Q99LE6	Q99LE6	20.8975	18.3378	18.4722	19.4662	19.437	19.5453	18.4192	18.3883	21.9898	21.0382	19.4172	18.0742	21.0834	16.8609	20.9328
sp|Q922U1|PRPF3_MOUSE U4/U6 small nuclear ribonucleoprotein Prp3 OS=Mus musculus GN=Prpf3 PE=1 SV=1	U4/U6 small nuclear ribonucleoprotein Prp3	Prpf3	+	6.0408	4.63907	+	2.99474	3.74551	+	1.91456	3.25579	YES		0.751247	0.498721		0.4723	0.382568		0.147593	-0.116153	9	9	9	15.7	15.7	15.7	77.454	0	26.209	443930000	39	Q922U1;E0CYD0	Q922U1	22.1821	22.5732	22.0828	22.8417	22.7119	23.1673	22.2649	23.5305	22.4515	22.9051	21.8821	22.9056	17.7125	17.4545	17.8026
tr|F8VPN3|F8VPN3_MOUSE Peptidyl-prolyl cis-trans isomerase OS=Mus musculus GN=Gm5160 PE=3 SV=2;sp|P17742|PPIA_MOUSE Peptidyl-prolyl cis-trans isomerase A OS=Mus musculus GN=Ppia PE=1 SV=2	Peptidyl-prolyl cis-trans isomerase;Peptidyl-prolyl cis-trans isomerase A;Peptidyl-prolyl cis-trans isomerase A, N-terminally processed	Gm5160;Ppia		0.149457	-0.457187		0.19305	-0.41639		0.761752	1.43044			0.253748	0.684957		0.66272	-1.21203		1.18976	-1.89699	2	2	2	21.8	21.8	21.8	16.314	0	10.768	253800000	23	F8VPN3;P17742	F8VPN3;P17742	17.8699	19.1926	21.5005	19.0934	17.8145	21.4409	20.9244	20.2164	22.1316	21.5548	21.1466	20.4112	18.2904	18.378	21.4629
[truncated: 32 more rows]
[truncated: 9 more columns]
